# Supplementary material for: Identification of regulators of poly-ADP-ribose polymerase inhibitor response through complementary CRISPR knockout and activation screens
Source: Nat Commun. 2020 Nov 30;11:6118. doi: 10.1038/s41467-020-19961-w (PMC7704667; doi:10.1038/s41467-020-19961-w)
Supplement: Supplementary file 6 — Supplementary Data 3 [file 41467_2020_19961_MOESM6_ESM.xlsx]

## Sheet: Gene rank
Gene name	Number of sgRNAs	Score negative selection	P-value negative selection	FDR negative selection	Rank negative selection	Number of good sgRNAs negative selection	Log2 fold change negative selection	Score positive selection	P-value positive selection	FDR positive selection	Rank positive selection	Number of good sgRNAs positive selection	Log2 fold change positive selection	Log(score positive selection)
ABCB1	3	1	1	1	18885	0	1.6821	8.5437e-14	2.6214e-07	0.002475	1	3	1.6821	-13.0684
C9	3	1	1	1	18884	0	1.4336	1.7501e-07	2.6214e-07	0.002475	2	3	1.4336	-6.75694
CPEB1	3	0.079779	0.15433	0.967658	3002	1	0.82506	2.5345e-07	7.8642e-07	0.00495	3	2	0.82506	-6.59611
BRCA2	2	0.99999	1	1	18883	0	0.87239	5.3671e-06	9.6991e-06	0.045792	4	2	0.87239	-5.27026
WNT1	3	0.9999	0.9999	1	18875	0	1.0541	6.7206e-06	2.2282e-05	0.084158	5	3	1.0541	-5.17259
MUC5AC	3	0.99999	0.99999	1	18882	0	0.67696	8.6569e-06	3.0146e-05	0.094884	6	3	0.67696	-5.06264
RBM3	3	0.8591	0.85911	1	16007	0	0.774	1.3501e-05	4.7447e-05	0.128006	7	2	0.774	-4.86963
MYRF	3	0.99998	0.99998	1	18881	0	0.90291	1.8845e-05	6.2127e-05	0.146658	8	3	0.90291	-4.7248
BHMG1	3	0.99996	0.99997	1	18880	0	0.57088	3.934e-05	0.00012452	0.261276	9	3	0.57088	-4.40517
CHST4	3	0.99995	0.99996	1	18879	0	0.49012	4.8676e-05	0.00015335	0.265077	10	3	0.49012	-4.31269
NRG4	3	0.99995	0.99996	1	18878	0	0.61305	4.9312e-05	0.0001544	0.265077	11	3	0.61305	-4.30705
INSM2	3	0.32847	0.43683	1	8085	1	0.67718	8.659e-05	0.00025926	0.394897	12	2	0.67718	-4.06253
EP300	3	0.99991	0.99991	1	18877	0	0.61736	9.0081e-05	0.00027184	0.394897	13	3	0.61736	-4.04537
BCL9L	3	0.9999	0.9999	1	18876	0	0.4784	9.7274e-05	0.00029333	0.395686	14	3	0.4784	-4.012
SOX13	3	0.98891	0.98902	1	18574	0	0.47142	0.00010689	0.00033161	0.417492	15	3	0.47142	-3.97106
TDRKH	3	0.99986	0.99985	1	18874	0	0.59869	0.00014318	0.00044275	0.441213	16	3	0.59869	-3.84412
TRIM43	3	0.25367	0.37933	1	7037	1	0.71181	0.0001457	0.00045271	0.441213	17	2	0.71181	-3.83654
SLC1A5	3	0.99985	0.99985	1	18873	0	0.45953	0.00014845	0.00045743	0.441213	18	3	0.45953	-3.82842
GPR65	3	0.99985	0.99985	1	18872	0	0.45302	0.00014904	0.00045848	0.441213	19	3	0.45302	-3.8267
USP24	3	0.99984	0.99984	1	18871	0	0.3966	0.00015598	0.00047788	0.441213	20	3	0.3966	-3.80693
DALRD3	3	0.99703	0.99706	1	18789	0	0.6974	0.00017169	0.00052559	0.441213	21	3	0.6974	-3.76525
C16orf82	3	0.99982	0.99982	1	18870	0	0.46876	0.00018298	0.00055233	0.441213	22	3	0.46876	-3.7376
LCE5A	3	0.99982	0.99981	1	18869	0	0.44631	0.000184	0.00055652	0.441213	23	3	0.44631	-3.73518
AHSG	3	0.99981	0.99981	1	18868	0	0.77972	0.00018581	0.00056072	0.441213	24	3	0.77972	-3.73093
ATP5B	3	0.46218	0.51686	1	9576	1	0.77103	0.00021912	0.00065718	0.47896	25	2	0.77103	-3.65932
TOB2	3	0.99977	0.99976	1	18867	0	0.46024	0.00022856	0.0006834	0.47896	26	3	0.46024	-3.641
FCN3	3	0.99977	0.99976	1	18866	0	0.45116	0.00023134	0.00069388	0.47896	27	3	0.45116	-3.63575
CEBPB	3	0.96841	0.9686	1	18155	0	0.51673	0.00023782	0.00071013	0.47896	28	3	0.51673	-3.62375
SLC47A1	3	0.99634	0.9964	1	18772	0	0.32974	0.00029066	0.00086585	0.563844	29	3	0.32974	-3.53661
KDM4A	3	0.99967	0.99967	1	18865	0	0.48957	0.00032736	0.00097594	0.586296	30	3	0.48957	-3.48497
PCDHAC1	3	0.15885	0.25866	0.994443	4890	2	-0.23434	0.0003435	0.0010273	0.586296	31	1	-0.23434	-3.46407
NANOS2	3	0.99812	0.99816	1	18833	0	0.65618	0.00036278	0.0010829	0.586296	32	3	0.65618	-3.44036
KIF18B	3	0.73034	0.73049	1	13510	0	0.99324	0.00036973	0.0011039	0.586296	33	2	0.99324	-3.43212
EML6	3	0.99962	0.99961	1	18864	0	0.55852	0.00038449	0.0011448	0.586296	34	3	0.55852	-3.41511
GRINA	3	0.99604	0.99612	1	18760	0	0.60583	0.00039459	0.0011668	0.586296	35	3	0.60583	-3.40385
POLR2E	3	0.9996	0.9996	1	18863	0	0.4452	0.00039735	0.0011736	0.586296	36	3	0.4452	-3.40083
AGBL5	3	0.98137	0.98153	1	18421	0	0.66577	0.0004215	0.0012559	0.586296	37	3	0.66577	-3.3752
PRDM1	3	0.99956	0.99955	1	18862	0	0.90454	0.00043855	0.0013073	0.586296	38	3	0.90454	-3.35798
MYO9B	3	0.90054	0.90068	1	16820	0	0.5948	0.00044289	0.0013172	0.586296	39	2	0.5948	-3.3537
MDM1	3	0.97979	0.97991	1	18394	0	0.57568	0.00044918	0.0013366	0.586296	40	3	0.57568	-3.34758
KLF5	3	0.99955	0.99954	1	18861	0	0.41117	0.00045304	0.0013545	0.586296	41	3	0.41117	-3.34386
C2orf70	3	0.99313	0.99328	1	18685	0	0.61777	0.00045443	0.0013576	0.586296	42	3	0.61777	-3.34253
COPS7A	3	0.99954	0.99953	1	18860	0	0.44559	0.00045868	0.001365	0.586296	43	3	0.44559	-3.33849
LPAR5	3	0.99954	0.99953	1	18859	0	0.63738	0.0004593	0.001366	0.586296	44	3	0.63738	-3.3379
ALPPL2	3	0.99951	0.9995	1	18858	0	0.53495	0.0004938	0.0014557	0.591637	45	3	0.53495	-3.30645
RAB27B	3	0.9995	0.9995	1	18857	0	0.50747	0.00049777	0.001463	0.591637	46	3	0.50747	-3.30297
SYNJ2BP-COX16	3	0.58926	0.60632	1	11198	1	0.33421	0.00050201	0.0014724	0.591637	47	2	0.33421	-3.29929
EEF1AKMT3	3	0.99947	0.99947	1	18856	0	0.44933	0.00053345	0.0015584	0.613139	48	3	0.44933	-3.27291
SOX9	3	0.30742	0.4252	1	7889	1	0.18315	0.00055485	0.0016255	0.616094	49	2	0.18315	-3.25582
PAGE2B	3	0.43955	0.50252	1	9295	1	0.60966	0.00056777	0.0016612	0.616094	50	2	0.60966	-3.24583
C1QTNF12	3	0.98992	0.99005	1	18603	0	0.56729	0.00056921	0.0016638	0.616094	51	3	0.56729	-3.24473
TNFRSF10A	3	0.51703	0.55357	1	10244	1	1.7554	0.00060768	0.0017697	0.642708	52	2	1.7554	-3.21633
NA	496	0.39511	1	1	8798	135	0.059042	0.00061548	1	1	53	206	0.059042	-3.21079
FOXD4L5	3	0.99938	0.99939	1	18855	0	0.51237	0.00062265	0.0018206	0.648702	54	3	0.51237	-3.20576
PIH1D3	3	0.99936	0.99937	1	18854	0	0.55265	0.00064468	0.0018819	0.658141	55	3	0.55265	-3.19066
SFTA3	3	0.52977	0.56249	1	10417	1	0.079231	0.00066051	0.0019301	0.662736	56	1	0.079231	-3.18012
ZNF813	3	0.98758	0.98773	1	18552	0	0.47612	0.00071334	0.0020633	0.676222	57	3	0.47612	-3.1467
CHMP3	3	0.47379	0.52449	1	9718	1	0.89937	0.00072251	0.0020927	0.676222	58	2	0.89937	-3.14116
KIF2C	3	0.99927	0.99928	1	18853	0	1.6832	0.00072683	0.0021031	0.676222	59	3	1.6832	-3.13857
CCT7	3	0.45547	0.51262	1	9495	1	0.59608	0.00074706	0.0021608	0.676222	60	2	0.59608	-3.12664
SETD4	3	0.98784	0.988	1	18556	0	0.40408	0.00076616	0.0022143	0.676222	61	3	0.40408	-3.11568
AADAC	3	0.99693	0.99697	1	18785	0	0.86312	0.00076699	0.002218	0.676222	62	3	0.86312	-3.11521
ZNF296	3	0.99923	0.99924	1	18852	0	0.78698	0.00076729	0.0022201	0.676222	63	3	0.78698	-3.11504
MAP7D2	3	0.98871	0.98883	1	18569	0	0.33756	0.00081899	0.0023606	0.694364	64	3	0.33756	-3.08672
RPS6KA3	3	0.59061	0.60737	1	11223	1	0.64382	0.00083183	0.0023899	0.694364	65	2	0.64382	-3.07997
PPP2R3C	3	0.99917	0.99918	1	18851	0	0.52785	0.00083193	0.0023899	0.694364	66	3	0.52785	-3.07991
POLE2	3	0.93279	0.93296	1	17441	0	0.81849	0.000867	0.0024916	0.712946	67	2	0.81849	-3.06198
SYNGR3	3	0.64508	0.65144	1	12035	1	0.57233	0.00090833	0.002607	0.716106	68	2	0.57233	-3.04176
MRGPRX2	3	0.99908	0.9991	1	18850	0	0.52859	0.0009167	0.0026353	0.716106	69	3	0.52859	-3.03777
UNC93B1	3	0.47931	0.52811	1	9790	1	0.33415	0.00092463	0.0026584	0.716106	70	2	0.33415	-3.03403
SPSB1	3	0.98981	0.98994	1	18601	0	0.51709	0.00094876	0.0027323	0.716106	71	3	0.51709	-3.02284
KHNYN	3	0.99752	0.99754	1	18812	0	0.76433	0.00096554	0.0027716	0.716106	72	3	0.76433	-3.01523
ATXN7L2	3	0.87648	0.87658	1	16360	0	0.59754	0.00097023	0.0027826	0.716106	73	2	0.59754	-3.01313
GATA6	3	0.95827	0.95854	1	17939	0	0.50247	0.00097745	0.002802	0.716106	74	3	0.50247	-3.00991
WFDC2	3	0.99902	0.99904	1	18849	0	0.35384	0.00098125	0.0028109	0.716106	75	3	0.35384	-3.00822
ZNF841	3	0.83564	0.83559	1	15581	0	0.22056	0.0010303	0.0029535	0.733911	76	2	0.22056	-2.98704
CCL25	3	0.99894	0.99897	1	18848	0	0.33031	0.0010561	0.0030306	0.743281	77	3	0.33031	-2.97629
CRTC3	3	0.99893	0.99895	1	18847	0	0.53498	0.0010749	0.0030841	0.74364	78	3	0.53498	-2.96863
LOC730098	3	0.18339	0.29056	1	5462	2	-0.20452	0.0010831	0.0031108	0.74364	79	1	-0.20452	-2.96533
DDX31	3	0.79391	0.79398	1	14785	0	0.15633	0.0011359	0.0032524	0.76776	80	2	0.15633	-2.94466
XRN1	3	0.8876	0.8877	1	16574	0	0.56605	0.0011537	0.0033027	0.7691	81	2	0.56605	-2.93791
GPR119	3	0.68971	0.69082	1	12787	1	0.54445	0.0011804	0.0033792	0.7691	82	2	0.54445	-2.92797
BTBD7	3	0.99867	0.99871	1	18845	0	0.50091	0.0012054	0.0034421	0.7691	83	3	0.50091	-2.91887
ZSWIM6	3	0.88722	0.88732	1	16568	0	0.58994	0.0012095	0.0034537	0.7691	84	2	0.58994	-2.91739
FGF14	3	0.99877	0.9988	1	18846	0	0.72434	0.0012268	0.0035014	0.7691	85	3	0.72434	-2.91123
KANK3	3	0.39443	0.47486	1	8791	1	-0.028342	0.0012415	0.0035407	0.7691	86	1	-0.028342	-2.90605
CHRM5	3	0.94769	0.94793	1	17731	0	0.57015	0.0012818	0.003645	0.7691	87	2	0.57015	-2.89218
AP3M2	3	0.63895	0.64632	1	11951	1	0.58733	0.0012839	0.0036519	0.7691	88	2	0.58733	-2.89147
HFE	3	0.98606	0.98621	1	18515	0	0.59745	0.0012904	0.0036744	0.7691	89	3	0.59745	-2.88928
KIAA1551	3	0.99227	0.99239	1	18654	0	0.30419	0.0012943	0.0036833	0.7691	90	3	0.30419	-2.88797
SHROOM3	3	0.93656	0.93675	1	17518	0	0.54316	0.0013186	0.0037546	0.7691	91	2	0.54316	-2.87989
ZC3HAV1	3	0.52952	0.56229	1	10414	1	0.53704	0.0013471	0.0038254	0.7691	92	2	0.53704	-2.8706
NFATC1	3	0.967	0.96721	1	18122	0	0.14001	0.0013999	0.0039575	0.7691	93	3	0.14001	-2.8539
UBE2O	3	0.99859	0.99862	1	18844	0	0.49153	0.0014097	0.0039858	0.7691	94	3	0.49153	-2.85087
ROCK1	3	0.19185	0.30153	1	5645	1	-0.38527	0.0014527	0.0041069	0.7691	95	1	-0.38527	-2.83782
AKR1D1	3	0.66592	0.6693	1	12360	1	0.58858	0.001469	0.004152	0.7691	96	2	0.58858	-2.83298
RNF113B	3	0.99767	0.99772	1	18816	0	0.61515	0.0014782	0.0041735	0.7691	97	3	0.61515	-2.83027
PAX5	3	0.99851	0.99854	1	18843	0	0.53302	0.001493	0.0042217	0.7691	98	3	0.53302	-2.82594
ZNF648	3	0.013024	0.034352	0.83924	771	1	0.083792	0.0015055	0.0042642	0.7691	99	1	0.083792	-2.82232
FOXA3	3	0.97812	0.97828	1	18346	0	0.50428	0.0015108	0.0042768	0.7691	100	3	0.50428	-2.82079
SPINT4	3	0.99849	0.99852	1	18842	0	0.50991	0.0015117	0.0042794	0.7691	101	3	0.50991	-2.82053
GABRG1	3	0.85355	0.85358	1	15898	0	0.52303	0.0015484	0.0043879	0.7691	102	2	0.52303	-2.81012
SCN5A	3	0.66598	0.66936	1	12361	1	-0.059382	0.0015583	0.0044199	0.7691	103	1	-0.059382	-2.80735
BTNL2	3	0.99843	0.99847	1	18841	0	0.57266	0.0015695	0.0044519	0.7691	104	3	0.57266	-2.80424
RP1	3	0.99842	0.99846	1	18840	0	0.3343	0.0015767	0.004476	0.7691	105	3	0.3343	-2.80225
RAB7A	3	0.9984	0.99844	1	18839	0	0.43054	0.0015997	0.0045426	0.7691	106	3	0.43054	-2.79596
STK16	3	0.81854	0.81848	1	15258	0	0.40673	0.0016111	0.0045762	0.7691	107	2	0.40673	-2.79288
CELA3A	3	0.99835	0.99839	1	18838	0	0.39463	0.0016479	0.0046794	0.7691	108	3	0.39463	-2.78307
RRAD	3	0.3967	0.47624	1	8815	1	0.32104	0.0016639	0.0047321	0.7691	109	2	0.32104	-2.77887
RNF8	3	0.99833	0.99838	1	18837	0	0.5367	0.0016671	0.0047424	0.7691	110	3	0.5367	-2.77804
PKIB	3	0.9983	0.99835	1	18836	0	0.36218	0.0016997	0.0048299	0.7691	111	3	0.36218	-2.76963
CIT	3	0.7772	0.77732	1	14448	0	0.040497	0.0017167	0.0048745	0.7691	112	1	0.040497	-2.76531
CD2	3	0.76566	0.7659	1	14224	0	0.4958	0.0017307	0.0049086	0.7691	113	2	0.4958	-2.76178
OR1E2	3	0.82703	0.82695	1	15420	0	0.53101	0.0017432	0.0049447	0.7691	114	2	0.53101	-2.75865
TRIM61	3	0.86186	0.86187	1	16060	0	0.12421	0.0017695	0.0050218	0.7691	115	2	0.12421	-2.75215
CST1	3	0.9982	0.99824	1	18835	0	0.50389	0.0017975	0.0051004	0.7691	116	3	0.50389	-2.74533
TOMM34	3	0.58632	0.60403	1	11162	1	0.58691	0.0017988	0.0051041	0.7691	117	2	0.58691	-2.74502
ALS2CR12	3	0.92783	0.92798	1	17344	0	0.15378	0.0018223	0.0051649	0.7691	118	2	0.15378	-2.73938
DBT	3	0.99817	0.99821	1	18834	0	0.52312	0.0018336	0.0051974	0.7691	119	3	0.52312	-2.7367
JDP2	3	0.78549	0.78553	1	14608	0	0.53512	0.0018346	0.0051985	0.7691	120	2	0.53512	-2.73646
SLC10A3	3	0.25214	0.37741	1	7006	1	0.52501	0.0019125	0.0054161	0.7691	121	2	0.52501	-2.7184
NRSN1	3	0.2644	0.39257	1	7313	1	0.097156	0.0019279	0.0054606	0.7691	122	1	0.097156	-2.71492
PUS7L	3	0.99802	0.99807	1	18832	0	0.42738	0.001979	0.005598	0.7691	123	3	0.42738	-2.70355
TMEM14C	3	0.86712	0.86714	1	16171	0	0.16895	0.0019807	0.0056027	0.7691	124	2	0.16895	-2.70318
ABCF3	3	0.99802	0.99807	1	18831	0	0.33247	0.0019807	0.0056027	0.7691	125	3	0.33247	-2.70318
RPL24	3	0.99802	0.99807	1	18830	0	0.38506	0.0019815	0.0056043	0.7691	126	3	0.38506	-2.70301
CSAG1	3	0.68646	0.68789	1	12734	1	0.52786	0.0020108	0.0056803	0.7691	127	2	0.52786	-2.69663
SSX4	2	0.99797	0.99787	1	18829	0	0.60625	0.0020269	0.0039392	0.7691	128	2	0.60625	-2.69317
C17orf50	3	0.55945	0.58384	1	10787	1	0.23545	0.0020334	0.0057453	0.7691	129	2	0.23545	-2.69178
GLIPR1	3	0.94321	0.94341	1	17633	0	0.61181	0.0020405	0.0057637	0.7691	130	2	0.61181	-2.69026
ABI3BP	3	0.99795	0.99801	1	18828	0	0.34331	0.0020499	0.0057857	0.7691	131	3	0.34331	-2.68827
XPR1	3	0.99793	0.99799	1	18827	0	0.33276	0.0020713	0.0058418	0.7691	132	3	0.33276	-2.68376
PRICKLE4	3	0.98886	0.98897	1	18572	0	0.28466	0.0020862	0.0058811	0.7691	133	3	0.28466	-2.68064
DNAL4	3	0.22328	0.34117	1	6356	1	0.59095	0.0020922	0.0058979	0.7691	134	2	0.59095	-2.6794
LDHAL6B	3	0.98936	0.98947	1	18586	0	0.49248	0.0021005	0.0059157	0.7691	135	3	0.49248	-2.67768
CISD2	3	0.9979	0.99795	1	18826	0	0.35478	0.0021049	0.0059288	0.7691	136	3	0.35478	-2.67677
CDCA8	3	0.99788	0.99793	1	18825	0	0.37037	0.0021154	0.0059566	0.7691	137	3	0.37037	-2.67461
RP2	3	0.94184	0.94199	1	17611	0	0.65507	0.0021184	0.0059629	0.7691	138	2	0.65507	-2.67399
NDUFB5	3	0.99786	0.99791	1	18824	0	0.39504	0.0021381	0.0060237	0.7691	139	3	0.39504	-2.66997
FGD3	3	0.89047	0.89052	1	16635	0	0.47041	0.0021474	0.0060462	0.7691	140	2	0.47041	-2.66809
GCNT7	3	0.99783	0.99788	1	18823	0	0.47814	0.0021698	0.0061112	0.7691	141	3	0.47814	-2.66358
TROVE2	3	0.99783	0.99787	1	18822	0	0.30304	0.002172	0.0061154	0.7691	142	3	0.30304	-2.66314
WBSCR28	3	0.95163	0.95191	1	17811	0	0.50519	0.0021781	0.0061317	0.7691	143	2	0.50519	-2.66192
UBE2E3	3	0.31816	0.43112	1	7988	1	-0.059507	0.0021918	0.0061679	0.7691	144	1	-0.059507	-2.6592
CCDC106	3	0.99781	0.99785	1	18821	0	0.33969	0.0021929	0.0061705	0.7691	145	3	0.33969	-2.65898
SETD7	3	0.42394	0.49284	1	9113	1	0.61407	0.0022287	0.0062701	0.7691	146	2	0.61407	-2.65195
CAPN6	3	0.99777	0.99781	1	18820	0	0.36614	0.0022333	0.0062837	0.7691	147	3	0.36614	-2.65105
ZNF704	3	0.99776	0.99781	1	18819	0	0.56496	0.0022387	0.0062989	0.7691	148	3	0.56496	-2.65
HELZ2	3	0.67507	0.67746	1	12529	1	0.61743	0.0022429	0.0063094	0.7691	149	2	0.61743	-2.64919
VPS4A	3	0.38037	0.46663	1	8647	1	0.11641	0.0022445	0.0063147	0.7691	150	2	0.11641	-2.64888
NPIPB5	3	0.95139	0.95167	1	17803	0	0.59379	0.0022613	0.0063524	0.7691	151	2	0.59379	-2.64564
MSR1	3	0.99772	0.99777	1	18818	0	0.37847	0.0022797	0.0064048	0.7691	152	3	0.37847	-2.64212
HIF1A	3	0.58982	0.60676	1	11210	1	0.16369	0.0022973	0.0064526	0.7691	153	2	0.16369	-2.63878
RBP2	3	0.99768	0.99773	1	18817	0	0.37046	0.0023156	0.0065092	0.7691	154	3	0.37046	-2.63534
ZEB1	3	0.92306	0.92318	1	17235	0	0.38154	0.0023374	0.0065768	0.7691	155	2	0.38154	-2.63127
BCL2L1	3	0.95746	0.95772	1	17923	0	0.37444	0.0023752	0.0066743	0.7691	156	3	0.37444	-2.6243
C11orf86	3	0.85989	0.85992	1	16021	0	0.47291	0.002381	0.00669	0.7691	157	2	0.47291	-2.62324
H2AFY	3	0.86365	0.86365	1	16101	0	0.22444	0.0024029	0.0067383	0.7691	158	2	0.22444	-2.61926
MTUS1	3	0.99759	0.99762	1	18815	0	0.26372	0.0024084	0.0067556	0.7691	159	3	0.26372	-2.61827
RUSC2	3	0.99759	0.99761	1	18814	0	0.38639	0.0024127	0.0067671	0.7691	160	3	0.38639	-2.6175
TPGS1	3	0.99757	0.99759	1	18813	0	0.37882	0.0024331	0.006818	0.7691	161	3	0.37882	-2.61384
PADI3	3	0.99055	0.99067	1	18617	0	0.39394	0.0024556	0.0068777	0.7691	162	3	0.39394	-2.60984
TNNC1	3	0.5779	0.59759	1	11050	1	0.58683	0.0024606	0.0068867	0.7691	163	2	0.58683	-2.60896
MRS2	3	0.56931	0.59114	1	10926	1	-0.073287	0.0025084	0.0070219	0.7691	164	1	-0.073287	-2.6006
CXCL10	3	0.99747	0.99749	1	18811	0	0.41785	0.00253	0.0070827	0.7691	165	3	0.41785	-2.59688
SLC36A3	3	0.99745	0.99747	1	18810	0	0.40071	0.0025527	0.0071441	0.7691	166	3	0.40071	-2.593
TMEM248	3	0.99745	0.99747	1	18809	0	0.34427	0.0025536	0.0071456	0.7691	167	3	0.34427	-2.59285
UQCC2	3	0.9678	0.96798	1	18144	0	0.4179	0.0025611	0.0071645	0.7691	168	3	0.4179	-2.59157
CCL19	3	0.99741	0.99744	1	18808	0	0.47553	0.0025874	0.0072405	0.7691	169	3	0.47553	-2.58714
CUL7	3	0.9974	0.99743	1	18807	0	0.4113	0.0025983	0.0072694	0.7691	170	3	0.4113	-2.58531
BCL2A1	3	0.99049	0.99062	1	18615	0	0.36122	0.0026051	0.0072851	0.7691	171	3	0.36122	-2.58418
EPDR1	3	0.96988	0.97006	1	18186	0	0.40483	0.0026139	0.0073108	0.7691	172	3	0.40483	-2.58271
ETS1	3	0.99736	0.99739	1	18806	0	0.62704	0.0026365	0.0073716	0.7691	173	3	0.62704	-2.57897
COL4A3BP	2	0.99735	0.99724	1	18805	0	0.51914	0.0026545	0.0051361	0.7691	174	2	0.51914	-2.57602
SMKR1	3	0.99541	0.99552	1	18746	0	0.51355	0.0026572	0.0074298	0.7691	175	3	0.51355	-2.57558
TCEA1	3	0.99733	0.99737	1	18804	0	0.30581	0.0026653	0.0074539	0.7691	176	3	0.30581	-2.57425
KRT10	3	0.56573	0.58848	1	10876	1	-0.023549	0.0026667	0.0074586	0.7691	177	1	-0.023549	-2.57403
KCNG3	3	0.93911	0.93933	1	17567	0	0.5377	0.0026974	0.0075373	0.7691	178	2	0.5377	-2.56905
DPH1	3	0.99729	0.99732	1	18803	0	0.5138	0.0027139	0.0075792	0.7691	179	3	0.5138	-2.56641
WDR63	3	0.85879	0.85881	1	15999	0	0.42561	0.0027194	0.0075929	0.7691	180	2	0.42561	-2.56553
TEX29	3	0.99728	0.99732	1	18802	0	0.35649	0.0027226	0.0076054	0.7691	181	3	0.35649	-2.56502
TMA16	3	0.87027	0.87037	1	16234	0	0.58682	0.0027254	0.0076144	0.7691	182	2	0.58682	-2.56457
FKBP15	3	0.99727	0.99731	1	18801	0	0.36185	0.0027314	0.0076343	0.7691	183	3	0.36185	-2.56361
SULT1C4	3	0.5224	0.55732	1	10311	1	0.75299	0.0027725	0.0077423	0.7691	184	2	0.75299	-2.55713
EPOP	3	0.96276	0.96299	1	18037	0	0.50827	0.002804	0.0078283	0.7691	185	3	0.50827	-2.55222
PTK2B	3	0.99719	0.99722	1	18800	0	0.511	0.0028096	0.0078419	0.7691	186	3	0.511	-2.55136
ARRDC4	3	0.99718	0.9972	1	18799	0	0.3635	0.0028233	0.0078812	0.7691	187	3	0.3635	-2.54924
VWA7	3	0.40176	0.47925	1	8877	1	-0.020242	0.0028249	0.0078838	0.7691	188	1	-0.020242	-2.549
OR10S1	3	0.99717	0.9972	1	18798	0	0.42042	0.002828	0.0078938	0.7691	189	3	0.42042	-2.54852
ZNF582	3	0.99716	0.99719	1	18797	0	0.43281	0.0028381	0.0079226	0.7691	190	3	0.43281	-2.54697
TF	3	0.95794	0.95821	1	17931	0	0.61926	0.0028389	0.0079242	0.7691	191	3	0.61926	-2.54685
C20orf196	3	0.9129	0.913	1	17049	0	0.10984	0.0028777	0.0080411	0.7691	192	1	0.10984	-2.54095
NDST4	3	0.99712	0.99715	1	18796	0	0.30807	0.0028796	0.0080464	0.7691	193	3	0.30807	-2.54067
TBC1D3C	1	0.99712	0.99715	1	18795	0	0.80973	0.0028804	0.0028439	0.716106	194	1	0.80973	-2.54055
NDFIP1	3	0.99712	0.99715	1	18794	0	0.37737	0.0028844	0.0080595	0.7691	195	3	0.37737	-2.53994
SCGB1C2	3	0.86109	0.86111	1	16045	0	0.56172	0.0028901	0.0080783	0.7691	196	2	0.56172	-2.53909
NDUFA5	3	0.99711	0.99714	1	18793	0	0.34849	0.0028914	0.0080804	0.7691	197	3	0.34849	-2.53889
C2orf83	3	0.9971	0.99713	1	18792	0	0.39832	0.0028995	0.008104	0.7691	198	3	0.39832	-2.53768
SERPINB3	3	0.99709	0.99712	1	18791	0	0.38788	0.0029064	0.008125	0.7691	199	3	0.38788	-2.53664
SLC25A36	3	0.99708	0.99711	1	18790	0	0.38655	0.0029242	0.0081685	0.7691	200	3	0.38655	-2.53399
SOX7	3	0.8756	0.87573	1	16345	0	0.17086	0.0029304	0.0081858	0.7691	201	1	0.17086	-2.53307
SLC5A11	3	0.17258	0.27651	0.996338	5222	1	0.059201	0.0029832	0.0083253	0.773019	202	1	0.059201	-2.52532
RNF32	3	0.99699	0.99702	1	18788	0	0.3948	0.0030055	0.0083877	0.773019	203	3	0.3948	-2.52208
POTEF	3	0.33388	0.43978	1	8146	1	0.51432	0.00302	0.0084265	0.773019	204	2	0.51432	-2.51999
SULT4A1	3	0.99698	0.99701	1	18787	0	0.45929	0.0030231	0.0084348	0.773019	205	3	0.45929	-2.51955
TFPT	3	0.83363	0.83362	1	15549	0	0.31016	0.0030359	0.0084731	0.773019	206	2	0.31016	-2.51771
S100A6	3	0.99694	0.99698	1	18786	0	0.45754	0.0030598	0.0085318	0.774633	207	3	0.45754	-2.51431
HPX	3	0.93214	0.93226	1	17429	0	0.21552	0.0031414	0.0087573	0.778897	208	2	0.21552	-2.50288
ZNF846	3	0.96209	0.96231	1	18026	0	0.42614	0.0031694	0.0088302	0.778897	209	3	0.42614	-2.49902
ZNF182	3	0.93787	0.93809	1	17547	0	0.39529	0.0031761	0.0088475	0.778897	210	2	0.39529	-2.49811
KCNK9	3	0.49808	0.54058	1	10008	1	0.53433	0.0031795	0.0088569	0.778897	211	2	0.53433	-2.49764
SLC15A1	3	0.99682	0.99687	1	18784	0	0.46664	0.0031799	0.0088579	0.778897	212	3	0.46664	-2.49759
EGFL6	3	0.9968	0.99685	1	18783	0	0.36635	0.0032046	0.0089088	0.778897	213	3	0.36635	-2.49423
TMEM212	3	0.99677	0.99682	1	18782	0	0.33488	0.0032322	0.0089801	0.778897	214	3	0.33488	-2.4905
HRG	3	0.69145	0.69244	1	12812	1	0.38407	0.0032469	0.0090226	0.778897	215	2	0.38407	-2.48853
CCR5	3	0.5646	0.58764	1	10859	1	0.53473	0.0032607	0.0090629	0.778897	216	2	0.53473	-2.48669
CYP11A1	3	0.99673	0.99678	1	18781	0	0.39118	0.003274	0.0091017	0.778897	217	3	0.39118	-2.48492
KCNK13	3	0.9967	0.99676	1	18780	0	0.4354	0.0032979	0.0091646	0.778897	218	3	0.4354	-2.48176
TCTN3	3	0.81401	0.81389	1	15172	0	-0.0092002	0.0032996	0.0091694	0.778897	219	1	-0.0092002	-2.48154
RUNX3	3	0.99432	0.99442	1	18721	0	0.75253	0.0033086	0.0091945	0.778897	220	3	0.75253	-2.48036
CERS6	3	0.97338	0.97354	1	18261	0	0.5725	0.0033464	0.0092957	0.778897	221	3	0.5725	-2.47542
SPPL3	3	0.019345	0.049969	0.863477	1086	2	-0.40463	0.0033524	0.0093114	0.778897	222	1	-0.40463	-2.47464
SLC25A53	3	0.99662	0.99668	1	18779	0	0.59495	0.0033848	0.0093901	0.778897	223	3	0.59495	-2.47047
GRAMD3	3	0.9966	0.99666	1	18778	0	0.30332	0.0034039	0.0094336	0.778897	224	3	0.30332	-2.46802
CCDC116	3	0.75726	0.7575	1	14065	0	0.32523	0.0034051	0.0094388	0.778897	225	2	0.32523	-2.46787
FMO1	3	0.6561	0.66081	1	12208	1	0.46129	0.0034054	0.0094394	0.778897	226	2	0.46129	-2.46783
MSANTD1	3	0.99659	0.99666	1	18777	0	0.40248	0.0034063	0.0094399	0.778897	227	3	0.40248	-2.46772
ALKBH3	3	0.91935	0.91943	1	17167	0	0.57774	0.0034158	0.0094672	0.778897	228	2	0.57774	-2.46651
ASB3	3	0.15588	0.25479	0.993686	4824	1	0.43818	0.0034437	0.0095447	0.778897	229	2	0.43818	-2.46297
C15orf62	3	0.67776	0.67988	1	12573	1	0.40076	0.0034578	0.009582	0.778897	230	2	0.40076	-2.4612
RBM26	3	0.79103	0.79113	1	14723	0	0.38148	0.0034788	0.0096407	0.778897	231	2	0.38148	-2.45857
TENM1	3	0.59733	0.61267	1	11315	1	0.52038	0.0034894	0.0096659	0.778897	232	2	0.52038	-2.45725
FSHB	3	0.99649	0.99655	1	18776	0	0.398	0.0035078	0.0097219	0.778897	233	3	0.398	-2.45497
TINAG	3	0.47379	0.52449	1	9719	1	-0.073056	0.0035106	0.0097293	0.778897	234	1	-0.073056	-2.45462
RAP1GDS1	3	0.78026	0.78035	1	14503	0	0.64292	0.0035424	0.0098242	0.778897	235	2	0.64292	-2.4507
RHBDD3	3	0.95995	0.96021	1	17975	0	0.37745	0.0035633	0.0098808	0.778897	236	3	0.37745	-2.44815
SRRM2	3	0.91512	0.91519	1	17095	0	0.47828	0.0035922	0.0099505	0.778897	237	2	0.47828	-2.44464
ARL9	3	0.99641	0.99647	1	18775	0	0.34214	0.0035926	0.0099526	0.778897	238	3	0.34214	-2.44459
ZAP70	3	0.99639	0.99645	1	18774	0	0.28703	0.003605	0.0099799	0.778897	239	3	0.28703	-2.44309
ODF3L2	3	0.30626	0.42456	1	7878	1	0.013653	0.003616	0.010009	0.778897	240	1	0.013653	-2.44177
RYR3	3	0.99636	0.99642	1	18773	0	0.41191	0.0036362	0.010071	0.778897	241	3	0.41191	-2.43935
MGAT2	2	0.21448	0.26882	0.994443	6152	1	0.27986	0.0036435	0.007013	0.7691	242	1	0.27986	-2.43848
CPSF6	3	0.78704	0.78714	1	14645	0	0.25606	0.0036687	0.010154	0.778897	243	2	0.25606	-2.43549
PCDHA5	3	0.9963	0.99636	1	18771	0	0.29561	0.0037041	0.010249	0.778897	244	3	0.29561	-2.43132
OR2A2	3	0.0062499	0.01708	0.802293	397	2	-0.22923	0.0037215	0.0103	0.778897	245	1	-0.22923	-2.42928
NUBP1	3	0.99627	0.99633	1	18770	0	0.34782	0.0037307	0.010326	0.778897	246	3	0.34782	-2.42821
AKR1C3	3	0.99624	0.99631	1	18769	0	0.34596	0.0037575	0.010397	0.778897	247	3	0.34596	-2.4251
RPL11	3	0.72806	0.72821	1	13463	0	0.47896	0.0037656	0.010421	0.778897	248	2	0.47896	-2.42417
KDM3A	3	0.99623	0.9963	1	18768	0	0.33098	0.003769	0.01043	0.778897	249	3	0.33098	-2.42377
PSMD7	3	0.90732	0.90742	1	16934	0	0.097049	0.0037742	0.010444	0.778897	250	1	0.097049	-2.42318
LAPTM4B	3	0.9962	0.99627	1	18767	0	0.55576	0.0037972	0.010495	0.778897	251	3	0.55576	-2.42054
KIF18A	3	0.96743	0.96762	1	18134	0	0.68458	0.0038096	0.010536	0.778897	252	3	0.68458	-2.41912
HIST1H3E	3	0.99619	0.99626	1	18766	0	0.31135	0.0038127	0.010541	0.778897	253	3	0.31135	-2.41877
FAM149B1	3	0.93645	0.93664	1	17517	0	0.41504	0.0038133	0.010542	0.778897	254	2	0.41504	-2.4187
HSD17B7	3	0.48417	0.53127	1	9842	1	0.21316	0.0038269	0.010581	0.778897	255	2	0.21316	-2.41715
CC2D2A	3	0.99616	0.99623	1	18765	0	0.32135	0.0038398	0.010618	0.778897	256	3	0.32135	-2.41569
C5orf46	3	0.99614	0.99622	1	18764	0	0.41394	0.0038554	0.010653	0.778897	257	3	0.41394	-2.41393
OR2W5	3	0.99613	0.9962	1	18763	0	0.54092	0.0038736	0.010699	0.778897	258	3	0.54092	-2.41189
RELA	3	0.048837	0.11192	0.951355	2214	1	0.029502	0.0038796	0.010719	0.778897	259	1	0.029502	-2.41121
TMUB1	3	0.96281	0.96304	1	18038	0	0.45928	0.0038872	0.010745	0.778897	260	3	0.45928	-2.41036
NFAT5	3	0.9622	0.96242	1	18030	0	0.49419	0.0038946	0.010765	0.778897	261	3	0.49419	-2.40954
ESF1	3	0.99605	0.99613	1	18762	0	0.40448	0.0039477	0.010901	0.783083	262	3	0.40448	-2.40366
SNPH	3	0.99605	0.99612	1	18761	0	0.39796	0.0039524	0.01092	0.783083	263	3	0.39796	-2.40314
OTX2	3	0.33931	0.44289	1	8198	1	0.13471	0.003985	0.011019	0.783083	264	2	0.13471	-2.39957
CROT	3	0.97236	0.97253	1	18233	0	0.49633	0.0039956	0.011056	0.783083	265	3	0.49633	-2.39842
CCR4	3	0.99597	0.99604	1	18759	0	0.32116	0.0040335	0.011156	0.783083	266	3	0.32116	-2.39432
ZNF142	3	0.93446	0.93464	1	17473	0	0.15883	0.0040378	0.011164	0.783083	267	2	0.15883	-2.39386
NXPH4	3	0.99595	0.99603	1	18758	0	0.37516	0.0040496	0.011195	0.783083	268	3	0.37516	-2.39259
FAM20A	3	0.99594	0.99602	1	18757	0	0.27459	0.0040617	0.011223	0.783083	269	3	0.27459	-2.39129
USP39	3	0.99593	0.99601	1	18756	0	0.41265	0.0040718	0.011243	0.783083	270	3	0.41265	-2.39021
KRT75	3	0.84369	0.84372	1	15731	0	0.089647	0.0040905	0.011293	0.783083	271	1	0.089647	-2.38822
CERCAM	3	0.99589	0.99597	1	18755	0	0.31069	0.0041144	0.011356	0.783083	272	3	0.31069	-2.38569
NEFL	3	0.63702	0.64472	1	11921	1	0.072889	0.0041432	0.011427	0.783083	273	1	0.072889	-2.38266
ANAPC4	3	0.69813	0.69883	1	12930	1	0.49078	0.0041436	0.011429	0.783083	274	2	0.49078	-2.38262
NUF2	3	0.78333	0.78339	1	14567	0	0.45136	0.0041743	0.0115	0.783083	275	2	0.45136	-2.37942
SIRPB1	3	0.543	0.57191	1	10574	1	0.49314	0.0041781	0.011511	0.783083	276	2	0.49314	-2.37902
EPRS	3	0.98559	0.98573	1	18509	0	0.36282	0.0041959	0.011563	0.783083	277	3	0.36282	-2.37717
NLRP3	3	0.9958	0.99589	1	18754	0	0.33364	0.0041964	0.011565	0.783083	278	3	0.33364	-2.37712
NUCKS1	3	0.9958	0.99589	1	18753	0	0.31917	0.0041977	0.011569	0.783083	279	3	0.31917	-2.37699
CH25H	3	0.9901	0.99023	1	18607	0	0.42333	0.0042398	0.011691	0.787833	280	3	0.42333	-2.37265
NR5A1	3	0.42938	0.49622	1	9173	1	0.27279	0.0042486	0.011723	0.787833	281	2	0.27279	-2.37175
OR4C11	3	0.99573	0.99582	1	18752	0	0.47972	0.0042724	0.011795	0.789013	282	3	0.47972	-2.36933
ARSE	3	0.9957	0.99579	1	18751	0	0.30943	0.0043045	0.011881	0.789013	283	3	0.30943	-2.36608
CCDC103	2	0.57689	0.57684	1	11030	0	0.68821	0.0043116	0.0082912	0.773019	284	1	0.68821	-2.36536
GZMK	3	0.71554	0.71564	1	13222	1	0.48691	0.0043176	0.01192	0.789013	285	2	0.48691	-2.36476
CGB2	3	0.99567	0.99578	1	18750	0	0.31439	0.0043291	0.01195	0.789013	286	3	0.31439	-2.3636
FOXC2	3	0.95386	0.95419	1	17852	0	0.51772	0.004354	0.012022	0.789013	287	2	0.51772	-2.36111
MCF2	3	0.99563	0.99574	1	18749	0	0.27451	0.0043692	0.012058	0.789013	288	3	0.27451	-2.3596
TRABD	3	0.99561	0.99572	1	18748	0	0.31715	0.0043862	0.012105	0.789013	289	3	0.31715	-2.35791
RAI2	3	0.72843	0.72859	1	13471	0	0.62533	0.0044673	0.012348	0.789013	290	2	0.62533	-2.34995
LRRC29	3	0.98981	0.98994	1	18602	0	0.42137	0.0044713	0.012356	0.789013	291	3	0.42137	-2.34957
KIF13A	3	0.2394	0.36143	1	6714	1	0.424	0.0044857	0.012398	0.789013	292	2	0.424	-2.34817
LGALS4	3	0.027362	0.069191	0.893809	1446	1	0.43185	0.0044872	0.012405	0.789013	293	2	0.43185	-2.34802
SFR1	3	0.92896	0.92911	1	17367	0	0.62996	0.0044912	0.012417	0.789013	294	2	0.62996	-2.34764
CDCA5	3	0.96289	0.96312	1	18039	0	0.60346	0.0045191	0.012498	0.789013	295	3	0.60346	-2.34495
MAP2K3	3	0.62006	0.63067	1	11666	1	0.55863	0.0045431	0.012566	0.789013	296	2	0.55863	-2.34265
UMOD	3	0.95617	0.95646	1	17898	0	0.38441	0.0045551	0.012602	0.789013	297	2	0.38441	-2.3415
DMTF1	3	0.99544	0.99555	1	18747	0	0.27527	0.0045627	0.012627	0.789013	298	3	0.27527	-2.34078
RBL1	3	0.30313	0.42283	1	7843	1	0.090335	0.0045648	0.012632	0.789013	299	1	0.090335	-2.34058
DYNC1I1	3	0.52229	0.55723	1	10308	1	0.44143	0.0045792	0.012681	0.789013	300	2	0.44143	-2.33921
USP47	3	0.98622	0.98637	1	18521	0	0.48371	0.0046114	0.012765	0.789013	301	3	0.48371	-2.33617
GAL3ST2	3	0.98436	0.98453	1	18481	0	0.45889	0.0046174	0.012776	0.789013	302	3	0.45889	-2.3356
GHR	3	0.3737	0.46271	1	8575	1	0.48778	0.0046275	0.012806	0.789013	303	2	0.48778	-2.33465
DYNC1LI2	3	0.99537	0.99548	1	18745	0	0.31768	0.0046284	0.012809	0.789013	304	3	0.31768	-2.33457
SH3BP5L	3	0.99535	0.99546	1	18744	0	0.38323	0.0046527	0.012869	0.789013	305	3	0.38323	-2.33229
SEPTIN10	3	0.67652	0.67875	1	12553	1	0.2389	0.0046701	0.012913	0.789013	306	2	0.2389	-2.33067
ATP11B	3	0.99529	0.99541	1	18743	0	0.27972	0.0047052	0.013013	0.789013	307	3	0.27972	-2.32742
XRCC2	3	0.99527	0.99538	1	18742	0	0.35705	0.0047349	0.013096	0.789013	308	3	0.35705	-2.32469
SPATA6	3	0.99526	0.99537	1	18741	0	0.29653	0.0047379	0.013103	0.789013	309	3	0.29653	-2.32441
TES	3	0.98261	0.98277	1	18445	0	0.46448	0.0047536	0.013146	0.789013	310	3	0.46448	-2.32298
SPATA31D1	3	0.73142	0.73161	1	13532	0	0.10269	0.0047755	0.013197	0.789013	311	2	0.10269	-2.32098
OSGEPL1	3	0.9952	0.99532	1	18740	0	0.31108	0.0047963	0.013243	0.789013	312	3	0.31108	-2.31909
MRPL18	3	0.78462	0.78466	1	14589	0	0.47962	0.0048193	0.013308	0.789013	313	2	0.47962	-2.31702
LANCL2	3	0.99518	0.99529	1	18739	0	0.4244	0.0048234	0.013317	0.789013	314	3	0.4244	-2.31665
GPNMB	3	0.87651	0.87661	1	16361	0	0.46267	0.0048276	0.013328	0.789013	315	2	0.46267	-2.31627
NEB	3	0.96038	0.96066	1	17987	0	0.24874	0.0048282	0.01333	0.789013	316	3	0.24874	-2.31621
C7orf66	3	0.99517	0.99528	1	18738	0	0.32086	0.0048309	0.013338	0.789013	317	3	0.32086	-2.31597
IZUMO1	3	0.98298	0.98312	1	18454	0	0.46926	0.0048441	0.013372	0.789013	318	3	0.46926	-2.31479
PUM1	3	0.99515	0.99526	1	18737	0	0.39055	0.0048491	0.013385	0.789013	319	3	0.39055	-2.31434
UFM1	3	0.99514	0.99525	1	18736	0	0.52166	0.0048597	0.013417	0.789013	320	3	0.52166	-2.31339
SETD9	3	0.99513	0.99524	1	18735	0	0.43909	0.0048673	0.013437	0.789013	321	3	0.43909	-2.31271
PIK3CD	3	0.65816	0.66256	1	12242	1	-0.038982	0.0048809	0.013473	0.789013	322	1	-0.038982	-2.3115
TMEM106B	3	0.79969	0.79969	1	14897	0	-0.034694	0.0049336	0.013611	0.789013	323	1	-0.034694	-2.30684
CCDC140	3	0.002139	0.0060242	0.770099	144	1	0.46667	0.0049395	0.013628	0.789013	324	2	0.46667	-2.30632
CRNKL1	3	0.99505	0.99517	1	18734	0	0.27346	0.0049451	0.013647	0.789013	325	3	0.27346	-2.30582
CAND2	3	0.99502	0.99514	1	18733	0	0.44256	0.0049758	0.013722	0.789013	326	3	0.44256	-2.30314
CCL3L1	3	0.98709	0.98724	1	18540	0	0.21317	0.0049862	0.013748	0.789013	327	3	0.21317	-2.30223
PRR18	3	0.99499	0.99511	1	18732	0	0.42078	0.0050052	0.013804	0.789013	328	3	0.42078	-2.30058
TRIP6	3	0.99499	0.99511	1	18731	0	0.34199	0.0050113	0.013819	0.789013	329	3	0.34199	-2.30005
ECM2	3	0.73943	0.73959	1	13679	0	0.55882	0.0050149	0.013826	0.789013	330	2	0.55882	-2.29974
MOGAT3	3	0.99498	0.9951	1	18730	0	0.37364	0.0050168	0.013829	0.789013	331	3	0.37364	-2.29957
ADAD2	3	0.85661	0.8566	1	15953	0	0.31601	0.0050389	0.013893	0.790275	332	2	0.31601	-2.29766
NDUFA2	3	0.44172	0.50386	1	9322	1	0.27385	0.0050916	0.014041	0.796286	333	2	0.27385	-2.29315
PYY	3	0.8759	0.87601	1	16352	0	0.51732	0.0051374	0.014173	0.798901	334	2	0.51732	-2.28926
BHLHA15	3	0.017497	0.045464	0.853531	999	1	0.24588	0.0051442	0.014192	0.798901	335	2	0.24588	-2.28868
MYH10	3	0.99485	0.99497	1	18729	0	0.31615	0.0051535	0.014214	0.798901	336	3	0.31615	-2.2879
TMEM55B	3	0.37482	0.46334	1	8585	1	0.44848	0.0051969	0.014331	0.803082	337	2	0.44848	-2.28426
HUS1B	3	0.99478	0.99489	1	18728	0	0.30349	0.0052208	0.014389	0.803928	338	3	0.30349	-2.28226
PLA2G10	3	0.69831	0.69901	1	12933	1	0.18862	0.0052496	0.01447	0.805285	339	2	0.18862	-2.27987
F8	3	0.99474	0.99485	1	18727	0	0.3428	0.0052615	0.014498	0.805285	340	3	0.3428	-2.27889
CXCR6	3	0.99166	0.99178	1	18641	0	0.52211	0.0052959	0.01459	0.806656	341	3	0.52211	-2.27606
MEPCE	3	0.60275	0.61693	1	11391	1	-0.073398	0.0053023	0.014608	0.806656	342	1	-0.073398	-2.27554
IDI1	3	0.13427	0.22671	0.98963	4302	1	0.25937	0.0053549	0.014748	0.80805	343	2	0.25937	-2.27125
TAS2R13	3	0.93307	0.93325	1	17446	0	0.40222	0.0053608	0.014762	0.80805	344	2	0.40222	-2.27077
GATA5	3	0.97952	0.97966	1	18382	0	0.43054	0.0054076	0.014874	0.811806	345	3	0.43054	-2.267
ZNF83	3	0.99456	0.99466	1	18726	0	0.28427	0.0054385	0.014957	0.811806	346	3	0.28427	-2.26452
ABLIM3	3	0.99455	0.99465	1	18725	0	0.24232	0.0054524	0.014996	0.811806	347	3	0.24232	-2.26341
PEA15	3	0.43121	0.49734	1	9195	1	0.47648	0.0055129	0.015141	0.811806	348	2	0.47648	-2.25862
DDI1	3	0.98347	0.98362	1	18465	0	0.36009	0.005571	0.015288	0.811806	349	3	0.36009	-2.25407
MSTN	3	0.92964	0.92979	1	17382	0	0.11666	0.0056182	0.015415	0.811806	350	2	0.11666	-2.2504
ADAM7	3	0.99435	0.99444	1	18724	0	0.31694	0.0056538	0.015511	0.811806	351	3	0.31694	-2.24766
AURKAIP1	3	0.99434	0.99443	1	18723	0	0.35557	0.0056596	0.015522	0.811806	352	3	0.35557	-2.24721
SLC6A18	3	0.99433	0.99443	1	18722	0	0.30283	0.0056664	0.015542	0.811806	353	3	0.30283	-2.24669
CD34	3	0.79528	0.79533	1	14810	0	-0.051606	0.0056709	0.015558	0.811806	354	1	-0.051606	-2.24635
MSANTD3	3	0.85046	0.85044	1	15850	0	0.53122	0.0056865	0.015603	0.811806	355	2	0.53122	-2.24515
LIPC	3	0.93774	0.93795	1	17544	0	0.44158	0.005691	0.01562	0.811806	356	2	0.44158	-2.24481
ZNF714	3	0.99429	0.99438	1	18720	0	0.30949	0.0057101	0.015669	0.811806	357	3	0.30949	-2.24336
FASTKD3	3	0.99428	0.99437	1	18719	0	0.31094	0.005722	0.015698	0.811806	358	3	0.31094	-2.24245
HNRNPU	3	0.237	0.35846	1	6664	2	-0.14554	0.0057235	0.015702	0.811806	359	1	-0.14554	-2.24234
CD83	3	0.31138	0.42742	1	7930	1	0.41397	0.0057313	0.015718	0.811806	360	2	0.41397	-2.24175
ZNF446	3	0.76236	0.76265	1	14159	0	0.47081	0.0057537	0.015781	0.811806	361	2	0.47081	-2.24005
IFI27L1	3	0.99425	0.99434	1	18718	0	0.29759	0.0057542	0.015784	0.811806	362	3	0.29759	-2.24002
RFXANK	3	0.3899	0.47222	1	8748	1	0.39459	0.0057717	0.01583	0.811806	363	2	0.39459	-2.2387
CTGF	3	0.96671	0.9669	1	18114	0	0.3495	0.0057762	0.015844	0.811806	364	3	0.3495	-2.23836
UBE2D3	3	0.99418	0.99428	1	18717	0	0.34538	0.0058206	0.015967	0.811806	365	3	0.34538	-2.23503
ZNF98	3	0.92821	0.92835	1	17351	0	0.17158	0.0058288	0.015987	0.811806	366	2	0.17158	-2.23442
PTPRZ1	3	0.99415	0.99426	1	18716	0	0.34051	0.0058523	0.016043	0.811806	367	3	0.34051	-2.23267
UBA3	3	0.99413	0.99424	1	18715	0	0.50029	0.0058703	0.016084	0.811806	368	3	0.50029	-2.23134
DNAJB5	3	0.99412	0.99423	1	18714	0	0.33049	0.0058807	0.016109	0.811806	369	3	0.33049	-2.23057
CLDN17	3	0.9941	0.99421	1	18713	0	0.4194	0.0058996	0.016158	0.811806	370	3	0.4194	-2.22918
LOC100132813	3	0.1393	0.23325	0.98963	4428	1	0.44098	0.0059028	0.016165	0.811806	371	2	0.44098	-2.22894
TREH	3	0.7656	0.76584	1	14222	0	0.46104	0.0059301	0.016243	0.811806	372	2	0.46104	-2.22694
RPL17-C18orf32	3	0.92506	0.92516	1	17286	0	0.44595	0.0059712	0.016345	0.811806	373	2	0.44595	-2.22394
LOR	3	0.96348	0.96371	1	18051	0	0.24867	0.0059867	0.016391	0.811806	374	3	0.24867	-2.22281
LCE2A	3	0.99401	0.99412	1	18712	0	0.31335	0.0059898	0.016402	0.811806	375	3	0.31335	-2.22259
FAM83G	3	0.99399	0.9941	1	18711	0	0.40645	0.0060081	0.016451	0.811806	376	3	0.40645	-2.22126
NTS	3	0.99398	0.99409	1	18710	0	0.31118	0.0060212	0.016487	0.811806	377	3	0.31118	-2.22032
PMEL	3	0.94442	0.9446	1	17658	0	0.53951	0.0060216	0.016488	0.811806	378	2	0.53951	-2.22029
CCDC71L	3	0.99397	0.99408	1	18709	0	0.3222	0.0060317	0.016511	0.811806	379	3	0.3222	-2.21956
PHGR1	3	0.88875	0.88884	1	16597	0	0.10945	0.0060394	0.016526	0.811806	380	2	0.10945	-2.21901
MED6	3	0.83632	0.8363	1	15592	0	0.38678	0.006086	0.016638	0.811806	381	2	0.38678	-2.21567
LCE1F	3	0.41715	0.48867	1	9036	1	0.4772	0.006092	0.016654	0.811806	382	2	0.4772	-2.21524
BBS7	3	0.99389	0.99401	1	18708	0	0.34579	0.0061074	0.0167	0.811806	383	3	0.34579	-2.21414
SPATA31A5	3	0.99389	0.994	1	18707	0	0.32333	0.0061144	0.016725	0.811806	384	3	0.32333	-2.21365
KCNV2	3	0.98941	0.98953	1	18589	0	0.33657	0.0061415	0.016793	0.811806	385	3	0.33657	-2.21173
TESMIN	3	0.8706	0.87071	1	16240	0	0.54229	0.0061461	0.016807	0.811806	386	2	0.54229	-2.2114
HS3ST1	3	0.99384	0.99396	1	18706	0	0.33476	0.0061623	0.016853	0.811806	387	3	0.33476	-2.21026
SCGB1D4	3	0.95822	0.95848	1	17937	0	0.51156	0.0061693	0.016871	0.811806	388	3	0.51156	-2.20976
CCNF	3	0.95132	0.95159	1	17802	0	0.21242	0.0061973	0.016948	0.811806	389	2	0.21242	-2.2078
ANXA4	3	0.9938	0.99393	1	18705	0	0.34724	0.0061979	0.016949	0.811806	390	3	0.34724	-2.20776
PSORS1C2	3	0.99379	0.99391	1	18704	0	0.23537	0.0062121	0.016981	0.811806	391	3	0.23537	-2.20676
C1orf87	3	0.99378	0.9939	1	18703	0	0.27002	0.0062247	0.017019	0.811806	392	3	0.27002	-2.20588
HNRNPUL1	3	0.90427	0.90432	1	16885	0	0.53627	0.0062299	0.017031	0.811806	393	2	0.53627	-2.20552
NME2	3	0.99376	0.99388	1	18702	0	0.36416	0.0062444	0.017066	0.811806	394	3	0.36416	-2.20451
PAQR3	3	0.9937	0.99383	1	18701	0	0.38099	0.0063001	0.017209	0.811806	395	3	0.38099	-2.20065
N4BP2L2	3	0.35158	0.44986	1	8336	1	0.20274	0.0063026	0.017217	0.811806	396	2	0.20274	-2.20048
FOCAD	3	0.92846	0.9286	1	17355	0	0.55881	0.0063188	0.01726	0.811806	397	2	0.55881	-2.19937
RNF19B	3	0.99365	0.99378	1	18700	0	0.25158	0.0063453	0.017324	0.811806	398	3	0.25158	-2.19755
CYP3A7-CYP3A51P	3	0.99363	0.99376	1	18699	0	0.2888	0.0063725	0.017406	0.811806	399	3	0.2888	-2.19569
OFD1	3	0.18416	0.2916	1	5478	2	-0.15047	0.0064078	0.017499	0.811806	400	1	-0.15047	-2.19329
RNH1	3	0.99357	0.99369	1	18698	0	0.36893	0.0064344	0.017571	0.811806	401	3	0.36893	-2.19149
FGA	3	0.68136	0.68317	1	12634	1	0.40613	0.0064416	0.01759	0.811806	402	2	0.40613	-2.19101
HERC2	3	0.99354	0.99367	1	18697	0	0.32027	0.0064601	0.017631	0.811806	403	3	0.32027	-2.18976
TUBB2A	3	0.99351	0.99363	1	18696	0	0.32161	0.0064922	0.0177	0.811806	404	3	0.32161	-2.18761
ZNF891	3	0.14201	0.23677	0.98963	4496	2	-0.34716	0.0065131	0.01775	0.811806	405	1	-0.34716	-2.18621
HTRA3	3	0.87765	0.87774	1	16388	0	0.4836	0.0065177	0.017762	0.811806	406	2	0.4836	-2.18591
GPRC5A	3	0.99347	0.99361	1	18695	0	0.4338	0.0065254	0.017784	0.811806	407	3	0.4338	-2.18539
MRPL24	3	0.16987	0.27299	0.995455	5159	1	-0.036137	0.0065657	0.017893	0.811806	408	1	-0.036137	-2.18272
CHID1	3	0.99342	0.99355	1	18694	0	0.27405	0.0065846	0.01794	0.811806	409	3	0.27405	-2.18147
ARL2	3	0.99337	0.99351	1	18693	0	0.32429	0.0066265	0.018062	0.811806	410	3	0.32429	-2.17872
LDHD	3	0.99337	0.99351	1	18692	0	0.34857	0.0066302	0.018072	0.811806	411	3	0.34857	-2.17847
ZKSCAN1	3	0.94186	0.94201	1	17613	0	0.55627	0.006647	0.018112	0.811806	412	2	0.55627	-2.17737
TDO2	3	0.34061	0.44362	1	8216	1	0.098141	0.0066709	0.018174	0.811806	413	1	0.098141	-2.17582
ATAT1	3	0.99329	0.99344	1	18691	0	0.59763	0.0067126	0.018268	0.811806	414	3	0.59763	-2.17311
TEX19	3	0.91924	0.91933	1	17164	0	0.14978	0.0067235	0.018301	0.811806	415	2	0.14978	-2.1724
PAPD5	3	0.99327	0.99343	1	18690	0	0.41869	0.0067258	0.018308	0.811806	416	3	0.41869	-2.17226
MMP12	3	0.99325	0.9934	1	18689	0	0.36671	0.0067484	0.018377	0.811806	417	3	0.36671	-2.1708
LARP1B	3	0.96734	0.96753	1	18128	0	0.48743	0.0067558	0.018399	0.811806	418	3	0.48743	-2.17032
TSEN15	3	0.77994	0.78002	1	14496	0	0.027298	0.0067762	0.018456	0.811806	419	1	0.027298	-2.16901
SLC7A9	3	0.99322	0.99337	1	18688	0	0.55527	0.0067815	0.018468	0.811806	420	3	0.55527	-2.16867
SEC31B	3	0.95359	0.9539	1	17847	0	0.41212	0.0067874	0.018489	0.811806	421	2	0.41212	-2.1683
STOX1	3	0.94242	0.94259	1	17622	0	0.13993	0.0068288	0.018599	0.811806	422	2	0.13993	-2.16566
SPATA46	3	0.99317	0.99331	1	18687	0	0.23364	0.0068337	0.018615	0.811806	423	3	0.23364	-2.16534
CD22	3	0.99316	0.99331	1	18686	0	0.2537	0.0068365	0.018621	0.811806	424	3	0.2537	-2.16517
SLC35D2	3	0.99313	0.99327	1	18684	0	0.3824	0.0068718	0.018722	0.811806	425	3	0.3824	-2.16293
PLEKHA8	3	0.73436	0.73448	1	13594	0	0.44095	0.0068814	0.018743	0.811806	426	2	0.44095	-2.16232
SLC30A1	3	0.98923	0.98935	1	18582	0	0.51226	0.0068899	0.018765	0.811806	427	3	0.51226	-2.16179
RBBP8NL	3	0.99309	0.99323	1	18683	0	0.34415	0.0069082	0.018819	0.811806	428	3	0.34415	-2.16064
RPL29	3	0.99309	0.99322	1	18682	0	0.3122	0.0069149	0.018833	0.811806	429	3	0.3122	-2.16021
CASP14	3	0.99305	0.99319	1	18681	0	0.36542	0.0069456	0.018911	0.811806	430	3	0.36542	-2.15829
GTF3C3	3	0.99303	0.99317	1	18680	0	0.23731	0.0069697	0.018973	0.811806	431	3	0.23731	-2.15679
NOL6	3	0.99303	0.99316	1	18679	0	0.39604	0.0069745	0.018986	0.811806	432	3	0.39604	-2.15649
RRP1B	3	0.99302	0.99316	1	18678	0	0.2916	0.0069803	0.019	0.811806	433	3	0.2916	-2.15613
SMIM10L1	3	0.058759	0.12568	0.960706	2447	2	-0.34076	0.0069866	0.019017	0.811806	434	1	-0.34076	-2.15573
ANGPTL1	3	0.99299	0.99313	1	18677	0	0.31521	0.0070055	0.019062	0.811806	435	3	0.31521	-2.15456
SCYL2	3	0.99299	0.99313	1	18676	0	0.28225	0.0070084	0.019071	0.811806	436	3	0.28225	-2.15438
FBXL5	3	0.55046	0.57729	1	10671	1	0.38753	0.0070392	0.019149	0.811806	437	2	0.38753	-2.15248
COX20	3	0.84363	0.84365	1	15730	0	0.37452	0.0070401	0.019151	0.811806	438	2	0.37452	-2.15242
EIF2S1	3	0.99296	0.99309	1	18675	0	0.42731	0.0070433	0.01916	0.811806	439	3	0.42731	-2.15222
NHSL1	3	0.32433	0.43452	1	8042	1	0.48875	0.0071021	0.019314	0.811806	440	2	0.48875	-2.14861
SORBS1	3	0.9929	0.99303	1	18674	0	0.29098	0.0071036	0.019319	0.811806	441	3	0.29098	-2.14852
FAM117A	3	0.99289	0.99302	1	18673	0	0.43087	0.0071114	0.019337	0.811806	442	3	0.43087	-2.14804
OR52I1	3	0.99287	0.993	1	18672	0	0.23951	0.0071251	0.019378	0.811806	443	3	0.23951	-2.14721
TMEM102	3	0.90946	0.90959	1	16982	0	0.046121	0.0071444	0.019425	0.811806	444	1	0.046121	-2.14603
ICK	3	0.25436	0.38025	1	7057	1	0.48801	0.0071619	0.019474	0.811806	445	2	0.48801	-2.14497
GHRHR	3	0.83773	0.83773	1	15623	0	0.3883	0.0071769	0.019515	0.811806	446	2	0.3883	-2.14406
ZNF548	3	0.99282	0.99295	1	18671	0	0.36602	0.0071791	0.019525	0.811806	447	3	0.36602	-2.14393
CEP170	3	0.3242	0.43447	1	8041	1	0.07103	0.007197	0.019575	0.811806	448	1	0.07103	-2.14285
TIGD5	3	0.9928	0.99292	1	18670	0	0.24978	0.0072027	0.019588	0.811806	449	3	0.24978	-2.1425
NSRP1	3	0.99278	0.9929	1	18669	0	0.29362	0.0072234	0.019642	0.811806	450	3	0.29362	-2.14126
ATXN1L	3	0.6606	0.66463	1	12279	1	-0.10408	0.0072496	0.019714	0.811806	451	1	-0.10408	-2.13969
CD72	3	0.99274	0.99287	1	18668	0	0.28687	0.0072551	0.019729	0.811806	452	3	0.28687	-2.13936
LRRC8D	3	0.99274	0.99286	1	18667	0	0.46638	0.007263	0.019745	0.811806	453	3	0.46638	-2.13888
DNAJC3	3	0.99273	0.99286	1	18666	0	0.25312	0.007269	0.019755	0.811806	454	3	0.25312	-2.13853
MYT1	3	0.99273	0.99285	1	18665	0	0.36264	0.0072749	0.019767	0.811806	455	3	0.36264	-2.13817
DOK2	3	0.93525	0.93543	1	17494	0	0.59057	0.0072922	0.019817	0.811806	456	2	0.59057	-2.13714
TSPAN1	3	0.29965	0.42095	1	7808	1	-0.072812	0.0073022	0.01984	0.811806	457	1	-0.072812	-2.13655
CERK	3	0.82404	0.82407	1	15361	0	0.3778	0.0073023	0.019841	0.811806	458	2	0.3778	-2.13654
RGS14	3	0.99269	0.99282	1	18664	0	0.30339	0.0073087	0.01986	0.811806	459	3	0.30339	-2.13616
DDX43	3	0.99266	0.99278	1	18663	0	0.4088	0.0073406	0.019939	0.812809	460	3	0.4088	-2.13427
CTCF	3	0.20856	0.32274	1	6035	1	-0.032985	0.0073548	0.019971	0.812809	461	1	-0.032985	-2.13343
KCNJ18	3	0.83279	0.83275	1	15532	0	0.36407	0.0074074	0.020096	0.816172	462	2	0.36407	-2.13033
DRD3	3	0.70567	0.70603	1	13045	1	0.43066	0.00746	0.020238	0.818429	463	2	0.43066	-2.12726
ZNF69	3	0.99253	0.99265	1	18662	0	0.32531	0.007465	0.02025	0.818429	464	3	0.32531	-2.12697
FAM24B	3	0.99252	0.99264	1	18661	0	0.29155	0.0074772	0.020282	0.818429	465	3	0.29155	-2.12626
SDS	3	0.9925	0.99262	1	18660	0	0.29842	0.0074994	0.020351	0.818865	466	3	0.29842	-2.12497
GPR137C	3	0.027765	0.070121	0.893809	1471	2	-0.4566	0.0075126	0.020379	0.818865	467	1	-0.4566	-2.12421
HSPD1	3	0.99245	0.99256	1	18659	0	0.28173	0.0075461	0.020469	0.819359	468	3	0.28173	-2.12228
TFCP2L1	3	0.99245	0.99256	1	18658	0	0.43342	0.0075502	0.020479	0.819359	469	3	0.43342	-2.12204
KATNAL2	3	0.56775	0.59	1	10903	1	0.40601	0.0075845	0.020562	0.820955	470	2	0.40601	-2.12007
NKX2-4	3	0.99239	0.9925	1	18657	0	0.31517	0.0076113	0.020641	0.82098	471	3	0.31517	-2.11854
POC5	3	0.99238	0.99249	1	18656	0	0.32158	0.0076154	0.020649	0.82098	472	3	0.32158	-2.11831
KMO	3	0.96083	0.96112	1	17999	0	0.22553	0.0076703	0.020792	0.824913	473	3	0.22553	-2.11519
ATXN1	3	0.9923	0.99242	1	18655	0	0.5413	0.0076955	0.020866	0.82611	474	3	0.5413	-2.11376
FAM157A	3	0.74294	0.74311	1	13754	0	0.20344	0.0077229	0.020936	0.827137	475	2	0.20344	-2.11222
LOC157860	3	0.74691	0.7471	1	13831	0	0.40563	0.0077574	0.02102	0.828661	476	2	0.40563	-2.11028
PHB2	3	0.97112	0.97128	1	18203	0	0.19318	0.0077755	0.021062	0.828661	477	3	0.19318	-2.10927
SLC30A5	3	0.99217	0.99229	1	18653	0	0.19887	0.007826	0.021213	0.829726	478	3	0.19887	-2.10646
APBB2	3	0.64452	0.65099	1	12027	1	-0.015605	0.007828	0.021218	0.829726	479	1	-0.015605	-2.10635
MED10	3	0.99217	0.99229	1	18652	0	0.34005	0.0078302	0.021221	0.829726	480	3	0.34005	-2.10623
FRAT2	3	0.99214	0.99226	1	18651	0	0.30378	0.0078552	0.021288	0.83063	481	3	0.30378	-2.10484
ACSM4	3	0.99211	0.99223	1	18650	0	0.27922	0.0078908	0.021368	0.831555	482	3	0.27922	-2.10288
ALG14	3	0.61193	0.62419	1	11533	1	0.47245	0.0079294	0.021483	0.831555	483	2	0.47245	-2.10076
FXR2	3	0.99207	0.99219	1	18649	0	0.25747	0.0079327	0.021489	0.831555	484	3	0.25747	-2.10058
OR1A1	3	0.25175	0.37693	1	6996	1	-0.013782	0.0079332	0.021493	0.831555	485	1	-0.013782	-2.10055
CLDN5	3	0.99202	0.99215	1	18648	0	0.2941	0.0079791	0.021607	0.831555	486	3	0.2941	-2.09805
UBN2	3	0.084033	0.16005	0.969962	3108	2	-0.29333	0.0079858	0.021628	0.831555	487	1	-0.29333	-2.09768
IL36B	3	0.99199	0.99212	1	18647	0	0.25291	0.0080087	0.021675	0.831555	488	3	0.25291	-2.09644
MRPL40	3	0.1359	0.22879	0.98963	4348	1	0.39147	0.0080241	0.021721	0.831555	489	2	0.39147	-2.0956
GNG3	3	0.99197	0.9921	1	18646	0	0.29546	0.0080256	0.021725	0.831555	490	3	0.29546	-2.09552
DNAJA2	3	0.67137	0.6741	1	12461	1	-0.014955	0.0080383	0.021758	0.831555	491	1	-0.014955	-2.09484
RSPH3	3	0.99192	0.99203	1	18645	0	0.35755	0.008084	0.021876	0.831555	492	3	0.35755	-2.09237
SSX5	3	0.44886	0.50839	1	9413	1	0.53896	0.0080909	0.0219	0.831555	493	2	0.53896	-2.092
SUPT20HL1	3	0.52267	0.55751	1	10318	1	0.47369	0.0081299	0.021991	0.831555	494	2	0.47369	-2.08991
TYW3	3	0.99186	0.99198	1	18644	0	0.22316	0.0081384	0.022011	0.831555	495	3	0.22316	-2.08946
DOCK11	3	0.95581	0.9561	1	17888	0	0.13731	0.0081435	0.022026	0.831555	496	2	0.13731	-2.08919
AHNAK	3	0.93959	0.93979	1	17579	0	0.6586	0.0081564	0.02206	0.831555	497	2	0.6586	-2.0885
ELF3	3	0.985	0.98518	1	18496	0	0.21961	0.008196	0.022159	0.831947	498	3	0.21961	-2.0864
FDPS	3	0.74927	0.7495	1	13880	0	0.46226	0.0082043	0.02218	0.831947	499	2	0.46226	-2.08596
TRIM36	3	0.80198	0.80193	1	14938	0	0.41675	0.0082416	0.022273	0.831947	500	2	0.41675	-2.08399
NFKBIB	3	0.99175	0.99188	1	18643	0	0.34124	0.0082458	0.022279	0.831947	501	3	0.34124	-2.08377
WRAP53	3	0.73935	0.73952	1	13677	0	0.094484	0.0082486	0.022291	0.831947	502	1	0.094484	-2.08362
IRAK3	3	0.24748	0.3715	1	6887	1	0.075023	0.0083012	0.022425	0.834192	503	1	0.075023	-2.08086
RNASE2	3	0.99168	0.9918	1	18642	0	0.41832	0.0083237	0.022489	0.834192	504	3	0.41832	-2.07968
ZNF705A	3	0.5925	0.60887	1	11250	1	0.55789	0.0083488	0.022562	0.834192	505	2	0.55789	-2.07838
PLEKHA1	3	0.49788	0.54044	1	10005	1	-0.096291	0.0083537	0.022571	0.834192	506	1	-0.096291	-2.07812
LENG8	3	0.81287	0.81278	1	15150	0	0.35207	0.0083542	0.022572	0.834192	507	2	0.35207	-2.0781
ERN2	3	0.80624	0.80613	1	15010	0	0.19305	0.0084588	0.022834	0.838115	508	2	0.19305	-2.07269
CLEC4M	3	0.99152	0.99164	1	18640	0	0.2588	0.0084766	0.022875	0.838115	509	3	0.2588	-2.07178
EFCAB3	3	0.87268	0.87281	1	16292	0	0.40358	0.0084891	0.022907	0.838115	510	2	0.40358	-2.07114
PRPF38B	3	0.99149	0.99161	1	18639	0	0.22605	0.0085096	0.022958	0.838115	511	3	0.22605	-2.07009
EIF3E	3	0.57274	0.59368	1	10976	1	0.066313	0.0085114	0.022961	0.838115	512	1	0.066313	-2.07
UMAD1	3	0.99148	0.9916	1	18638	0	0.27337	0.0085184	0.02298	0.838115	513	3	0.27337	-2.06964
CSAG3	3	0.63876	0.64617	1	11946	1	0.5205	0.0085216	0.022989	0.838115	514	2	0.5205	-2.06948
KLHL41	3	0.99143	0.99154	1	18637	0	0.29757	0.0085736	0.023121	0.838674	515	3	0.29757	-2.06684
HHLA2	3	0.99142	0.99152	1	18636	0	0.22191	0.0085847	0.023147	0.838674	516	3	0.22191	-2.06627
NHP2	3	0.859	0.85901	1	16003	0	0.48892	0.008625	0.023245	0.838674	517	2	0.48892	-2.06424
SGK494	3	0.99134	0.99143	1	18635	0	0.28601	0.0086636	0.023347	0.838674	518	3	0.28601	-2.0623
VIL1	3	0.89294	0.89299	1	16668	0	0.50434	0.0086687	0.023362	0.838674	519	2	0.50434	-2.06205
HNRNPK	3	0.83542	0.83538	1	15576	0	0.23049	0.008669	0.023362	0.838674	520	2	0.23049	-2.06203
KIAA0319	3	0.99131	0.99141	1	18634	0	0.29285	0.0086859	0.023403	0.838674	521	3	0.29285	-2.06119
ZDHHC11B	3	0.99131	0.9914	1	18633	0	0.20907	0.0086893	0.023412	0.838674	522	3	0.20907	-2.06102
NKX3-1	3	0.9913	0.9914	1	18632	0	0.36841	0.0086982	0.023439	0.838674	523	3	0.36841	-2.06057
SCD5	3	0.44258	0.5044	1	9334	1	0.39973	0.0087126	0.023469	0.838674	524	2	0.39973	-2.05985
HYLS1	3	0.64492	0.65132	1	12033	1	0.06289	0.0087216	0.023493	0.838674	525	1	0.06289	-2.0594
LUZP1	3	0.63891	0.64629	1	11950	1	0.052489	0.0088267	0.023738	0.839402	526	1	0.052489	-2.0542
CCRL2	3	0.99114	0.99124	1	18631	0	0.38145	0.0088602	0.023831	0.839402	527	3	0.38145	-2.05256
ABCC1	3	0.93106	0.9312	1	17405	0	0.10235	0.0088792	0.023882	0.839402	528	1	0.10235	-2.05163
CDS1	3	0.99111	0.99121	1	18630	0	0.27327	0.008893	0.02391	0.839402	529	3	0.27327	-2.05095
LAPTM4A	3	0.98743	0.98758	1	18547	0	0.41326	0.0089111	0.023966	0.839402	530	3	0.41326	-2.05007
FAM71B	3	0.95527	0.95558	1	17877	0	0.49851	0.0089166	0.023981	0.839402	531	2	0.49851	-2.0498
ARMCX2	3	0.95214	0.95242	1	17821	0	0.29084	0.0089317	0.024016	0.839402	532	2	0.29084	-2.04907
LGI4	3	0.99104	0.99115	1	18629	0	0.24877	0.0089601	0.024093	0.839402	533	3	0.24877	-2.04769
GDAP1L1	3	0.94191	0.94206	1	17614	0	0.56764	0.0089611	0.024096	0.839402	534	2	0.56764	-2.04764
PI16	3	0.41832	0.48939	1	9050	1	0.40052	0.0089777	0.024146	0.839402	535	2	0.40052	-2.04683
FAM98A	3	0.88136	0.88142	1	16453	0	0.16301	0.0089843	0.024165	0.839402	536	2	0.16301	-2.04652
LGALS14	3	0.62563	0.63522	1	11749	1	-0.014451	0.0090368	0.024304	0.839402	537	1	-0.014451	-2.04399
MRM1	3	0.99096	0.99107	1	18628	0	0.24652	0.0090401	0.024312	0.839402	538	3	0.24652	-2.04383
TUSC2	3	0.95666	0.95696	1	17907	0	0.50597	0.0090726	0.024398	0.839402	539	3	0.50597	-2.04227
NRP2	3	0.9909	0.99102	1	18627	0	0.31302	0.0090965	0.024457	0.839402	540	3	0.31302	-2.04113
MAGEB3	3	0.72286	0.72298	1	13364	0	0.51954	0.009137	0.024566	0.839402	541	2	0.51954	-2.0392
EIF5A2	3	0.30957	0.42641	1	7915	1	0.21512	0.0091419	0.024579	0.839402	542	2	0.21512	-2.03896
NCOA2	3	0.99082	0.99094	1	18626	0	0.39135	0.0091785	0.024677	0.839402	543	3	0.39135	-2.03723
ELF1	3	0.85154	0.85156	1	15864	0	0.029329	0.0091944	0.024716	0.839402	544	1	0.029329	-2.03648
GH1	3	0.99079	0.99092	1	18625	0	0.38129	0.0092086	0.024754	0.839402	545	3	0.38129	-2.03581
CYP2F1	3	0.99079	0.99092	1	18624	0	0.23396	0.0092109	0.024764	0.839402	546	3	0.23396	-2.0357
STYXL1	3	0.95202	0.9523	1	17819	0	0.4199	0.0092411	0.024843	0.839402	547	2	0.4199	-2.03428
LRRC74A	3	0.99076	0.99089	1	18623	0	0.27609	0.0092435	0.02485	0.839402	548	3	0.27609	-2.03416
AMPD2	3	0.94489	0.94507	1	17669	0	0.49856	0.0092467	0.024857	0.839402	549	2	0.49856	-2.03401
GGTLC2	3	0.71403	0.71417	1	13190	1	0.017768	0.0092469	0.024857	0.839402	550	1	0.017768	-2.034
CAB39	3	0.72401	0.72412	1	13385	0	0.34139	0.0092806	0.02495	0.839402	551	2	0.34139	-2.03242
ARHGEF16	3	0.9907	0.99082	1	18622	0	0.26924	0.0092971	0.024985	0.839402	552	3	0.26924	-2.03165
PBX3	3	0.95869	0.95896	1	17946	0	0.33888	0.0092994	0.024991	0.839402	553	3	0.33888	-2.03155
KLHDC10	3	0.99069	0.9908	1	18621	0	0.23118	0.0093135	0.025024	0.839402	554	3	0.23118	-2.03089
ANKDD1A	3	0.6125	0.62462	1	11545	1	0.42541	0.0093429	0.025106	0.839402	555	2	0.42541	-2.02952
MCF2L	3	0.66343	0.66709	1	12324	1	-0.12728	0.009352	0.025129	0.839402	556	1	-0.12728	-2.0291
MPZL2	3	0.77438	0.77455	1	14392	0	0.4494	0.0093543	0.025133	0.839402	557	2	0.4494	-2.02899
ELMSAN1	3	0.99064	0.99075	1	18620	0	0.40107	0.0093627	0.02515	0.839402	558	3	0.40107	-2.0286
POP7	3	0.99063	0.99074	1	18619	0	0.26195	0.0093745	0.025175	0.839402	559	3	0.26195	-2.02805
GPX3	3	0.74492	0.74511	1	13793	0	0.1006	0.0094045	0.025251	0.839402	560	1	0.1006	-2.02666
SCGB1D2	3	0.88217	0.88222	1	16468	0	0.3841	0.0094111	0.025269	0.839402	561	2	0.3841	-2.02636
LRRC43	3	0.40775	0.48288	1	8941	1	0.5016	0.0094168	0.025286	0.839402	562	2	0.5016	-2.0261
BST2	3	0.99057	0.99068	1	18618	0	0.3554	0.0094333	0.025319	0.839402	563	3	0.3554	-2.02534
HLA-DPA1	3	0.99054	0.99066	1	18616	0	0.22764	0.0094593	0.02538	0.839402	564	3	0.22764	-2.02414
CLDN15	3	0.88403	0.88409	1	16509	0	0.39991	0.0094681	0.0254	0.839402	565	2	0.39991	-2.02374
CSMD1	3	0.27716	0.40843	1	7605	1	0.42671	0.0094795	0.025434	0.839402	566	2	0.42671	-2.02321
CDA	3	0.7721	0.77234	1	14359	0	0.46923	0.009491	0.025465	0.839402	567	2	0.46923	-2.02269
HMCN2	3	0.97236	0.97253	1	18234	0	0.4238	0.0095081	0.025509	0.839402	568	3	0.4238	-2.02191
MAP4K4	3	0.76883	0.76907	1	14288	0	0.28892	0.0095095	0.025513	0.839402	569	2	0.28892	-2.02184
PEX1	3	0.99047	0.99059	1	18614	0	0.38531	0.0095316	0.025571	0.839854	570	3	0.38531	-2.02083
SLC50A1	3	0.99045	0.99057	1	18613	0	0.23589	0.0095518	0.025616	0.839857	571	3	0.23589	-2.01991
CAMK2N2	3	0.91312	0.91322	1	17055	0	0.70694	0.0095941	0.025728	0.842056	572	2	0.70694	-2.018
GABRR1	3	0.95988	0.96015	1	17971	0	0.53613	0.0096516	0.025876	0.844876	573	3	0.53613	-2.0154
GCC2	3	0.99034	0.99046	1	18612	0	0.26393	0.0096605	0.025903	0.844876	574	3	0.26393	-2.015
PEBP1	3	0.9866	0.98675	1	18529	0	0.40969	0.0097151	0.02604	0.845261	575	3	0.40969	-2.01255
CD207	3	0.90876	0.90885	1	16972	0	0.19379	0.0097196	0.026056	0.845261	576	2	0.19379	-2.01235
OTOG	3	0.99027	0.9904	1	18611	0	0.21362	0.0097265	0.026075	0.845261	577	3	0.21362	-2.01204
RNF11	3	0.99027	0.99039	1	18610	0	0.21897	0.0097338	0.026094	0.845261	578	3	0.21897	-2.01172
EVA1A	3	0.99023	0.99036	1	18609	0	0.37185	0.0097651	0.026188	0.846044	579	3	0.37185	-2.01032
CNTNAP4	3	0.7761	0.77622	1	14425	0	-0.069323	0.0097721	0.026208	0.846044	580	1	-0.069323	-2.01001
MAGOHB	3	0.75808	0.75832	1	14083	0	0.39399	0.0098426	0.026378	0.848082	581	2	0.39399	-2.00689
EHD3	3	0.99015	0.99028	1	18608	0	0.37243	0.0098499	0.026397	0.848082	582	3	0.37243	-2.00657
PDCD6IP	3	0.79387	0.79394	1	14783	0	0.064062	0.0098771	0.026462	0.848082	583	1	0.064062	-2.00537
BDH2	3	0.071628	0.14318	0.960706	2799	2	-0.35117	0.0099296	0.026599	0.848082	584	1	-0.35117	-2.00307
OR5L2	3	0.48312	0.53056	1	9827	1	0.48329	0.0099359	0.026607	0.848082	585	2	0.48329	-2.00279
RPS6KB2	3	0.70775	0.70806	1	13087	1	0.44407	0.0099476	0.026637	0.848082	586	2	0.44407	-2.00228
STAMBPL1	3	0.99004	0.99016	1	18606	0	0.36547	0.0099645	0.026679	0.848082	587	3	0.36547	-2.00154
NECAB2	3	0.38225	0.46777	1	8665	1	0.4524	0.0099651	0.02668	0.848082	588	2	0.4524	-2.00152
CHTOP	3	0.97388	0.97404	1	18274	0	0.35332	0.0099768	0.02671	0.848082	589	3	0.35332	-2.00101
ATP11C	3	0.97383	0.97399	1	18273	0	0.41734	0.0099821	0.02672	0.848082	590	3	0.41734	-2.00078
NR2F1	3	0.97928	0.97944	1	18374	0	0.38268	0.01003	0.02685	0.848292	591	3	0.38268	-1.9987
FAM83E	3	0.74159	0.74173	1	13728	0	0.18842	0.010035	0.026862	0.848292	592	2	0.18842	-1.99848
BTN2A1	3	0.90851	0.90861	1	16967	0	0.4987	0.010044	0.026884	0.848292	593	2	0.4987	-1.99809
XK	3	0.98994	0.99007	1	18605	0	0.38665	0.01006	0.026924	0.848292	594	3	0.38665	-1.9974
GPC6	3	0.98993	0.99006	1	18604	0	0.30122	0.010069	0.026951	0.848292	595	3	0.30122	-1.99701
SERP1	3	0.80033	0.80032	1	14906	0	0.16149	0.010192	0.027271	0.849443	596	2	0.16149	-1.99174
SYN2	3	0.9898	0.98993	1	18600	0	0.30581	0.010196	0.02728	0.849443	597	3	0.30581	-1.99157
MFSD6L	3	0.9898	0.98993	1	18599	0	0.31165	0.010201	0.027291	0.849443	598	3	0.31165	-1.99136
SSTR2	3	0.32729	0.43617	1	8071	1	0.4428	0.01023	0.027357	0.849443	599	2	0.4428	-1.99012
ZBTB11	3	0.79964	0.79964	1	14895	0	0.27554	0.010245	0.027399	0.849443	600	2	0.27554	-1.98949
MCEE	3	0.98973	0.98986	1	18598	0	0.32135	0.010272	0.027468	0.849443	601	3	0.32135	-1.98834
LOC643936	3	0.98972	0.98985	1	18597	0	0.26311	0.010279	0.027487	0.849443	602	3	0.26311	-1.98805
OR4K1	3	0.98972	0.98985	1	18596	0	0.70238	0.010281	0.027497	0.849443	603	3	0.70238	-1.98796
CCDC138	3	0.9678	0.96799	1	18145	0	0.43119	0.010283	0.027502	0.849443	604	3	0.43119	-1.98788
TUBB4A	3	0.97483	0.97501	1	18296	0	0.35978	0.010297	0.027541	0.849443	605	3	0.35978	-1.98729
FBXL3	3	0.9897	0.98984	1	18595	0	0.35182	0.010299	0.027544	0.849443	606	3	0.35182	-1.9872
MYOZ1	3	0.88712	0.88723	1	16564	0	0.49281	0.010331	0.02762	0.849443	607	2	0.49281	-1.98586
PBOV1	3	0.86775	0.86781	1	16179	0	0.48719	0.010337	0.027635	0.849443	608	2	0.48719	-1.98561
METTL15	3	0.19851	0.30996	1	5797	2	-0.32198	0.01035	0.027673	0.849443	609	1	-0.32198	-1.98506
CPNE9	3	0.98964	0.98977	1	18594	0	0.25756	0.010356	0.027691	0.849443	610	3	0.25756	-1.98481
SPTLC3	3	0.73894	0.73913	1	13670	0	0.38405	0.01037	0.027736	0.849443	611	2	0.38405	-1.98422
TPRX1	3	0.86765	0.8677	1	16176	0	0.43802	0.010402	0.027817	0.849443	612	2	0.43802	-1.98288
TDRD7	3	0.98959	0.98971	1	18593	0	0.37749	0.010414	0.027849	0.849443	613	3	0.37749	-1.98238
TOR1B	3	0.98958	0.98971	1	18592	0	0.34722	0.010422	0.027861	0.849443	614	3	0.34722	-1.98205
ARID3B	3	0.6838	0.6854	1	12687	1	0.42561	0.010447	0.027921	0.849443	615	2	0.42561	-1.98101
SRSF7	3	0.96753	0.96771	1	18136	0	0.39054	0.010455	0.027939	0.849443	616	3	0.39054	-1.98068
MYO3A	3	0.98952	0.98964	1	18591	0	0.25123	0.01048	0.027996	0.849443	617	3	0.25123	-1.97964
RASGEF1C	3	0.12386	0.2129	0.988435	4053	1	0.42117	0.010492	0.028022	0.849443	618	2	0.42117	-1.97914
USP17L18	3	0.73172	0.73188	1	13537	0	-0.0080521	0.010559	0.028202	0.849896	619	1	-0.0080521	-1.97638
ELOB	3	0.98943	0.98955	1	18590	0	0.42773	0.010566	0.028221	0.849896	620	3	0.42773	-1.97609
MYL3	3	0.28357	0.4123	1	7674	1	0.50521	0.010582	0.028263	0.849896	621	2	0.50521	-1.97543
OR4D6	3	0.98939	0.98951	1	18588	0	0.34328	0.010611	0.028332	0.849896	622	3	0.34328	-1.97424
IFFO1	3	0.45452	0.51201	1	9485	1	0.12407	0.010612	0.028336	0.849896	623	1	0.12407	-1.9742
PGLYRP1	3	0.98938	0.9895	1	18587	0	0.3313	0.010622	0.028363	0.849896	624	3	0.3313	-1.97379
TMEM160	3	0.064899	0.13403	0.960706	2622	1	0.47413	0.010667	0.028481	0.849896	625	2	0.47413	-1.97196
RREB1	3	0.98933	0.98945	1	18585	0	0.36251	0.010673	0.028496	0.849896	626	3	0.36251	-1.97171
PLD6	3	0.98929	0.98942	1	18584	0	0.40399	0.010707	0.028587	0.849896	627	3	0.40399	-1.97033
C1orf43	3	0.90749	0.90758	1	16942	0	0.48435	0.010715	0.028602	0.849896	628	2	0.48435	-1.97001
LGALS3BP	3	0.96594	0.96612	1	18094	0	0.45227	0.010733	0.028657	0.849896	629	3	0.45227	-1.96928
SH3TC2	3	0.98925	0.98938	1	18583	0	0.25725	0.010745	0.028686	0.849896	630	3	0.25725	-1.96879
RRP1	3	0.37802	0.4652	1	8619	1	0.13115	0.010769	0.028754	0.849896	631	2	0.13115	-1.96782
NHLH2	3	0.94905	0.94927	1	17759	0	0.43394	0.010794	0.028809	0.849896	632	2	0.43394	-1.96682
MYT1L	3	0.98919	0.98931	1	18581	0	0.25134	0.010812	0.028859	0.849896	633	3	0.25134	-1.96609
ZFP30	3	0.37989	0.46634	1	8640	1	0.16925	0.010822	0.028889	0.849896	634	2	0.16925	-1.96569
DET1	3	0.25764	0.38426	1	7145	1	0.49427	0.010837	0.028923	0.849896	635	2	0.49427	-1.96509
CSTF1	3	0.98916	0.98929	1	18580	0	0.39576	0.010841	0.028929	0.849896	636	3	0.39576	-1.96493
ISL1	3	0.98915	0.98927	1	18579	0	0.26125	0.01085	0.028956	0.849896	637	3	0.26125	-1.96457
FAM227A	3	0.16674	0.26896	0.994443	5081	1	0.56427	0.010855	0.028964	0.849896	638	2	0.56427	-1.96437
CD4	3	0.98281	0.98295	1	18448	0	0.44638	0.010873	0.029023	0.849896	639	3	0.44638	-1.96365
MT1F	3	0.7154	0.7155	1	13219	1	0.26154	0.010874	0.029027	0.849896	640	2	0.26154	-1.96361
SLC2A5	3	0.98667	0.98682	1	18530	0	0.32724	0.010927	0.029172	0.852564	641	3	0.32724	-1.9615
C6orf10	3	0.49077	0.53568	1	9920	1	0.37486	0.01094	0.029209	0.852564	642	2	0.37486	-1.96098
C20orf27	3	0.93733	0.93754	1	17531	0	0.40212	0.010979	0.029306	0.852742	643	2	0.40212	-1.95944
MBNL1	3	0.989	0.98912	1	18578	0	0.2406	0.010995	0.029343	0.852742	644	3	0.2406	-1.9588
NOLC1	3	0.989	0.98911	1	18577	0	0.33664	0.010999	0.02935	0.852742	645	3	0.33664	-1.95865
DUOXA2	3	0.98895	0.98907	1	18576	0	0.4256	0.011046	0.029465	0.853892	646	3	0.4256	-1.95679
DNASE2	3	0.98895	0.98906	1	18575	0	0.22031	0.011054	0.02948	0.853892	647	3	0.22031	-1.95648
ADCYAP1	3	0.86899	0.86907	1	16207	0	0.22797	0.011084	0.02955	0.854021	648	2	0.22797	-1.9553
SSR4	3	0.98891	0.98902	1	18573	0	0.32605	0.011094	0.029575	0.854021	649	3	0.32605	-1.95491
C1QTNF2	3	0.88824	0.88833	1	16587	0	0.39537	0.011174	0.029769	0.857008	650	2	0.39537	-1.95179
ZNF335	3	0.89528	0.89539	1	16714	0	0.026914	0.011189	0.029809	0.857008	651	1	0.026914	-1.95121
TERF2	3	0.92022	0.92029	1	17187	0	0.42567	0.011193	0.029815	0.857008	652	2	0.42567	-1.95105
MARCHF3	3	0.98873	0.98886	1	18571	0	0.27304	0.011265	0.029994	0.858265	653	3	0.27304	-1.94827
GBP2	3	0.98872	0.98884	1	18570	0	0.23005	0.011284	0.030042	0.858265	654	3	0.23005	-1.94754
HDAC6	3	0.84507	0.84515	1	15752	0	0.46536	0.011292	0.030058	0.858265	655	2	0.46536	-1.94723
UST	3	0.1668	0.26905	0.994443	5084	2	-0.25777	0.011294	0.030062	0.858265	656	1	-0.25777	-1.94715
HAUS7	3	0.7018	0.70232	1	12981	1	-0.034758	0.011346	0.030197	0.858265	657	1	-0.034758	-1.94516
PILRB	3	0.25332	0.37888	1	7030	1	0.38595	0.011348	0.030201	0.858265	658	2	0.38595	-1.94508
TGFB2	3	0.41445	0.48699	1	9007	1	0.47195	0.011354	0.030219	0.858265	659	2	0.47195	-1.94485
OR4A5	3	0.862	0.86201	1	16063	0	0.086868	0.011399	0.030324	0.858265	660	1	0.086868	-1.94313
IZUMO1R	3	0.14736	0.24376	0.98963	4633	1	0.44459	0.011416	0.030367	0.858265	661	2	0.44459	-1.94249
NDE1	3	0.98856	0.9887	1	18568	0	0.36785	0.011438	0.030415	0.858265	662	3	0.36785	-1.94165
TMEM233	3	0.21998	0.33705	1	6269	2	-0.14625	0.011451	0.030447	0.858265	663	1	-0.14625	-1.94116
STK31	3	0.93096	0.9311	1	17404	0	0.40834	0.011454	0.03045	0.858265	664	2	0.40834	-1.94104
PHACTR2	3	0.98853	0.98866	1	18567	0	0.35799	0.011471	0.030495	0.858265	665	3	0.35799	-1.9404
NBPF9	2	0.98849	0.98831	1	18566	0	0.4133	0.011509	0.021804	0.831555	666	2	0.4133	-1.93896
ZIC2	3	0.25753	0.38412	1	7143	1	0.035134	0.011556	0.030696	0.862646	667	1	0.035134	-1.93719
ARMCX4	3	0.98842	0.98857	1	18565	0	0.39302	0.011584	0.030764	0.863262	668	3	0.39302	-1.93614
JAKMIP3	3	0.98834	0.9885	1	18564	0	0.22037	0.01166	0.03096	0.864762	669	3	0.22037	-1.9333
PPP1R14A	3	0.98832	0.98847	1	18563	0	0.24396	0.011685	0.031025	0.864762	670	3	0.24396	-1.93237
CACNG1	3	0.37658	0.46437	1	8602	1	0.48539	0.011699	0.031058	0.864762	671	2	0.48539	-1.93185
HGSNAT	3	0.9883	0.98846	1	18562	0	0.32713	0.011703	0.031068	0.864762	672	3	0.32713	-1.9317
CDHR1	3	0.95935	0.9596	1	17960	0	0.38071	0.011705	0.031071	0.864762	673	3	0.38071	-1.93163
MSI2	3	0.51811	0.55434	1	10257	1	0.27886	0.011714	0.031092	0.864762	674	2	0.27886	-1.93129
CYP1A1	3	0.90594	0.90605	1	16910	0	0.4403	0.011787	0.03127	0.867743	675	2	0.4403	-1.9286
KRTAP4-12	3	0.38787	0.47104	1	8725	1	-0.060413	0.011818	0.031356	0.867743	676	1	-0.060413	-1.92746
SLC6A7	3	0.86982	0.86991	1	16227	0	0.41487	0.011825	0.031376	0.867743	677	2	0.41487	-1.9272
IER3	3	0.98817	0.98834	1	18561	0	0.50473	0.01183	0.031383	0.867743	678	3	0.50473	-1.92702
BCL6B	3	0.76314	0.76342	1	14175	0	-0.051243	0.011871	0.031495	0.868523	679	1	-0.051243	-1.92551
LSM7	3	0.37629	0.4642	1	8598	1	0.050279	0.011923	0.03162	0.868523	680	1	0.050279	-1.92361
SNX21	3	0.89687	0.89698	1	16745	0	0.35774	0.011934	0.031645	0.868523	681	2	0.35774	-1.92321
PARP3	3	0.98804	0.9882	1	18560	0	0.30687	0.011962	0.031715	0.868523	682	3	0.30687	-1.9222
HTR1A	3	0.77878	0.7789	1	14475	0	0.3971	0.011969	0.031734	0.868523	683	2	0.3971	-1.92194
CSF1R	3	0.8655	0.86554	1	16136	0	0.32132	0.011976	0.031749	0.868523	684	2	0.32132	-1.92169
CALCR	3	0.988	0.98817	1	18559	0	0.23002	0.012003	0.031816	0.868523	685	3	0.23002	-1.92071
SLC35G4	3	0.92325	0.92338	1	17238	0	0.44557	0.012004	0.031818	0.868523	686	2	0.44557	-1.92067
CCNB2	3	0.98798	0.98815	1	18558	0	0.29368	0.012024	0.031863	0.868523	687	3	0.29368	-1.91995
SLC25A12	3	0.10225	0.18433	0.985686	3518	2	-0.23864	0.012028	0.031871	0.868523	688	1	-0.23864	-1.91981
PHF3	3	0.98794	0.98811	1	18557	0	0.28732	0.012059	0.031957	0.869597	689	3	0.28732	-1.91869
MS4A5	3	0.79917	0.79919	1	14889	0	0.36612	0.012081	0.032011	0.869827	690	2	0.36612	-1.9179
GPX2	3	0.76112	0.76141	1	14134	0	-0.061967	0.012133	0.032153	0.871749	691	1	-0.061967	-1.91603
ZNF20	3	0.98618	0.98633	1	18519	0	0.35475	0.012145	0.032174	0.871749	692	3	0.35475	-1.9156
CPEB4	3	0.61502	0.62664	1	11587	1	0.32515	0.012185	0.032286	0.873521	693	2	0.32515	-1.91417
OPN5	3	0.85971	0.85974	1	16020	0	0.19847	0.012238	0.032412	0.874147	694	2	0.19847	-1.91229
XG	3	0.89266	0.89272	1	16665	0	0.3779	0.012241	0.03242	0.874147	695	2	0.3779	-1.91218
THAP7	3	0.98775	0.9879	1	18555	0	0.31301	0.012253	0.032448	0.874147	696	3	0.31301	-1.91176
GAL3ST1	3	0.98771	0.98787	1	18554	0	0.26098	0.012288	0.032539	0.874224	697	3	0.26098	-1.91052
NMBR	3	0.92709	0.92721	1	17332	0	0.097694	0.01229	0.032543	0.874224	698	2	0.097694	-1.91045
TOB1	3	0.98759	0.98774	1	18553	0	0.6272	0.012407	0.032824	0.879739	699	3	0.6272	-1.90633
ELAC2	3	0.98757	0.98771	1	18551	0	0.20224	0.012434	0.032878	0.879739	700	3	0.20224	-1.90539
OR8H3	3	0.95803	0.95829	1	17934	0	0.36285	0.012448	0.03291	0.879739	701	3	0.36285	-1.9049
TBX6	3	0.98754	0.98768	1	18550	0	0.21009	0.012457	0.032935	0.879739	702	3	0.21009	-1.90459
KCNMB2	3	0.9875	0.98765	1	18549	0	0.23116	0.012498	0.033035	0.880064	703	3	0.23116	-1.90316
CA12	3	0.50035	0.54211	1	10039	1	0.21876	0.0125	0.03304	0.880064	704	2	0.21876	-1.90309
RAB21	3	0.78306	0.78311	1	14559	0	0.30024	0.012533	0.033129	0.880667	705	2	0.30024	-1.90194
DAGLB	3	0.98744	0.98759	1	18548	0	0.24268	0.012565	0.033199	0.880667	706	3	0.24268	-1.90084
MRPS18B	3	0.91074	0.91085	1	17010	0	0.37527	0.012566	0.033203	0.880667	707	2	0.37527	-1.9008
CTIF	3	0.98741	0.98757	1	18546	0	0.25327	0.012589	0.033259	0.880917	708	3	0.25327	-1.90001
ATG7	3	0.83263	0.83258	1	15528	0	0.43297	0.012612	0.033316	0.881181	709	2	0.43297	-1.89922
PAX6	3	0.7641	0.76438	1	14193	0	0.46676	0.012657	0.033428	0.882045	710	2	0.46676	-1.89767
FOXC1	3	0.98733	0.98748	1	18545	0	0.33748	0.012672	0.033462	0.882045	711	3	0.33748	-1.89715
HCN3	3	0.64233	0.64915	1	11998	1	0.085159	0.01271	0.033567	0.882045	712	1	0.085159	-1.89585
ROM1	3	0.98727	0.98742	1	18544	0	0.27024	0.012727	0.033619	0.882045	713	3	0.27024	-1.89527
ZNF300	3	0.46225	0.5169	1	9577	1	0.34528	0.01275	0.033676	0.882045	714	2	0.34528	-1.89449
VPS37B	3	0.52699	0.56049	1	10377	1	0.13157	0.012762	0.033706	0.882045	715	2	0.13157	-1.89408
NMNAT1	3	0.5454	0.57361	1	10608	1	0.37072	0.012763	0.033707	0.882045	716	2	0.37072	-1.89405
GNA12	3	0.98719	0.98734	1	18543	0	0.32544	0.012806	0.033827	0.882045	717	3	0.32544	-1.89259
SYBU	3	0.13585	0.22873	0.98963	4346	1	0.35685	0.012814	0.033841	0.882045	718	2	0.35685	-1.89232
C11orf71	3	0.98717	0.98731	1	18542	0	0.22537	0.012834	0.033896	0.882045	719	3	0.22537	-1.89164
DUS3L	3	0.32745	0.43627	1	8073	1	0.45272	0.012842	0.033914	0.882045	720	2	0.45272	-1.89137
KIAA2012	3	0.98714	0.98729	1	18541	0	0.46922	0.012857	0.033953	0.882045	721	3	0.46922	-1.89086
CHEK1	3	0.7922	0.79227	1	14749	0	0.089874	0.012867	0.033973	0.882045	722	1	0.089874	-1.89052
RPUSD2	3	0.18536	0.29316	1	5507	2	-0.15914	0.012919	0.034108	0.882045	723	1	-0.15914	-1.88877
TSSC4	3	0.98708	0.98722	1	18539	0	0.23204	0.012921	0.034109	0.882045	724	3	0.23204	-1.8887
HSDL2	3	0.98704	0.98718	1	18538	0	0.33504	0.012959	0.034205	0.882045	725	3	0.33504	-1.88743
CTTNBP2NL	3	0.98704	0.98718	1	18537	0	0.40867	0.012962	0.034211	0.882045	726	3	0.40867	-1.88733
CC2D2B	3	0.48956	0.53483	1	9904	1	0.061305	0.012972	0.034235	0.882045	727	1	0.061305	-1.88699
PSMB2	3	0.98701	0.98715	1	18536	0	0.2479	0.012988	0.034271	0.882045	728	3	0.2479	-1.88646
C11orf80	3	0.44269	0.50445	1	9337	1	0.52115	0.012994	0.034282	0.882045	729	2	0.52115	-1.88626
UROD	3	0.92994	0.93008	1	17385	0	0.088603	0.013024	0.034352	0.882629	730	1	0.088603	-1.88526
TDRD3	3	0.98694	0.98708	1	18535	0	0.256	0.013062	0.034445	0.883559	731	3	0.256	-1.88399
HIST1H2BC	3	0.89629	0.89642	1	16733	0	0.28499	0.013076	0.034482	0.883559	732	2	0.28499	-1.88353
IFNL1	3	0.92291	0.92304	1	17232	0	0.4423	0.013107	0.034555	0.88424	733	2	0.4423	-1.8825
TRAF7	3	0.27871	0.40972	1	7629	1	0.40242	0.013187	0.034756	0.885932	734	2	0.40242	-1.87985
DACT1	3	0.98681	0.98696	1	18534	0	0.34251	0.01319	0.034762	0.885932	735	3	0.34251	-1.87976
CIDEC	3	0.81646	0.81639	1	15222	0	0.63145	0.013208	0.034802	0.885932	736	2	0.63145	-1.87916
SRRD	3	0.98677	0.98691	1	18533	0	0.54784	0.013232	0.034866	0.885932	737	3	0.54784	-1.87837
F13B	3	0.97224	0.97243	1	18228	0	0.39474	0.013234	0.034873	0.885932	738	3	0.39474	-1.87831
TRIM49B	3	0.98675	0.9869	1	18532	0	0.29009	0.013247	0.034902	0.885932	739	3	0.29009	-1.87788
TACC3	3	0.44435	0.50551	1	9359	1	0.30337	0.013286	0.035001	0.887242	740	2	0.30337	-1.87661
RPS18	1	0.98669	0.9867	1	18531	0	0.80568	0.01331	0.013205	0.789013	741	1	0.80568	-1.87582
EIF3M	3	0.47851	0.5276	1	9780	1	0.37123	0.013335	0.035124	0.888261	742	2	0.37123	-1.87501
PCDHGC5	3	0.95847	0.95874	1	17945	0	0.40941	0.013348	0.035152	0.888261	743	3	0.40941	-1.87458
SGCE	2	0.9866	0.98646	1	18528	0	0.59556	0.013395	0.025231	0.839402	744	2	0.59556	-1.87306
OR1L3	3	0.95034	0.95059	1	17781	0	0.36044	0.013396	0.035277	0.888261	745	2	0.36044	-1.87302
SOX4	3	0.9866	0.98674	1	18527	0	0.38905	0.013404	0.0353	0.888261	746	3	0.38905	-1.87277
CSDE1	3	0.98658	0.98672	1	18526	0	0.32818	0.013425	0.035356	0.888261	747	3	0.32818	-1.87209
PRRT4	3	0.71267	0.71284	1	13165	1	0.43435	0.013463	0.03545	0.888261	748	2	0.43435	-1.87086
ATOH1	3	0.90064	0.90078	1	16823	0	0.34358	0.01347	0.035468	0.888261	749	2	0.34358	-1.87063
IGSF11	3	0.98651	0.98666	1	18525	0	0.30272	0.013491	0.03551	0.888261	750	3	0.30272	-1.86996
SLC1A1	3	0.75217	0.75239	1	13953	0	0.040043	0.013495	0.035521	0.888261	751	1	0.040043	-1.86983
OCIAD2	3	0.95829	0.95856	1	17941	0	0.36431	0.01352	0.035581	0.888261	752	3	0.36431	-1.86902
CDH2	3	0.24127	0.36372	1	6747	2	-0.17093	0.013548	0.035646	0.888261	753	1	-0.17093	-1.86812
NAT10	3	0.4996	0.5416	1	10024	1	0.35453	0.013551	0.035653	0.888261	754	2	0.35453	-1.86803
NPFF	3	0.94387	0.94407	1	17644	0	0.40749	0.013632	0.035863	0.892164	755	2	0.40749	-1.86544
EAF2	3	0.98635	0.98651	1	18524	0	0.20067	0.013646	0.035904	0.892164	756	3	0.20067	-1.86499
KRTAP1-3	3	0.23029	0.34996	1	6507	1	0.088649	0.013705	0.036057	0.892834	757	1	0.088649	-1.86312
ACER3	3	0.98628	0.98643	1	18523	0	0.22732	0.013721	0.0361	0.892834	758	3	0.22732	-1.86261
ANGPT1	3	0.64906	0.65481	1	12093	1	0.40661	0.013738	0.036132	0.892834	759	2	0.40661	-1.86208
SLC39A12	3	0.56547	0.58828	1	10875	1	0.12499	0.013757	0.036189	0.892834	760	1	0.12499	-1.86148
OR2T3	3	0.98623	0.98639	1	18522	0	0.45244	0.013767	0.036212	0.892834	761	3	0.45244	-1.86116
CCDC88B	3	0.98613	0.98628	1	18517	0	0.42405	0.013782	0.036251	0.892834	762	3	0.42405	-1.86069
ROCK2	3	0.9862	0.98634	1	18520	0	0.34713	0.013803	0.036308	0.892834	763	3	0.34713	-1.86003
SMURF1	3	0.91999	0.92004	1	17179	0	0.088422	0.01381	0.03632	0.892834	764	1	0.088422	-1.85981
SYNE4	3	0.98618	0.98632	1	18518	0	0.28282	0.013823	0.036356	0.892834	765	3	0.28282	-1.8594
YME1L1	3	0.96418	0.96441	1	18066	0	0.41644	0.013861	0.036461	0.893176	766	3	0.41644	-1.85821
C20orf202	3	0.92719	0.92731	1	17334	0	0.11451	0.013862	0.036465	0.893176	767	2	0.11451	-1.85817
CEP97	3	0.98608	0.98623	1	18516	0	0.25443	0.013924	0.036627	0.893383	768	3	0.25443	-1.85624
C9orf72	3	0.87497	0.8751	1	16333	0	0.40762	0.01396	0.03672	0.893383	769	2	0.40762	-1.85511
MPO	3	0.97043	0.97059	1	18193	0	0.20059	0.013967	0.036736	0.893383	770	3	0.20059	-1.8549
REV3L	3	0.98603	0.98618	1	18514	0	0.22255	0.013973	0.036746	0.893383	771	3	0.22255	-1.85471
IPO7	3	0.98602	0.98617	1	18513	0	0.27568	0.013979	0.036761	0.893383	772	3	0.27568	-1.85452
TNNI3	3	0.48739	0.53339	1	9876	1	0.39299	0.014001	0.03681	0.893383	773	2	0.39299	-1.85384
LGALS16	3	0.98599	0.98614	1	18512	0	0.24921	0.014009	0.036829	0.893383	774	3	0.24921	-1.85359
IGLL1	3	0.0024029	0.0067383	0.770099	160	1	0.013152	0.014019	0.036852	0.893383	775	1	0.013152	-1.85328
TMEM38A	3	0.98591	0.98606	1	18511	0	0.38407	0.014086	0.037012	0.896122	776	3	0.38407	-1.85121
TSPY1	3	0.52525	0.55927	1	10351	1	0.34071	0.014124	0.037113	0.897157	777	2	0.34071	-1.85004
PRKG1	3	0.24586	0.36948	1	6853	1	0.53743	0.014153	0.03718	0.897157	778	2	0.53743	-1.84915
DHRS9	3	0.97457	0.97475	1	18294	0	0.46875	0.014176	0.037232	0.897157	779	3	0.46875	-1.84845
SAMD7	3	0.98582	0.98596	1	18510	0	0.19848	0.014182	0.037245	0.897157	780	3	0.19848	-1.84826
PTCD1	3	0.94856	0.94877	1	17746	0	0.29107	0.014229	0.037371	0.899054	781	2	0.29107	-1.84683
SERPINB8	3	0.24077	0.36313	1	6742	1	0.045612	0.014281	0.037508	0.901185	782	1	0.045612	-1.84524
LOC389602	3	0.96629	0.9665	1	18103	0	0.40776	0.014299	0.037557	0.901235	783	3	0.40776	-1.84469
SLITRK3	3	0.96419	0.96442	1	18067	0	0.25466	0.014333	0.037655	0.902377	784	3	0.25466	-1.84366
BMP5	3	0.83256	0.83251	1	15526	0	-0.040721	0.014386	0.037763	0.902377	785	1	-0.040721	-1.84206
SEC14L3	3	0.16763	0.27011	0.994443	5104	1	0.47308	0.014389	0.037769	0.902377	786	2	0.47308	-1.84197
ZDHHC5	3	0.26255	0.39036	1	7269	1	0.24509	0.014438	0.0379	0.902377	787	2	0.24509	-1.84049
USP9X	3	0.88407	0.88412	1	16510	0	0.22512	0.01449	0.038032	0.902377	788	2	0.22512	-1.83893
TMEM64	3	0.9855	0.98565	1	18508	0	0.30739	0.0145	0.038065	0.902377	789	3	0.30739	-1.83863
LTBP1	3	0.35601	0.45239	1	8390	1	0.51501	0.014529	0.038131	0.902377	790	2	0.51501	-1.83776
ANKRD28	3	0.98546	0.98561	1	18507	0	0.25334	0.014544	0.038172	0.902377	791	3	0.25334	-1.83732
SLFNL1	3	0.91195	0.91206	1	17032	0	0.51706	0.014571	0.038241	0.902377	792	2	0.51706	-1.83651
RPL7L1	3	0.075021	0.14774	0.961607	2888	1	0.41496	0.014592	0.038306	0.902377	793	2	0.41496	-1.83589
ANKRD60	3	0.68877	0.68998	1	12771	1	0.11932	0.014595	0.038314	0.902377	794	2	0.11932	-1.8358
HSPA1B	3	0.9854	0.98555	1	18506	0	0.22716	0.014601	0.038322	0.902377	795	3	0.22716	-1.83562
RNF43	3	0.95528	0.95559	1	17878	0	0.45766	0.014613	0.038351	0.902377	796	2	0.45766	-1.83526
EPHB6	3	0.97913	0.97929	1	18370	0	0.24635	0.014647	0.038443	0.902377	797	3	0.24635	-1.83425
STK32B	3	0.98534	0.98549	1	18505	0	0.28029	0.014664	0.038481	0.902377	798	3	0.28029	-1.83375
PTPRR	3	0.98532	0.98547	1	18504	0	0.239	0.014677	0.038511	0.902377	799	3	0.239	-1.83336
TRAPPC2L	3	0.9853	0.98545	1	18503	0	0.23906	0.014698	0.038565	0.902377	800	3	0.23906	-1.83274
MC1R	3	0.9509	0.95116	1	17794	0	0.47432	0.014704	0.038583	0.902377	801	2	0.47432	-1.83256
GALNT3	3	0.98528	0.98543	1	18502	0	0.27696	0.014717	0.038618	0.902377	802	3	0.27696	-1.83218
ADH6	3	0.98527	0.98542	1	18501	0	0.24586	0.014731	0.038644	0.902377	803	3	0.24586	-1.83177
IBA57	3	0.8993	0.89947	1	16795	0	0.4463	0.014739	0.038669	0.902377	804	2	0.4463	-1.83153
BSND	3	0.54729	0.57497	1	10636	1	0.3223	0.014752	0.038702	0.902377	805	2	0.3223	-1.83115
PHRF1	3	0.63527	0.64322	1	11887	1	0.6086	0.014754	0.038704	0.902377	806	2	0.6086	-1.83109
JPT1	3	0.9852	0.98536	1	18500	0	0.24637	0.014801	0.038811	0.903093	807	3	0.24637	-1.82971
SVIP	3	0.93072	0.93085	1	17398	0	0.40196	0.01481	0.03883	0.903093	808	2	0.40196	-1.82944
TRIM38	3	0.98515	0.98531	1	18499	0	0.32307	0.014849	0.038928	0.903478	809	3	0.32307	-1.8283
ITGBL1	3	0.24812	0.37234	1	6904	2	-0.14053	0.014857	0.038943	0.903478	810	1	-0.14053	-1.82807
DAZ2	1	0.98514	0.98516	1	18498	0	0.60157	0.01486	0.014747	0.80805	811	1	0.60157	-1.82798
NR2E3	3	0.44726	0.50736	1	9394	1	-0.053346	0.014909	0.039069	0.905202	812	1	-0.053346	-1.82655
MCUB	3	0.98504	0.98521	1	18497	0	0.32427	0.014958	0.03919	0.905202	813	3	0.32427	-1.82513
EFHD2	3	0.81104	0.81093	1	15112	0	-0.011606	0.014961	0.039201	0.905202	814	1	-0.011606	-1.82504
ISG20L2	3	0.97955	0.97969	1	18384	0	0.33469	0.014994	0.039274	0.905202	815	3	0.33469	-1.82408
KIAA1683	3	0.985	0.98517	1	18495	0	0.22206	0.015004	0.039297	0.905202	816	3	0.22206	-1.82379
SNX13	3	0.98498	0.98515	1	18494	0	0.27186	0.015019	0.039335	0.905202	817	3	0.27186	-1.82336
TIMM8A	3	0.98496	0.98513	1	18493	0	0.25808	0.015044	0.039402	0.905202	818	3	0.25808	-1.82264
EME1	3	0.9849	0.98508	1	18490	0	0.2509	0.015066	0.039456	0.905202	819	3	0.2509	-1.822
TAPBP	3	0.98493	0.9851	1	18492	0	0.20601	0.015073	0.039479	0.905202	820	3	0.20601	-1.8218
OR1B1	3	0.98492	0.98509	1	18491	0	0.23574	0.01508	0.039496	0.905202	821	3	0.23574	-1.8216
C14orf1	3	0.92647	0.9266	1	17314	0	0.095882	0.015118	0.039592	0.906042	822	1	0.095882	-1.82051
IQCF2	3	0.98485	0.98503	1	18489	0	0.27596	0.015148	0.039661	0.906042	823	3	0.27596	-1.81964
FAM86B1	3	0.94715	0.94737	1	17717	0	0.40022	0.015158	0.03969	0.906042	824	2	0.40022	-1.81936
PPT2	3	0.831	0.83099	1	15491	0	-0.01056	0.015171	0.039725	0.906042	825	1	-0.01056	-1.81899
EMG1	1	0.98479	0.9848	1	18488	0	0.61333	0.015213	0.015099	0.811806	826	1	0.61333	-1.81779
NPIPA3	3	0.65792	0.66234	1	12237	1	-0.046154	0.015223	0.039844	0.907333	827	1	-0.046154	-1.8175
KIF15	1	0.98477	0.98478	1	18487	0	0.4935	0.01523	0.015121	0.811806	828	1	0.4935	-1.8173
NUB1	3	0.98473	0.9849	1	18486	0	0.23027	0.015271	0.039959	0.907333	829	3	0.23027	-1.81613
WDR75	3	0.84243	0.84242	1	15702	0	0.23774	0.015275	0.039967	0.907333	830	2	0.23774	-1.81602
DCST1	3	0.73541	0.73554	1	13608	0	0.48284	0.015377	0.040229	0.907333	831	2	0.48284	-1.81313
VTA1	3	0.93842	0.93866	1	17558	0	0.48284	0.015377	0.040229	0.907333	832	2	0.48284	-1.81313
PSMA6	3	0.98457	0.98474	1	18485	0	0.22094	0.015431	0.040355	0.907333	833	3	0.22094	-1.81161
ATP6V0E1	3	0.87723	0.87731	1	16378	0	0.4161	0.015432	0.040356	0.907333	834	2	0.4161	-1.81158
ABHD12	3	0.98453	0.9847	1	18484	0	0.27058	0.01547	0.040443	0.907333	835	3	0.27058	-1.81051
SMIM10	3	0.98453	0.9847	1	18483	0	0.33529	0.015474	0.040453	0.907333	836	3	0.33529	-1.8104
ALOX12	3	0.38867	0.4715	1	8732	1	0.012857	0.015484	0.040479	0.907333	837	1	0.012857	-1.81012
MARCKSL1	3	0.9845	0.98467	1	18482	0	0.39965	0.015497	0.040509	0.907333	838	3	0.39965	-1.80975
CEP128	3	0.9459	0.94609	1	17695	0	0.37373	0.01551	0.040539	0.907333	839	2	0.37373	-1.80939
VCL	3	0.020184	0.052011	0.869994	1123	1	0.06568	0.015537	0.040598	0.907333	840	1	0.06568	-1.80863
CWH43	3	0.96348	0.9637	1	18050	0	0.43348	0.015553	0.040635	0.907333	841	3	0.43348	-1.80819
C10orf95	3	0.26272	0.39058	1	7272	1	-0.077816	0.015589	0.040721	0.907333	842	1	-0.077816	-1.80718
PKHD1	3	0.91263	0.91274	1	17043	0	0.393	0.015604	0.040769	0.907333	843	2	0.393	-1.80676
DHCR7	3	0.7668	0.76702	1	14246	0	0.42348	0.015636	0.040851	0.907333	844	2	0.42348	-1.80587
DSC1	3	0.69263	0.69357	1	12837	1	0.099504	0.015641	0.040864	0.907333	845	1	0.099504	-1.80574
GPT	3	0.75059	0.7508	1	13920	0	0.52237	0.015691	0.040995	0.907333	846	2	0.52237	-1.80435
DAZ4	3	0.7737	0.77388	1	14381	0	-0.081844	0.015746	0.041135	0.907333	847	1	-0.081844	-1.80283
KCTD16	3	0.79542	0.79544	1	14813	0	0.17149	0.015798	0.041255	0.907333	848	2	0.17149	-1.8014
GLB1L	3	0.21395	0.32956	1	6139	1	0.52963	0.015815	0.041299	0.907333	849	2	0.52963	-1.80093
OR2V2	3	0.98416	0.98433	1	18480	0	0.18549	0.015837	0.041348	0.907333	850	3	0.18549	-1.80033
SLC51A	3	0.98415	0.98432	1	18479	0	0.24833	0.015847	0.041377	0.907333	851	3	0.24833	-1.80005
C17orf97	3	0.77431	0.77448	1	14390	0	-0.034539	0.01585	0.041386	0.907333	852	1	-0.034539	-1.79997
FKBP3	3	0.98412	0.98429	1	18478	0	0.35302	0.015876	0.041451	0.907333	853	3	0.35302	-1.79926
ST20	3	0.93486	0.93505	1	17483	0	0.3694	0.015903	0.041515	0.907333	854	2	0.3694	-1.79852
PFAS	3	0.98405	0.98422	1	18477	0	0.3067	0.015949	0.041634	0.907333	855	3	0.3067	-1.79727
DTYMK	3	0.55457	0.58027	1	10722	1	0.41411	0.015961	0.041666	0.907333	856	2	0.41411	-1.79694
LCTL	3	0.9736	0.97375	1	18268	0	0.36423	0.01599	0.041729	0.907333	857	3	0.36423	-1.79615
ACSL5	3	0.027984	0.070636	0.893809	1482	1	-0.13649	0.016007	0.041769	0.907333	858	1	-0.13649	-1.79569
PTGES3	3	0.3328	0.43919	1	8131	1	0.46754	0.016012	0.041781	0.907333	859	2	0.46754	-1.79555
NCEH1	3	0.95357	0.95388	1	17846	0	0.40082	0.016034	0.04183	0.907333	860	2	0.40082	-1.79496
ZNF600	3	0.98393	0.98409	1	18476	0	0.39126	0.016074	0.04194	0.907333	861	3	0.39126	-1.79388
CHADL	3	0.98391	0.98408	1	18475	0	0.21641	0.016085	0.041966	0.907333	862	3	0.21641	-1.79358
TPP2	3	0.74562	0.7458	1	13813	0	0.2465	0.016112	0.042026	0.907333	863	2	0.2465	-1.79285
HIST1H3C	3	0.95487	0.9552	1	17868	0	0.31688	0.016115	0.042037	0.907333	864	2	0.31688	-1.79277
HAS3	3	0.98385	0.98401	1	18474	0	0.29893	0.016149	0.042127	0.907333	865	3	0.29893	-1.79185
LRRN4	3	0.93288	0.93305	1	17443	0	0.1031	0.016164	0.042167	0.907333	866	1	0.1031	-1.79145
A2ML1	3	0.98383	0.98399	1	18473	0	0.26554	0.01617	0.042181	0.907333	867	3	0.26554	-1.79129
PCF11	3	0.97838	0.97853	1	18352	0	0.42277	0.016173	0.042189	0.907333	868	3	0.42277	-1.79121
DMRTA1	3	0.89844	0.89859	1	16771	0	0.24681	0.016216	0.042297	0.907333	869	2	0.24681	-1.79006
GPR32	2	0.98376	0.98364	1	18472	0	0.33133	0.01624	0.030349	0.858265	870	2	0.33133	-1.78941
TMEM167B	3	0.90854	0.90863	1	16968	0	0.3467	0.016255	0.042391	0.907333	871	2	0.3467	-1.78901
IFNA6	3	0.17509	0.27978	0.996856	5280	1	0.22741	0.016321	0.042567	0.907333	872	2	0.22741	-1.78725
C12orf80	3	0.61917	0.62997	1	11650	1	0.55296	0.016336	0.042607	0.907333	873	2	0.55296	-1.78685
TAC4	3	0.98365	0.98379	1	18471	0	0.21456	0.016353	0.042657	0.907333	874	3	0.21456	-1.7864
TEX13B	3	0.50397	0.54458	1	10082	1	0.0055408	0.016373	0.042699	0.907333	875	1	0.0055408	-1.78587
FDX1	3	0.98361	0.98376	1	18470	0	0.23654	0.016387	0.042735	0.907333	876	3	0.23654	-1.7855
HTR3D	3	0.98361	0.98376	1	18469	0	0.33406	0.01639	0.042743	0.907333	877	3	0.33406	-1.78542
SELENOW	3	0.64577	0.65202	1	12043	1	-0.034772	0.016426	0.042834	0.907333	878	1	-0.034772	-1.78447
PRPF4	3	0.98355	0.98371	1	18468	0	0.29831	0.016448	0.04289	0.907333	879	3	0.29831	-1.78389
MAGT1	3	0.973	0.97315	1	18250	0	0.37193	0.016462	0.042931	0.907333	880	3	0.37193	-1.78352
PPFIA2	3	0.98351	0.98367	1	18467	0	0.27101	0.016486	0.042993	0.907333	881	3	0.27101	-1.78288
SMCO4	3	0.9835	0.98366	1	18466	0	0.38535	0.016503	0.043036	0.907333	882	3	0.38535	-1.78244
KLF2	3	0.49571	0.53899	1	9980	1	0.43621	0.016521	0.043073	0.907333	883	2	0.43621	-1.78196
RALGAPA1	3	0.68063	0.68253	1	12620	1	0.35024	0.016581	0.04322	0.907333	884	2	0.35024	-1.78039
ZNF773	3	0.18396	0.29132	1	5471	2	-0.14969	0.016582	0.043226	0.907333	885	1	-0.14969	-1.78036
USP17L2	3	0.71115	0.71134	1	13137	1	0.44228	0.016596	0.043252	0.907333	886	2	0.44228	-1.78
SLC31A1	3	0.98338	0.98353	1	18464	0	0.1726	0.016616	0.043297	0.907333	887	3	0.1726	-1.77947
IFNG	3	0.80598	0.80585	1	15005	0	0.026789	0.016635	0.043339	0.907333	888	1	0.026789	-1.77898
TRAPPC3L	3	0.98335	0.98349	1	18463	0	0.18918	0.016647	0.043368	0.907333	889	3	0.18918	-1.77866
EQTN	3	0.98334	0.98349	1	18462	0	0.19197	0.016656	0.043384	0.907333	890	3	0.19197	-1.77843
DNAJA1	3	0.98333	0.98347	1	18461	0	0.23662	0.016668	0.043414	0.907333	891	3	0.23662	-1.77812
ZC2HC1C	3	0.98326	0.98341	1	18460	0	0.31757	0.016735	0.043591	0.907333	892	3	0.31757	-1.77637
C14orf178	3	0.34495	0.44609	1	8264	1	0.43798	0.016738	0.043595	0.907333	893	2	0.43798	-1.7763
CCL3L3	3	0.26401	0.39212	1	7303	1	0.19151	0.016739	0.043598	0.907333	894	2	0.19151	-1.77627
DYTN	3	0.9813	0.98145	1	18419	0	0.25875	0.016791	0.043717	0.907333	895	3	0.25875	-1.77492
HBS1L	3	0.98319	0.98335	1	18459	0	0.21252	0.016806	0.043755	0.907333	896	3	0.21252	-1.77454
EVA1C	3	0.095885	0.17588	0.98153	3372	1	0.11992	0.016844	0.043842	0.907333	897	1	0.11992	-1.77355
PLGLB1	3	0.98311	0.98326	1	18458	0	0.2479	0.016893	0.043964	0.907333	898	3	0.2479	-1.77229
TBC1D22B	3	0.98309	0.98325	1	18457	0	0.28687	0.016905	0.043997	0.907333	899	3	0.28687	-1.77198
ASH2L	3	0.98306	0.98322	1	18456	0	0.22096	0.016935	0.04408	0.907333	900	3	0.22096	-1.77121
MBD1	3	0.74075	0.7409	1	13709	0	0.18628	0.016948	0.044109	0.907333	901	2	0.18628	-1.77088
ZYG11B	3	0.81808	0.81802	1	15253	0	0.092925	0.017	0.044234	0.907333	902	2	0.092925	-1.76955
MMADHC	3	0.965	0.96519	1	18078	0	0.51003	0.017012	0.044257	0.907333	903	3	0.51003	-1.76924
CDK11B	3	0.98299	0.98313	1	18455	0	0.22797	0.017014	0.04426	0.907333	904	3	0.22797	-1.76919
B3GNT3	3	0.8057	0.80558	1	15001	0	0.38917	0.017046	0.044336	0.907333	905	2	0.38917	-1.76838
MAGED2	3	0.4327	0.49827	1	9212	1	0.26277	0.017053	0.044355	0.907333	906	2	0.26277	-1.7682
RBFA	3	0.98293	0.98308	1	18453	0	0.39185	0.01707	0.044387	0.907333	907	3	0.39185	-1.76777
TTBK1	3	0.9475	0.94775	1	17726	0	0.22161	0.017105	0.044486	0.907333	908	2	0.22161	-1.76688
INSM1	3	0.98287	0.98302	1	18452	0	0.22635	0.017135	0.044565	0.907333	909	3	0.22635	-1.76612
SPRY4	3	0.90518	0.90527	1	16896	0	0.45089	0.017157	0.044618	0.907333	910	2	0.45089	-1.76556
ZNF185	3	0.98283	0.98298	1	18451	0	0.18978	0.01717	0.044656	0.907333	911	3	0.18978	-1.76523
GSTA2	3	0.98283	0.98298	1	18450	0	0.21265	0.017173	0.044667	0.907333	912	3	0.21265	-1.76515
AP3D1	3	0.98282	0.98297	1	18449	0	0.2367	0.017177	0.044671	0.907333	913	3	0.2367	-1.76505
SLC27A4	3	0.76234	0.76263	1	14158	0	0.15887	0.017209	0.044755	0.907333	914	2	0.15887	-1.76424
IL6R	3	0.89302	0.89308	1	16671	0	0.3338	0.017227	0.044798	0.907333	915	2	0.3338	-1.76379
HOXA7	3	0.81177	0.81168	1	15126	0	0.46717	0.017235	0.044817	0.907333	916	2	0.46717	-1.76359
SERINC2	3	0.18808	0.29661	1	5561	1	0.28543	0.017243	0.044835	0.907333	917	2	0.28543	-1.76339
PMCH	3	0.98275	0.9829	1	18447	0	0.33517	0.017251	0.044853	0.907333	918	3	0.33517	-1.76319
TRMT1L	3	0.07496	0.14767	0.961607	2886	2	-0.28139	0.017262	0.044877	0.907333	919	1	-0.28139	-1.76291
CCL8	3	0.91742	0.91754	1	17138	0	0.46441	0.017281	0.044926	0.907333	920	2	0.46441	-1.76243
ZKSCAN4	3	0.77644	0.77658	1	14431	0	0.090948	0.017314	0.045005	0.907333	921	1	0.090948	-1.7616
CFHR2	3	0.097614	0.17814	0.983104	3407	1	0.43603	0.017319	0.045017	0.907333	922	2	0.43603	-1.76148
AHSP	3	0.98266	0.98282	1	18446	0	0.36043	0.017336	0.045058	0.907333	923	3	0.36043	-1.76105
RPS26	3	0.63725	0.6449	1	11924	1	0.4744	0.017349	0.045091	0.907333	924	2	0.4744	-1.76073
ZFP3	3	0.34778	0.44768	1	8297	1	-0.08846	0.017366	0.04514	0.907333	925	1	-0.08846	-1.7603
RGS1	3	0.98261	0.98277	1	18444	0	0.25903	0.017387	0.045187	0.907333	926	3	0.25903	-1.75978
CRP	3	0.94103	0.94119	1	17597	0	0.36317	0.017387	0.045187	0.907333	927	2	0.36317	-1.75978
MAMLD1	3	0.70379	0.70427	1	13012	1	0.21955	0.017418	0.045284	0.907333	928	2	0.21955	-1.759
EMC3	3	0.98257	0.98273	1	18443	0	0.34982	0.017428	0.045307	0.907333	929	3	0.34982	-1.75875
SEC14L1	3	0.98257	0.98273	1	18442	0	0.33006	0.017435	0.045318	0.907333	930	3	0.33006	-1.75858
C4orf33	3	0.98256	0.98272	1	18441	0	0.20192	0.01744	0.045335	0.907333	931	3	0.20192	-1.75845
TNFAIP3	3	0.98254	0.9827	1	18440	0	0.20343	0.017456	0.045375	0.907333	932	3	0.20343	-1.75806
OR7G3	3	0.98253	0.98269	1	18439	0	0.40503	0.01747	0.045408	0.907333	933	3	0.40503	-1.75771
HSH2D	3	0.07482	0.1475	0.961607	2882	1	0.19305	0.017471	0.045409	0.907333	934	2	0.19305	-1.75768
BARX1	3	0.70368	0.70416	1	13010	1	0.35927	0.017486	0.045445	0.907333	935	2	0.35927	-1.75731
ZSCAN2	3	0.98245	0.98262	1	18438	0	0.21073	0.017545	0.045591	0.907333	936	3	0.21073	-1.75585
C1orf27	3	0.30413	0.42337	1	7852	1	0.37767	0.017547	0.045596	0.907333	937	2	0.37767	-1.7558
SERPINA5	3	0.73658	0.73676	1	13631	0	0.10148	0.017575	0.045665	0.907333	938	1	0.10148	-1.7551
CLCN4	3	0.74922	0.74945	1	13879	0	0.40161	0.017593	0.045716	0.907333	939	2	0.40161	-1.75466
DHX8	3	0.84689	0.84691	1	15784	0	0.38044	0.017624	0.0458	0.907333	940	2	0.38044	-1.7539
RAB9A	3	0.98235	0.9825	1	18437	0	0.1922	0.017652	0.045869	0.907333	941	3	0.1922	-1.75321
NUP107	3	0.83109	0.83107	1	15494	0	0.15436	0.01768	0.045936	0.907333	942	2	0.15436	-1.75252
KDM4B	3	0.98227	0.98243	1	18436	0	0.43226	0.017728	0.04607	0.907333	943	3	0.43226	-1.75134
GID8	3	0.31947	0.43186	1	8003	1	0.27636	0.017732	0.046081	0.907333	944	2	0.27636	-1.75124
UBXN6	3	0.77831	0.77843	1	14467	0	0.50405	0.017747	0.046116	0.907333	945	2	0.50405	-1.75088
FTH1	3	0.34347	0.44521	1	8243	1	0.3178	0.017784	0.046209	0.907333	946	2	0.3178	-1.74997
BBS4	3	0.29506	0.41843	1	7764	1	0.3819	0.017793	0.046228	0.907333	947	2	0.3819	-1.74975
NOP10	3	0.94434	0.94452	1	17655	0	0.18574	0.017888	0.046457	0.907333	948	2	0.18574	-1.74744
OR6C3	3	0.11906	0.2066	0.987808	3937	1	0.48375	0.017897	0.046479	0.907333	949	2	0.48375	-1.74722
GADD45G	3	0.9821	0.98227	1	18435	0	0.29859	0.017897	0.046479	0.907333	950	3	0.29859	-1.74722
TMED8	3	0.98207	0.98224	1	18434	0	0.236	0.01793	0.046544	0.907333	951	3	0.236	-1.74642
MKI67	3	0.98207	0.98224	1	18433	0	0.33826	0.01793	0.046544	0.907333	952	3	0.33826	-1.74642
C16orf62	3	0.29753	0.41978	1	7788	1	0.25906	0.017941	0.046567	0.907333	953	2	0.25906	-1.74615
CLIP2	3	0.069894	0.14083	0.960706	2748	1	-0.048778	0.017993	0.046688	0.907333	954	1	-0.048778	-1.7449
RIMBP3C	3	0.90639	0.9065	1	16919	0	0.36221	0.018009	0.046742	0.907333	955	2	0.36221	-1.74451
MRPL4	3	0.98196	0.98213	1	18432	0	0.18259	0.01804	0.046819	0.907333	956	3	0.18259	-1.74376
GCSAML	3	0.98194	0.98212	1	18431	0	0.41305	0.01806	0.04687	0.907333	957	3	0.41305	-1.74328
CEP41	3	0.98192	0.98209	1	18430	0	0.28346	0.018082	0.046924	0.907333	958	3	0.28346	-1.74275
HIST2H4B	3	0.97861	0.97876	1	18357	0	0.24198	0.018097	0.046956	0.907333	959	3	0.24198	-1.74239
HSD17B11	3	0.69955	0.70018	1	12947	1	0.35914	0.018134	0.047032	0.907333	960	2	0.35914	-1.74151
PRKCD	3	0.96436	0.96457	1	18069	0	0.44506	0.018149	0.047067	0.907333	961	3	0.44506	-1.74115
TEX261	3	0.63524	0.64319	1	11886	1	0.063606	0.01815	0.047068	0.907333	962	1	0.063606	-1.74112
BNIP3	3	0.92164	0.92171	1	17211	0	0.33301	0.018202	0.04719	0.907333	963	2	0.33301	-1.73988
CXorf36	3	0.96018	0.96045	1	17982	0	0.41843	0.018211	0.04721	0.907333	964	3	0.41843	-1.73967
RNF26	3	0.29997	0.42112	1	7813	1	0.43012	0.018227	0.047243	0.907333	965	2	0.43012	-1.73928
FGFR4	3	0.49108	0.53589	1	9922	1	0.37692	0.018242	0.047274	0.907333	966	2	0.37692	-1.73893
PDK2	3	0.98175	0.98191	1	18429	0	0.29161	0.01825	0.047299	0.907333	967	3	0.29161	-1.73874
CRABP1	3	0.39913	0.4777	1	8843	1	-0.028664	0.018254	0.04731	0.907333	968	1	-0.028664	-1.73864
RAN	3	0.98171	0.98187	1	18428	0	0.31084	0.018285	0.047382	0.907333	969	3	0.31084	-1.73791
SLC10A6	3	0.98168	0.98184	1	18427	0	0.27395	0.018316	0.047461	0.907333	970	3	0.27395	-1.73717
CCK	3	0.7901	0.7902	1	14707	0	0.33188	0.018328	0.047487	0.907333	971	2	0.33188	-1.73688
INPP4B	3	0.97284	0.973	1	18245	0	0.14178	0.018358	0.04755	0.907333	972	3	0.14178	-1.73617
XXYLT1	3	0.98162	0.98177	1	18426	0	0.41531	0.018383	0.047612	0.907333	973	3	0.41531	-1.73558
NPPB	3	0.9816	0.98175	1	18425	0	0.24617	0.018405	0.047667	0.907333	974	3	0.24617	-1.73506
SLC48A1	3	0.93078	0.93091	1	17399	0	0.10912	0.018411	0.047679	0.907333	975	1	0.10912	-1.73492
HNRNPA1L2	3	0.932	0.93212	1	17426	0	0.37365	0.018422	0.047707	0.907333	976	2	0.37365	-1.73466
CDKN1B	3	0.052003	0.11634	0.958536	2284	2	-0.574	0.018463	0.047813	0.907333	977	1	-0.574	-1.7337
NDUFAF5	3	0.9815	0.98166	1	18424	0	0.23462	0.018499	0.047907	0.907333	978	3	0.23462	-1.73285
DHRS1	3	0.93745	0.93766	1	17535	0	0.16094	0.018515	0.047949	0.907333	979	2	0.16094	-1.73248
KDELC2	3	0.98146	0.98163	1	18423	0	0.28285	0.018536	0.047994	0.907333	980	3	0.28285	-1.73198
RAX	3	0.006092	0.016654	0.801343	389	1	0.425	0.018555	0.048044	0.907333	981	2	0.425	-1.73154
GRM6	3	0.56208	0.58576	1	10821	1	-0.0084466	0.018567	0.048069	0.907333	982	1	-0.0084466	-1.73126
TSSK1B	3	0.61718	0.62838	1	11618	1	0.58649	0.018587	0.048113	0.907333	983	2	0.58649	-1.73079
KLF7	3	0.98141	0.98158	1	18422	0	0.21999	0.018589	0.048121	0.907333	984	3	0.21999	-1.73074
PLEKHG7	3	0.65228	0.65753	1	12152	1	0.37499	0.018603	0.048146	0.907333	985	2	0.37499	-1.73042
SRSF4	3	0.71646	0.71654	1	13237	1	-0.10907	0.018619	0.048188	0.907333	986	1	-0.10907	-1.73004
FAM237A	3	0.03422	0.084925	0.908672	1757	1	0.19133	0.018672	0.048318	0.907333	987	2	0.19133	-1.72881
TGFBR2	3	0.98131	0.98146	1	18420	0	0.23614	0.018694	0.048376	0.907333	988	3	0.23614	-1.7283
MAP3K7	3	0.78914	0.78922	1	14692	0	0.41759	0.018717	0.048449	0.907333	989	2	0.41759	-1.72776
STX4	3	0.94972	0.94993	1	17769	0	0.11776	0.018724	0.048468	0.907333	990	2	0.11776	-1.7276
LTB4R	3	0.98125	0.98141	1	18418	0	0.21811	0.018746	0.048517	0.907333	991	3	0.21811	-1.72709
RPS19	3	0.073666	0.14594	0.961477	2856	1	0.42196	0.01876	0.048558	0.907333	992	2	0.42196	-1.72677
PRG3	3	0.98124	0.98138	1	18417	0	0.26472	0.018764	0.048566	0.907333	993	3	0.26472	-1.72667
ZNF273	3	0.98123	0.98138	1	18416	0	0.25075	0.018768	0.048571	0.907333	994	3	0.25075	-1.72658
CYP4X1	3	0.85908	0.85908	1	16006	0	0.021456	0.018776	0.048593	0.907333	995	1	0.021456	-1.7264
NEUROG1	3	0.4216	0.49144	1	9089	1	0.47768	0.018784	0.048609	0.907333	996	2	0.47768	-1.72621
CDRT15	3	0.9812	0.98134	1	18415	0	0.30382	0.018798	0.048644	0.907333	997	3	0.30382	-1.72589
NR4A3	3	0.8214	0.82138	1	15306	0	-0.032005	0.018828	0.048719	0.907333	998	1	-0.032005	-1.7252
DLD	3	0.98116	0.9813	1	18414	0	0.41047	0.018843	0.048758	0.907333	999	3	0.41047	-1.72485
ROPN1	3	0.98112	0.98125	1	18413	0	0.27685	0.018878	0.048845	0.907333	1000	3	0.27685	-1.72404
DCTN5	3	0.022591	0.057854	0.883713	1232	2	-0.3982	0.01888	0.048851	0.907333	1001	1	-0.3982	-1.724
PLCZ1	3	0.38328	0.46837	1	8677	1	0.33365	0.018895	0.048885	0.907333	1002	2	0.33365	-1.72365
DEFB134	3	0.9811	0.98123	1	18412	0	0.2504	0.018899	0.048894	0.907333	1003	3	0.2504	-1.72356
C1QL4	3	0.96889	0.96909	1	18165	0	0.19033	0.018932	0.048978	0.907333	1004	3	0.19033	-1.7228
THPO	3	0.96526	0.96544	1	18083	0	0.42738	0.018966	0.049064	0.907333	1005	3	0.42738	-1.72202
PSMB6	3	0.92167	0.92174	1	17212	0	0.18103	0.018985	0.049116	0.907333	1006	2	0.18103	-1.72159
BRIX1	2	0.98096	0.98086	1	18411	0	0.36948	0.019036	0.035372	0.888261	1007	2	0.36948	-1.72042
PIGO	3	0.81349	0.81338	1	15161	0	-0.017371	0.019037	0.049235	0.907333	1008	1	-0.017371	-1.7204
TEX46	3	0.73275	0.73288	1	13562	0	0.34732	0.019038	0.049238	0.907333	1009	2	0.34732	-1.72038
THEMIS2	3	0.42551	0.49382	1	9125	1	0.41239	0.019101	0.049394	0.907333	1010	2	0.41239	-1.71894
C8orf87	3	0.9692	0.96939	1	18169	0	0.32571	0.019117	0.049433	0.907333	1011	3	0.32571	-1.71858
RGMB	3	0.78382	0.78388	1	14574	0	0.41198	0.019125	0.049448	0.907333	1012	2	0.41198	-1.7184
MEGF11	3	0.98087	0.98101	1	18410	0	0.23606	0.019134	0.049469	0.907333	1013	3	0.23606	-1.71819
SLC9A6	3	0.71973	0.71979	1	13302	1	0.26417	0.019141	0.049484	0.907333	1014	2	0.26417	-1.71804
CNOT6	3	0.96396	0.96417	1	18060	0	0.3431	0.019193	0.049614	0.907333	1015	3	0.3431	-1.71686
DYM	3	0.8905	0.89056	1	16637	0	0.40239	0.019229	0.049698	0.907333	1016	2	0.40239	-1.71604
KLC2	3	0.82063	0.82062	1	15291	0	0.14338	0.019246	0.049739	0.907333	1017	2	0.14338	-1.71566
VNN3	3	0.82683	0.82675	1	15416	0	0.39205	0.019269	0.04979	0.907333	1018	2	0.39205	-1.71514
ENAM	3	0.10323	0.18562	0.985686	3542	1	0.47205	0.019277	0.049806	0.907333	1019	2	0.47205	-1.71496
LOC100130597	3	0.85522	0.85525	1	15929	0	0.12859	0.019298	0.049858	0.907333	1020	2	0.12859	-1.71449
ZFPM2	3	0.91352	0.91363	1	17061	0	0.36293	0.019325	0.049929	0.907333	1021	2	0.36293	-1.71388
ZFR	3	0.7048	0.70521	1	13029	1	0.18771	0.01935	0.049981	0.907333	1022	2	0.18771	-1.71332
CXorf40B	3	0.5428	0.57176	1	10573	1	0.37953	0.019361	0.05001	0.907333	1023	2	0.37953	-1.71307
ARNT	3	0.98064	0.98078	1	18409	0	0.20395	0.019362	0.050012	0.907333	1024	3	0.20395	-1.71305
MEX3A	3	0.76768	0.76792	1	14265	0	-0.07015	0.019402	0.050102	0.907333	1025	1	-0.07015	-1.71215
MAP2K1	3	0.98059	0.98072	1	18408	0	0.19756	0.01941	0.050121	0.907333	1026	3	0.19756	-1.71197
ING1	3	0.97788	0.97803	1	18339	0	0.33043	0.019413	0.050126	0.907333	1027	3	0.33043	-1.71191
GALNT5	3	0.031765	0.079354	0.906712	1642	1	0.41156	0.019454	0.050229	0.907333	1028	2	0.41156	-1.71099
MARCHF9	3	0.98052	0.98065	1	18407	0	0.28973	0.019477	0.050285	0.907333	1029	3	0.28973	-1.71048
EFCAB14	3	0.98051	0.98064	1	18406	0	0.22437	0.019492	0.050324	0.907333	1030	3	0.22437	-1.71014
C5orf30	3	0.23945	0.36148	1	6717	1	0.0091082	0.019506	0.050363	0.907333	1031	1	0.0091082	-1.70983
TMEM231	3	0.065809	0.13526	0.960706	2648	1	0.41931	0.019509	0.050366	0.907333	1032	2	0.41931	-1.70976
CETN1	3	0.30572	0.42426	1	7872	1	0.37986	0.019542	0.050444	0.907333	1033	2	0.37986	-1.70903
PPP1R42	3	0.16097	0.26139	0.994443	4941	2	-0.17838	0.019559	0.050481	0.907333	1034	1	-0.17838	-1.70865
TMC4	3	0.082527	0.15805	0.969949	3067	1	0.4105	0.01959	0.050551	0.907333	1035	2	0.4105	-1.70797
SIRPG	3	0.10205	0.18407	0.985686	3511	2	-0.27832	0.019611	0.050605	0.907333	1036	1	-0.27832	-1.7075
KBTBD11	3	0.38064	0.46679	1	8649	1	0.42951	0.019638	0.050657	0.907333	1037	2	0.42951	-1.7069
OBP2A	3	0.98034	0.98047	1	18405	0	0.2076	0.019655	0.050689	0.907333	1038	3	0.2076	-1.70653
RHOQ	3	0.95646	0.95675	1	17903	0	0.12286	0.019663	0.050708	0.907333	1039	2	0.12286	-1.70635
ALG5	3	0.98033	0.98045	1	18404	0	0.19524	0.019672	0.050736	0.907333	1040	3	0.19524	-1.70615
KRTAP25-1	3	0.94231	0.94247	1	17620	0	0.3771	0.019695	0.05079	0.907333	1041	2	0.3771	-1.70564
TMEM241	3	0.9803	0.98042	1	18403	0	0.16852	0.019699	0.050804	0.907333	1042	3	0.16852	-1.70556
CRHR2	3	0.17871	0.2845	0.998003	5360	1	0.12132	0.019715	0.050836	0.907333	1043	2	0.12132	-1.7052
HADHA	3	0.92349	0.9236	1	17245	0	0.37198	0.019727	0.050859	0.907333	1044	2	0.37198	-1.70494
MRPL17	3	0.86684	0.86685	1	16161	0	0.32225	0.019735	0.050878	0.907333	1045	2	0.32225	-1.70476
RAB2B	3	0.84381	0.84384	1	15733	0	0.35145	0.019743	0.050901	0.907333	1046	2	0.35145	-1.70459
PIEZO1	3	0.98026	0.98037	1	18402	0	0.27727	0.019744	0.050903	0.907333	1047	3	0.27727	-1.70456
FFAR4	3	0.52177	0.55687	1	10303	1	0.16901	0.019767	0.050957	0.907333	1048	2	0.16901	-1.70406
FLT3	3	0.46824	0.52078	1	9655	1	0.50675	0.019768	0.050958	0.907333	1049	2	0.50675	-1.70404
CARHSP1	3	0.95654	0.95683	1	17904	0	0.26822	0.019819	0.051087	0.907333	1050	3	0.26822	-1.70292
OLAH	3	0.98017	0.98029	1	18401	0	0.27905	0.019829	0.051104	0.907333	1051	3	0.27905	-1.7027
GCFC2	3	0.51112	0.54942	1	10176	1	0.4684	0.019857	0.05117	0.907333	1052	2	0.4684	-1.70209
NCOA6	3	0.85398	0.85401	1	15905	0	0.18642	0.019871	0.05121	0.907333	1053	2	0.18642	-1.70178
APOE	3	0.19634	0.30718	1	5750	1	0.2686	0.019924	0.051335	0.907333	1054	2	0.2686	-1.70062
ZBTB47	3	0.86648	0.8665	1	16154	0	0.34319	0.01993	0.051353	0.907333	1055	2	0.34319	-1.70049
FAM153A	3	0.98005	0.98018	1	18400	0	0.26104	0.019947	0.051391	0.907333	1056	3	0.26104	-1.70012
CDX2	3	0.98	0.98012	1	18399	0	0.26207	0.02	0.051534	0.907333	1057	3	0.26207	-1.69897
ICA1L	3	0.96155	0.9618	1	18014	0	0.18519	0.020028	0.051601	0.907333	1058	3	0.18519	-1.69836
TMTC1	3	0.97994	0.98006	1	18398	0	0.25188	0.020058	0.05168	0.907333	1059	3	0.25188	-1.69771
GARNL3	3	0.97994	0.98006	1	18397	0	0.19926	0.020062	0.051693	0.907333	1060	3	0.19926	-1.69763
RPN2	3	0.97993	0.98005	1	18396	0	0.35063	0.020066	0.051698	0.907333	1061	3	0.35063	-1.69754
ACOT2	3	0.65892	0.66321	1	12257	1	-0.053682	0.02008	0.051738	0.907333	1062	1	-0.053682	-1.69724
GPKOW	3	0.9799	0.98003	1	18395	0	0.18907	0.020101	0.051789	0.907333	1063	3	0.18907	-1.69678
NOM1	3	0.87571	0.87584	1	16347	0	0.30311	0.020117	0.051841	0.907333	1064	2	0.30311	-1.69644
TCOF1	3	0.51035	0.54886	1	10164	1	0.48862	0.020125	0.051858	0.907333	1065	2	0.48862	-1.69626
MPV17L	3	0.29907	0.42062	1	7801	1	0.20519	0.020132	0.051873	0.907333	1066	2	0.20519	-1.69611
NAT8B	3	0.9248	0.9249	1	17281	0	0.3268	0.020174	0.051978	0.907333	1067	2	0.3268	-1.69521
FKBPL	3	0.52822	0.56141	1	10391	1	0.15027	0.020184	0.052011	0.907333	1068	2	0.15027	-1.69499
PPM1L	3	0.51824	0.55444	1	10259	1	0.42586	0.02019	0.05203	0.907333	1069	2	0.42586	-1.69486
ENOPH1	3	0.28005	0.41044	1	7644	1	0.37282	0.020215	0.05209	0.907333	1070	2	0.37282	-1.69433
PHOX2A	3	0.87413	0.87427	1	16318	0	0.011656	0.020236	0.052152	0.907333	1071	1	0.011656	-1.69388
UBTD1	3	0.97974	0.97986	1	18393	0	0.37408	0.02026	0.052206	0.907333	1072	3	0.37408	-1.69336
FLII	3	0.75229	0.7525	1	13957	0	0.3828	0.02028	0.052261	0.907333	1073	2	0.3828	-1.69293
TRIM45	3	0.36241	0.45615	1	8459	1	0.052807	0.020289	0.052278	0.907333	1074	1	0.052807	-1.69274
YPEL4	3	0.97971	0.97983	1	18392	0	0.31629	0.020293	0.052292	0.907333	1075	3	0.31629	-1.69265
PTGFRN	3	0.97969	0.97982	1	18391	0	0.28293	0.020309	0.052332	0.907333	1076	3	0.28293	-1.69231
SOWAHA	3	0.97967	0.9798	1	18390	0	0.25221	0.020329	0.052384	0.907333	1077	3	0.25221	-1.69188
GALNT7	3	0.76727	0.76751	1	14257	0	-0.09639	0.020341	0.052413	0.907333	1078	1	-0.09639	-1.69163
KLHL7	3	0.97965	0.97978	1	18389	0	0.18982	0.020346	0.052425	0.907333	1079	3	0.18982	-1.69152
ZBTB8A	3	0.97965	0.97977	1	18388	0	0.19196	0.020354	0.052445	0.907333	1080	3	0.19196	-1.69135
CCDC25	3	0.97965	0.97977	1	18387	0	0.29609	0.020354	0.052445	0.907333	1081	3	0.29609	-1.69135
ZKSCAN2	3	0.97963	0.97976	1	18386	0	0.25907	0.020368	0.052484	0.907333	1082	3	0.25907	-1.69105
TRANK1	3	0.97961	0.97974	1	18385	0	0.18873	0.020392	0.052548	0.907333	1083	3	0.18873	-1.69054
RXFP4	3	0.055925	0.12184	0.960706	2387	1	0.017985	0.020393	0.052549	0.907333	1084	1	0.017985	-1.69052
ATXN10	3	0.61138	0.62372	1	11525	1	0.34987	0.020445	0.052667	0.907333	1085	2	0.34987	-1.68941
ZNF792	3	0.97953	0.97967	1	18383	0	0.16065	0.020475	0.052744	0.907333	1086	3	0.16065	-1.68878
ALKBH1	3	0.80318	0.80311	1	14961	0	0.38828	0.020477	0.052752	0.907333	1087	2	0.38828	-1.68873
MOB2	3	0.661	0.665	1	12285	1	0.42169	0.020486	0.052773	0.907333	1088	2	0.42169	-1.68854
BDKRB2	3	0.96784	0.96802	1	18146	0	0.47188	0.020494	0.052793	0.907333	1089	3	0.47188	-1.68837
RERG	3	0.015432	0.040356	0.849623	889	2	-0.24827	0.020497	0.052801	0.907333	1090	1	-0.24827	-1.68831
C1orf162	3	0.9795	0.97965	1	18381	0	0.17387	0.020498	0.052801	0.907333	1091	3	0.17387	-1.68829
ZNF596	3	0.97949	0.97964	1	18380	0	0.23222	0.020506	0.052824	0.907333	1092	3	0.23222	-1.68812
RPL10L	3	0.97947	0.97962	1	18379	0	0.39846	0.02053	0.052882	0.907333	1093	3	0.39846	-1.68761
TRPM3	3	0.97946	0.9796	1	18378	0	0.39025	0.020542	0.052907	0.907333	1094	3	0.39025	-1.68736
MAML1	3	0.098382	0.17918	0.983104	3430	2	-0.24162	0.020549	0.052929	0.907333	1095	1	-0.24162	-1.68721
PTX3	3	0.97943	0.97958	1	18377	0	0.18353	0.02057	0.052986	0.907333	1096	3	0.18353	-1.68677
LACTB	3	0.70271	0.70322	1	12993	1	-0.07959	0.020601	0.05306	0.907333	1097	1	-0.07959	-1.68611
HIGD1B	3	0.97728	0.97747	1	18331	0	0.33772	0.020642	0.053162	0.907333	1098	3	0.33772	-1.68525
FAM57B	3	0.97933	0.97949	1	18376	0	0.20503	0.020669	0.053229	0.907333	1099	3	0.20503	-1.68468
ZNF726	3	0.97931	0.97948	1	18375	0	0.27875	0.020687	0.053281	0.907333	1100	3	0.27875	-1.6843
RPS6KA5	3	0.87444	0.87458	1	16323	0	0.070711	0.020706	0.053328	0.907333	1101	1	0.070711	-1.6839
ST3GAL5	3	0.74953	0.74977	1	13888	0	0.33066	0.020708	0.053332	0.907333	1102	2	0.33066	-1.68386
VIM	3	0.8546	0.85465	1	15916	0	0.4576	0.020758	0.053464	0.907333	1103	2	0.4576	-1.68281
PAPSS2	3	0.97919	0.97935	1	18373	0	0.30889	0.020811	0.053598	0.907333	1104	3	0.30889	-1.68171
NEK8	3	0.32025	0.43227	1	8008	1	0.33356	0.02082	0.053621	0.907333	1105	2	0.33356	-1.68152
ABLIM2	3	0.97918	0.97934	1	18372	0	0.23397	0.020821	0.053621	0.907333	1106	3	0.23397	-1.6815
MUC1	3	0.97915	0.97931	1	18371	0	0.43771	0.020849	0.053689	0.907333	1107	3	0.43771	-1.68091
HACE1	3	0.44326	0.5048	1	9344	1	0.48791	0.020849	0.053691	0.907333	1108	2	0.48791	-1.68091
ZNHIT3	3	0.78502	0.78504	1	14598	0	0.43528	0.020862	0.053725	0.907333	1109	2	0.43528	-1.68064
PLCL1	3	0.71346	0.71359	1	13178	1	0.41288	0.020882	0.053766	0.907333	1110	2	0.41288	-1.68023
ZNF442	3	0.9791	0.97926	1	18369	0	0.25196	0.020901	0.053816	0.907333	1111	3	0.25196	-1.67983
ARHGAP33	3	0.16346	0.26469	0.994443	5004	1	0.043104	0.020914	0.053855	0.907333	1112	1	0.043104	-1.67956
OR13G1	3	0.97906	0.97922	1	18368	0	0.16299	0.020941	0.053915	0.907333	1113	3	0.16299	-1.679
CDH3	3	0.13647	0.22952	0.98963	4363	2	-0.2505	0.020966	0.053986	0.907333	1114	1	-0.2505	-1.67848
ZFC3H1	3	0.48158	0.52957	1	9812	1	0.50271	0.020974	0.054006	0.907333	1115	2	0.50271	-1.67832
NUDT2	3	0.97899	0.97915	1	18367	0	0.21438	0.021011	0.054087	0.907333	1116	3	0.21438	-1.67755
DCAF17	3	0.10657	0.19008	0.985686	3623	1	0.10122	0.021018	0.054103	0.907333	1117	2	0.10122	-1.67741
ESRRB	3	0.97896	0.97912	1	18366	0	0.27088	0.021037	0.054145	0.907333	1118	3	0.27088	-1.67702
NYX	3	0.5365	0.56728	1	10497	1	0.37541	0.02104	0.054152	0.907333	1119	2	0.37541	-1.67695
AARD	3	0.22486	0.34315	1	6392	1	0.31677	0.021049	0.054169	0.907333	1120	2	0.31677	-1.67677
CEP78	3	0.73831	0.7385	1	13657	0	0.015953	0.02107	0.054234	0.907333	1121	1	0.015953	-1.67634
BABAM2	3	0.97889	0.97905	1	18365	0	0.51918	0.021112	0.054331	0.907333	1122	3	0.51918	-1.67547
STARD4	3	0.88253	0.8826	1	16480	0	0.23771	0.021123	0.054356	0.907333	1123	2	0.23771	-1.67524
HELT	3	0.027414	0.06931	0.893809	1449	1	0.3274	0.021124	0.054357	0.907333	1124	2	0.3274	-1.67522
N4BP1	3	0.97887	0.97903	1	18364	0	0.30605	0.021126	0.054363	0.907333	1125	3	0.30605	-1.67518
FSHR	3	0.97886	0.97902	1	18363	0	0.20731	0.021138	0.054398	0.907333	1126	3	0.20731	-1.67494
ALLC	3	0.97885	0.97901	1	18362	0	0.21737	0.021148	0.054421	0.907333	1127	3	0.21737	-1.67473
UBE2L3	3	0.93575	0.93593	1	17507	0	0.13818	0.021175	0.054483	0.907333	1128	2	0.13818	-1.67418
GSG2	3	0.97883	0.97898	1	18361	0	0.22373	0.021175	0.054483	0.907333	1129	3	0.22373	-1.67418
ZNF519	3	0.97874	0.97891	1	18360	0	0.35714	0.021256	0.054684	0.908842	1130	3	0.35714	-1.67252
CORT	3	0.97873	0.97889	1	18359	0	0.20645	0.021268	0.054712	0.908842	1131	3	0.20645	-1.67227
MRPL54	3	0.060749	0.12846	0.960706	2498	1	0.046267	0.021279	0.054738	0.908842	1132	1	0.046267	-1.67205
KLHL6	3	0.97871	0.97887	1	18358	0	0.34559	0.02129	0.054766	0.908842	1133	3	0.34559	-1.67182
RFPL2	3	0.52251	0.55741	1	10314	1	0.33168	0.021331	0.054862	0.908872	1134	2	0.33168	-1.67099
LOC105377134	3	0.74816	0.74838	1	13858	0	0.35358	0.021333	0.054864	0.908872	1135	2	0.35358	-1.67095
ZNF572	3	0.96737	0.96756	1	18130	0	0.29029	0.021383	0.054978	0.908976	1136	3	0.29029	-1.66993
H3F3A	3	0.35271	0.45049	1	8344	1	0.40616	0.021392	0.054999	0.908976	1137	2	0.40616	-1.66975
DENND1C	3	0.97858	0.97873	1	18356	0	0.29573	0.021422	0.055084	0.908976	1138	3	0.29573	-1.66914
BCS1L	3	0.97857	0.97872	1	18355	0	0.2363	0.021435	0.055111	0.908976	1139	3	0.2363	-1.66888
HMBS	3	0.14279	0.23776	0.98963	4511	1	0.048573	0.021435	0.055111	0.908976	1140	1	0.048573	-1.66888
CLYBL	3	0.96438	0.9646	1	18070	0	0.34175	0.021487	0.05524	0.910308	1141	3	0.34175	-1.66782
AKAP4	3	0.97846	0.97862	1	18354	0	0.32828	0.021537	0.055356	0.911059	1142	3	0.32828	-1.66681
MRPL36	3	0.97845	0.9786	1	18353	0	0.25922	0.021549	0.055382	0.911059	1143	3	0.25922	-1.66657
RXFP2	3	0.92041	0.92049	1	17193	0	0.37873	0.021585	0.05547	0.911341	1144	2	0.37873	-1.66585
TRPV5	3	0.9066	0.9067	1	16925	0	0.45185	0.021602	0.055512	0.911341	1145	2	0.45185	-1.66551
HESX1	3	0.040608	0.099404	0.930036	2009	2	-0.23669	0.021644	0.055617	0.911341	1146	1	-0.23669	-1.66466
TRPC1	3	0.97831	0.97847	1	18351	0	0.26946	0.021688	0.055722	0.911341	1147	3	0.26946	-1.66378
ZNF343	3	0.77534	0.77548	1	14412	0	0.34925	0.021695	0.055738	0.911341	1148	2	0.34925	-1.66364
FAM171B	3	0.73625	0.73643	1	13623	0	0.35335	0.021696	0.055739	0.911341	1149	2	0.35335	-1.66362
FLRT1	3	0.9783	0.97846	1	18350	0	0.36403	0.021705	0.055765	0.911341	1150	3	0.36403	-1.66344
FAM126B	3	0.97829	0.97844	1	18349	0	0.42441	0.021713	0.055786	0.911341	1151	3	0.42441	-1.66328
GEMIN7	3	0.95196	0.95224	1	17818	0	0.24355	0.021748	0.055869	0.911914	1152	2	0.24355	-1.66258
ASIP	3	0.80399	0.80391	1	14971	0	0.12816	0.0218	0.055998	0.912348	1153	2	0.12816	-1.66154
P2RY4	3	0.97819	0.97835	1	18348	0	0.25274	0.02181	0.056018	0.912348	1154	3	0.25274	-1.66134
AMY1C	3	0.97815	0.97831	1	18347	0	0.28956	0.021853	0.056111	0.912348	1155	3	0.28956	-1.66049
ADSS	3	0.97811	0.97826	1	18345	0	0.19842	0.021893	0.056213	0.912348	1156	3	0.19842	-1.65969
OR5R1	3	0.97809	0.97824	1	18344	0	0.33652	0.021911	0.05626	0.912348	1157	3	0.33652	-1.65934
ZNF426	3	0.97808	0.97824	1	18343	0	0.22527	0.021919	0.056281	0.912348	1158	3	0.22527	-1.65918
CDY2A	3	0.90231	0.9024	1	16848	0	0.24282	0.021956	0.056374	0.912348	1159	2	0.24282	-1.65845
HECTD3	3	0.85317	0.85319	1	15892	0	0.37501	0.021983	0.056436	0.912348	1160	2	0.37501	-1.65791
EPYC	3	0.03311	0.082408	0.906712	1707	1	0.47911	0.022	0.056479	0.912348	1161	2	0.47911	-1.65758
ETV1	3	0.92013	0.92021	1	17185	0	0.35529	0.022008	0.056498	0.912348	1162	2	0.35529	-1.65742
CEACAM1	3	0.50443	0.54489	1	10090	1	0.41043	0.022013	0.056512	0.912348	1163	2	0.41043	-1.65732
ZDHHC3	3	0.90633	0.90643	1	16918	0	0.41043	0.022013	0.056512	0.912348	1164	2	0.41043	-1.65732
C8orf76	3	0.97798	0.97814	1	18342	0	0.33559	0.022023	0.056536	0.912348	1165	3	0.33559	-1.65712
HCRTR1	3	0.51955	0.55533	1	10275	1	0.068488	0.02206	0.056608	0.912348	1166	1	0.068488	-1.65639
TLX1	3	0.97794	0.97809	1	18341	0	0.25641	0.022065	0.05662	0.912348	1167	3	0.25641	-1.6563
TRIM29	3	0.9779	0.97805	1	18340	0	0.35115	0.022104	0.056711	0.912616	1168	3	0.35115	-1.65553
MEF2B	3	0.084422	0.16056	0.970377	3116	1	-0.065439	0.022112	0.056733	0.912616	1169	1	-0.065439	-1.65537
AADACL3	3	0.25184	0.37704	1	6999	2	-0.10887	0.022164	0.056855	0.913504	1170	1	-0.10887	-1.65435
KRTAP29-1	3	0.97781	0.97796	1	18338	0	0.17088	0.022192	0.056925	0.913504	1171	3	0.17088	-1.6538
ACSBG1	3	0.88242	0.88248	1	16476	0	0.29119	0.022231	0.057004	0.913504	1172	2	0.29119	-1.65304
SH2D3C	3	0.97775	0.97791	1	18337	0	0.14911	0.022248	0.05705	0.913504	1173	3	0.14911	-1.65271
CELSR3	3	0.82789	0.82783	1	15439	0	0.14034	0.022268	0.057101	0.913504	1174	2	0.14034	-1.65232
OSBPL10	3	0.82775	0.82768	1	15433	0	0.44306	0.022299	0.057174	0.913504	1175	2	0.44306	-1.65171
RAD17	2	0.66419	0.66375	1	12333	0	0.30709	0.022301	0.041315	0.907333	1176	1	0.30709	-1.65168
MKRN2OS	3	0.95302	0.95333	1	17834	0	0.23844	0.02232	0.057219	0.913504	1177	2	0.23844	-1.65131
ZBTB8OS	3	0.97764	0.97781	1	18336	0	0.19809	0.022357	0.057303	0.913504	1178	3	0.19809	-1.65059
DENND6A	3	0.91388	0.91397	1	17066	0	0.56657	0.022367	0.057327	0.913504	1179	2	0.56657	-1.65039
FJX1	3	0.22791	0.34699	1	6451	2	-0.15576	0.022373	0.057343	0.913504	1180	1	-0.15576	-1.65028
NADK2	3	0.97761	0.97777	1	18335	0	0.17588	0.022395	0.057395	0.913504	1181	3	0.17588	-1.64985
GALNT16	3	0.97758	0.97774	1	18334	0	0.41342	0.022424	0.057457	0.913504	1182	3	0.41342	-1.64929
RAPGEFL1	3	0.40899	0.48365	1	8952	1	-0.010373	0.022425	0.057458	0.913504	1183	1	-0.010373	-1.64927
DEXI	3	0.86169	0.8617	1	16056	0	0.40145	0.022428	0.057466	0.913504	1184	2	0.40145	-1.64921
GLUL	3	0.93928	0.9395	1	17572	0	0.31578	0.022477	0.057586	0.914651	1185	2	0.31578	-1.64826
VPS37A	3	0.97749	0.97766	1	18333	0	0.22496	0.022513	0.057671	0.914952	1186	3	0.22496	-1.64757
SLC18A3	3	0.40073	0.47862	1	8863	1	-0.14706	0.022529	0.057702	0.914952	1187	1	-0.14706	-1.64726
KRT5	3	0.81415	0.81404	1	15179	0	0.40368	0.022582	0.057832	0.915605	1188	2	0.40368	-1.64624
RAB40B	3	0.7708	0.77102	1	14331	0	0.39724	0.022625	0.05794	0.915605	1189	2	0.39724	-1.64541
KRTAP9-8	3	0.92432	0.92442	1	17268	0	0.33099	0.022634	0.057967	0.915605	1190	2	0.33099	-1.64524
MAVS	3	0.29874	0.42043	1	7797	1	0.26252	0.022685	0.058096	0.915605	1191	2	0.26252	-1.64426
GPR152	3	0.97731	0.97749	1	18332	0	0.22126	0.022688	0.05811	0.915605	1192	3	0.22126	-1.6442
PPARD	3	0.19391	0.30411	1	5699	1	0.46237	0.022716	0.058187	0.915605	1193	2	0.46237	-1.64367
SLC25A5	3	0.96049	0.96078	1	17989	0	0.38682	0.022729	0.058224	0.915605	1194	3	0.38682	-1.64342
DCUN1D5	3	0.96809	0.96828	1	18151	0	0.36576	0.022755	0.05828	0.915605	1195	3	0.36576	-1.64292
MAML2	3	0.94951	0.94973	1	17767	0	0.3353	0.022763	0.058298	0.915605	1196	2	0.3353	-1.64277
UBE2Q2L	3	0.97723	0.97741	1	18330	0	0.14921	0.022775	0.058327	0.915605	1197	3	0.14921	-1.64254
CCNI	3	0.81554	0.81544	1	15205	0	-0.034782	0.022789	0.058363	0.915605	1198	1	-0.034782	-1.64227
KCNAB2	3	0.9772	0.97738	1	18329	0	0.25118	0.0228	0.058391	0.915605	1199	3	0.25118	-1.64207
TMEM109	3	0.74003	0.74018	1	13689	0	0.37998	0.022833	0.058483	0.915605	1200	2	0.37998	-1.64144
DLGAP4	3	0.97714	0.97733	1	18328	0	0.20808	0.022856	0.058539	0.915605	1201	3	0.20808	-1.641
OR10A4	3	0.95828	0.95855	1	17940	0	0.49649	0.022867	0.058567	0.915605	1202	3	0.49649	-1.64079
HAUS5	3	0.85903	0.85903	1	16004	0	0.0029337	0.022893	0.058625	0.915605	1203	1	0.0029337	-1.6403
ZBTB2	3	0.97706	0.97725	1	18327	0	0.18277	0.022941	0.058731	0.915605	1204	3	0.18277	-1.63939
NIFK	3	0.19121	0.30073	1	5633	2	-0.20798	0.022945	0.058738	0.915605	1205	1	-0.20798	-1.63931
TAS2R7	3	0.97703	0.97722	1	18326	0	0.23283	0.022966	0.058788	0.915605	1206	3	0.23283	-1.63891
SCAMP3	3	0.71893	0.71901	1	13288	1	-0.13519	0.022997	0.058863	0.915605	1207	1	-0.13519	-1.63833
DAPL1	3	0.97695	0.97715	1	18325	0	0.32687	0.023048	0.058971	0.915605	1208	3	0.32687	-1.63737
KLHDC3	3	0.24444	0.36774	1	6819	2	-0.15113	0.023049	0.058977	0.915605	1209	1	-0.15113	-1.63735
STK17A	3	0.85425	0.8543	1	15909	0	0.48689	0.023076	0.059038	0.915605	1210	2	0.48689	-1.63684
GSG1L	3	0.97691	0.9771	1	18324	0	0.21901	0.023093	0.059079	0.915605	1211	3	0.21901	-1.63652
PREPL	3	0.95975	0.96002	1	17968	0	0.37754	0.023102	0.059104	0.915605	1212	3	0.37754	-1.63635
RARG	3	0.97523	0.97541	1	18301	0	0.44276	0.023128	0.059171	0.915605	1213	3	0.44276	-1.63586
TANK	3	0.92579	0.9259	1	17300	0	0.37698	0.023171	0.059266	0.915605	1214	2	0.37698	-1.63506
NEFH	3	0.97682	0.97701	1	18323	0	0.22185	0.023181	0.059296	0.915605	1215	3	0.22185	-1.63487
MOB1A	3	0.26406	0.39217	1	7304	1	0.023358	0.023205	0.059364	0.915605	1216	1	0.023358	-1.63442
PHF20	3	0.66654	0.66984	1	12368	1	0.36732	0.023206	0.05937	0.915605	1217	2	0.36732	-1.6344
C4B	3	0.38092	0.46698	1	8651	1	0.35613	0.023215	0.059395	0.915605	1218	2	0.35613	-1.63423
FLVCR2	3	0.79795	0.79795	1	14864	0	0.202	0.023257	0.059505	0.915605	1219	2	0.202	-1.63345
PARP15	3	0.96656	0.96678	1	18109	0	0.44389	0.023272	0.059535	0.915605	1220	3	0.44389	-1.63317
SPHK2	3	0.51986	0.55555	1	10280	1	0.42323	0.023272	0.059535	0.915605	1221	2	0.42323	-1.63317
SPATA31E1	3	0.97672	0.97691	1	18322	0	0.26332	0.02328	0.059554	0.915605	1222	3	0.26332	-1.63302
WFDC1	3	0.97357	0.97373	1	18267	0	0.25895	0.023302	0.059604	0.915605	1223	3	0.25895	-1.63261
SLC22A12	3	0.76789	0.76812	1	14270	0	0.1117	0.023309	0.059617	0.915605	1224	2	0.1117	-1.63248
REG1A	3	0.97668	0.97687	1	18321	0	0.24998	0.023323	0.059644	0.915605	1225	3	0.24998	-1.63222
TWNK	3	0.97665	0.97684	1	18320	0	0.25693	0.023349	0.059694	0.915605	1226	3	0.25693	-1.63173
SGK1	3	0.17351	0.27771	0.99635	5243	2	-0.26659	0.023361	0.059731	0.915605	1227	1	-0.26659	-1.63151
JUP	3	0.93311	0.9333	1	17447	0	0.15655	0.023413	0.059841	0.916548	1228	2	0.15655	-1.63054
FFAR3	3	0.46095	0.51606	1	9561	1	0.39885	0.023465	0.05997	0.917771	1229	2	0.39885	-1.62958
NAP1L4	3	0.97648	0.97667	1	18319	0	0.26315	0.023517	0.060096	0.918451	1230	3	0.26315	-1.62862
INPP5D	3	0.74819	0.74841	1	13859	0	0.42093	0.02353	0.060124	0.918451	1231	2	0.42093	-1.62838
PPCS	3	0.97645	0.97664	1	18318	0	0.42055	0.023548	0.06016	0.918451	1232	3	0.42055	-1.62805
PRR19	3	0.72904	0.72918	1	13484	0	0.31306	0.023569	0.060209	0.918453	1233	2	0.31306	-1.62766
LYN	3	0.97641	0.9766	1	18317	0	0.20627	0.023589	0.060269	0.918622	1234	3	0.20627	-1.62729
IRAK1BP1	3	0.89999	0.90012	1	16809	0	0.46374	0.023776	0.060728	0.922671	1235	2	0.46374	-1.62386
SEPTIN1	3	0.19177	0.30144	1	5642	2	-0.20268	0.023778	0.060732	0.922671	1236	1	-0.20268	-1.62382
NOBOX	3	0.97621	0.9764	1	18316	0	0.28474	0.023787	0.060758	0.922671	1237	3	0.28474	-1.62366
ZC3H10	3	0.91651	0.91656	1	17119	0	0.30887	0.02379	0.060763	0.922671	1238	2	0.30887	-1.62361
CTSF	3	0.21724	0.33361	1	6213	1	0.36309	0.023829	0.060862	0.922671	1239	2	0.36309	-1.62289
PPP1R36	3	0.35904	0.45417	1	8427	1	0.14483	0.02383	0.060863	0.922671	1240	2	0.14483	-1.62288
GDF11	3	0.97616	0.97635	1	18315	0	0.26638	0.023835	0.060876	0.922671	1241	3	0.26638	-1.62278
TBC1D10C	3	0.81626	0.81617	1	15218	0	0.20988	0.023882	0.060998	0.922952	1242	2	0.20988	-1.62193
CSK	3	0.80571	0.8056	1	15002	0	0.29203	0.023934	0.061124	0.922952	1243	2	0.29203	-1.62098
HOXA10	3	0.97605	0.97623	1	18314	0	0.2845	0.023952	0.061166	0.922952	1244	3	0.2845	-1.62066
ICMT	3	0.77284	0.77304	1	14369	0	0.41523	0.023962	0.061195	0.922952	1245	2	0.41523	-1.62048
CLEC19A	3	0.26129	0.38882	1	7242	1	0.34464	0.023971	0.06121	0.922952	1246	2	0.34464	-1.62031
MAP3K21	3	0.71024	0.7105	1	13123	1	0.37837	0.02398	0.061229	0.922952	1247	2	0.37837	-1.62015
RXRG	3	0.14926	0.2462	0.98963	4679	1	-0.098528	0.023986	0.061241	0.922952	1248	1	-0.098528	-1.62004
TMEM236	3	0.97599	0.97618	1	18313	0	0.35368	0.024009	0.061286	0.922952	1249	3	0.35368	-1.61963
ALPK1	3	0.77651	0.77665	1	14434	0	0.13114	0.024038	0.061357	0.92321	1250	2	0.13114	-1.6191
GIMAP5	3	0.59122	0.60787	1	11235	1	0.41585	0.024068	0.061435	0.92321	1251	2	0.41585	-1.61856
SNRNP27	3	0.97591	0.9761	1	18312	0	0.25103	0.024086	0.06148	0.92321	1252	3	0.25103	-1.61824
HOXA9	3	0.80173	0.80168	1	14932	0	-0.014102	0.024142	0.061599	0.92321	1253	1	-0.014102	-1.61723
FERD3L	3	0.97584	0.97603	1	18311	0	0.24561	0.024161	0.061642	0.92321	1254	3	0.24561	-1.61689
C1QTNF7	3	0.70772	0.70804	1	13086	1	0.43449	0.024166	0.061651	0.92321	1255	2	0.43449	-1.6168
MDFI	3	0.9758	0.97599	1	18310	0	0.22158	0.024201	0.061727	0.92321	1256	3	0.22158	-1.61617
PFKFB4	3	0.55669	0.5818	1	10753	1	0.45119	0.024201	0.061729	0.92321	1257	2	0.45119	-1.61617
NDFIP2	3	0.97579	0.97598	1	18309	0	0.33776	0.024207	0.061743	0.92321	1258	3	0.33776	-1.61606
PCDHB7	3	0.97577	0.97596	1	18308	0	0.25341	0.024234	0.061806	0.92342	1259	3	0.25341	-1.61557
DBF4	3	0.95955	0.95981	1	17966	0	0.36547	0.024298	0.061954	0.923668	1260	3	0.36547	-1.61443
PADI1	3	0.97569	0.97589	1	18307	0	0.23519	0.024307	0.061976	0.923668	1261	3	0.23519	-1.61427
IL21R	3	0.97565	0.97585	1	18306	0	0.32428	0.024351	0.062088	0.923668	1262	3	0.32428	-1.61348
RMI2	3	0.050932	0.11485	0.95737	2258	1	0.35782	0.02438	0.062149	0.923668	1263	2	0.35782	-1.61297
SLC37A4	3	0.71038	0.71063	1	13124	1	0.27844	0.024389	0.062172	0.923668	1264	2	0.27844	-1.61281
KIAA1958	3	0.92911	0.92926	1	17369	0	0.34265	0.024397	0.062195	0.923668	1265	2	0.34265	-1.61266
AKAP1	3	0.067498	0.13759	0.960706	2682	2	-0.41112	0.024402	0.062203	0.923668	1266	1	-0.41112	-1.61257
ANXA2	3	0.77567	0.77581	1	14417	0	0.3804	0.024406	0.062214	0.923668	1267	2	0.3804	-1.6125
TRIM8	3	0.60134	0.61584	1	11369	1	0.046344	0.024454	0.062347	0.924402	1268	1	0.046344	-1.61165
PACS1	3	0.62856	0.63762	1	11792	1	0.31886	0.02446	0.062361	0.924402	1269	2	0.31886	-1.61154
UBE2NL	3	0.30849	0.42581	1	7901	1	0.37819	0.024496	0.062442	0.924881	1270	2	0.37819	-1.6109
REEP4	3	0.97546	0.97565	1	18305	0	0.29979	0.024536	0.06253	0.925452	1271	3	0.29979	-1.6102
RAB11FIP5	3	0.31213	0.42783	1	7937	1	0.11325	0.024557	0.062582	0.925502	1272	2	0.11325	-1.60982
SIX1	3	0.13317	0.22525	0.98963	4280	1	0.53997	0.024609	0.062708	0.925757	1273	2	0.53997	-1.60891
FLRT3	3	0.97538	0.97556	1	18304	0	0.2253	0.024619	0.062737	0.925757	1274	3	0.2253	-1.60873
IFNL2	3	0.83796	0.83797	1	15631	0	-0.013488	0.024661	0.062834	0.925757	1275	1	-0.013488	-1.60799
CPEB3	3	0.97531	0.97551	1	18303	0	0.42828	0.02469	0.062895	0.925757	1276	3	0.42828	-1.60748
ADGRD2	3	0.29742	0.41973	1	7786	1	0.24891	0.024713	0.062957	0.925757	1277	2	0.24891	-1.60707
OTUD1	3	0.86962	0.86972	1	16218	0	0.36891	0.02472	0.062973	0.925757	1278	2	0.36891	-1.60695
ANKRD34B	3	0.97524	0.97542	1	18302	0	0.21758	0.024762	0.063074	0.925757	1279	3	0.21758	-1.60621
TSPAN6	3	0.23881	0.36067	1	6698	2	-0.15367	0.024765	0.063078	0.925757	1280	1	-0.15367	-1.60616
PRPF3	3	0.44147	0.5037	1	9318	1	0.43268	0.024801	0.063164	0.925757	1281	2	0.43268	-1.60553
SAMD5	3	0.53127	0.56353	1	10432	1	0.34067	0.02481	0.063184	0.925757	1282	2	0.34067	-1.60537
FAM105A	3	0.26151	0.38909	1	7248	1	0.20551	0.024817	0.063206	0.925757	1283	2	0.20551	-1.60525
TPSB2	3	0.97515	0.97533	1	18300	0	0.27338	0.024848	0.063276	0.925757	1284	3	0.27338	-1.60471
UBE2Q1	3	0.97514	0.97532	1	18299	0	0.14816	0.024861	0.063313	0.925757	1285	3	0.14816	-1.60448
OR51A2	3	0.95949	0.95975	1	17964	0	0.40596	0.024882	0.063366	0.925757	1286	3	0.40596	-1.60411
YBX2	3	0.66025	0.66434	1	12273	1	0.4252	0.024891	0.063388	0.925757	1287	2	0.4252	-1.60396
PDXDC1	3	0.97389	0.97406	1	18275	0	0.39417	0.024918	0.06345	0.925757	1288	3	0.39417	-1.60349
EXPH5	3	0.97508	0.97525	1	18298	0	0.1666	0.024924	0.063463	0.925757	1289	3	0.1666	-1.60338
INTS8	3	0.27435	0.40491	1	7546	1	0.41016	0.024958	0.063557	0.925757	1290	2	0.41016	-1.60279
SEC14L6	3	0.97501	0.97518	1	18297	0	0.228	0.024987	0.063619	0.925757	1291	3	0.228	-1.60229
SPATA16	3	0.057958	0.1246	0.960706	2430	1	0.36974	0.025025	0.063719	0.925757	1292	2	0.36974	-1.60163
CTSO	3	0.1692	0.27212	0.994583	5144	2	-0.20068	0.025077	0.063851	0.925757	1293	1	-0.20068	-1.60072
BCL7A	3	0.76823	0.76845	1	14277	0	0.36148	0.025103	0.063898	0.925757	1294	2	0.36148	-1.60027
JPH2	3	0.96778	0.96796	1	18143	0	0.34586	0.025129	0.063954	0.925757	1295	3	0.34586	-1.59982
CDCA3	3	0.83147	0.83145	1	15504	0	0.35169	0.02518	0.064095	0.925757	1296	2	0.35169	-1.59894
CABLES1	3	0.97479	0.97496	1	18295	0	0.28557	0.025214	0.064175	0.925757	1297	3	0.28557	-1.59836
CLCN5	3	0.8555	0.85554	1	15935	0	0.074853	0.025233	0.064218	0.925757	1298	1	0.074853	-1.59803
SLC22A1	3	0.85395	0.85398	1	15904	0	0.045556	0.025285	0.064342	0.925757	1299	1	0.045556	-1.59714
GPR45	3	0.24955	0.37415	1	6937	2	-0.11496	0.025337	0.064459	0.925757	1300	1	-0.11496	-1.59624
PHLDB2	3	0.43725	0.50106	1	9273	1	0.54511	0.025389	0.064588	0.925757	1301	2	0.54511	-1.59535
PAF1	3	0.83142	0.8314	1	15502	0	0.057204	0.025389	0.064589	0.925757	1302	1	0.057204	-1.59535
SYDE1	3	0.38783	0.47102	1	8724	1	0.32144	0.025416	0.064643	0.925757	1303	2	0.32144	-1.59489
CCDC82	3	0.47592	0.52588	1	9744	1	0.11389	0.025441	0.064708	0.925757	1304	1	0.11389	-1.59447
GPR143	3	0.4681	0.52069	1	9652	1	0.35058	0.025466	0.064768	0.925757	1305	2	0.35058	-1.59404
ATM	3	0.97451	0.97469	1	18293	0	0.42325	0.025488	0.064818	0.925757	1306	3	0.42325	-1.59366
ZNF391	3	0.42726	0.49491	1	9143	1	0.33019	0.025489	0.064819	0.925757	1307	2	0.33019	-1.59365
KCNS1	3	0.97451	0.97469	1	18292	0	0.37688	0.025492	0.06483	0.925757	1308	3	0.37688	-1.5936
TSGA10	3	0.9745	0.97468	1	18291	0	0.23161	0.025497	0.06484	0.925757	1309	3	0.23161	-1.59351
MYBPH	3	0.9745	0.97468	1	18290	0	0.3171	0.025501	0.064849	0.925757	1310	3	0.3171	-1.59344
COL23A1	3	0.0030887	0.0086047	0.770099	206	1	0.30351	0.025557	0.064981	0.925757	1311	2	0.30351	-1.59249
SRY	3	0.97442	0.9746	1	18289	0	0.1922	0.025584	0.065044	0.925757	1312	3	0.1922	-1.59203
CFAP53	3	0.18209	0.28891	1	5430	1	0.16328	0.025597	0.06507	0.925757	1313	2	0.16328	-1.59181
MLF1	3	0.97434	0.97452	1	18288	0	0.14807	0.025664	0.065218	0.925757	1314	3	0.14807	-1.59068
IL17RA	3	0.6911	0.6921	1	12805	1	0.41754	0.025671	0.065233	0.925757	1315	2	0.41754	-1.59056
MARCKS	3	0.97432	0.9745	1	18287	0	0.26977	0.025685	0.065269	0.925757	1316	3	0.26977	-1.59032
C10orf71	3	0.9743	0.97448	1	18286	0	0.32802	0.025699	0.065301	0.925757	1317	3	0.32802	-1.59008
MYBPC1	3	0.38668	0.47038	1	8713	1	0.080249	0.025701	0.065305	0.925757	1318	1	0.080249	-1.59005
MMP25	3	0.97429	0.97447	1	18285	0	0.20268	0.025708	0.06532	0.925757	1319	3	0.20268	-1.58993
GSDMA	3	0.97428	0.97446	1	18284	0	0.21496	0.025717	0.065336	0.925757	1320	3	0.21496	-1.58978
FAM157B	3	0.8966	0.89673	1	16743	0	0.2644	0.025721	0.065344	0.925757	1321	2	0.2644	-1.58971
CEACAM21	3	0.97421	0.97438	1	18283	0	0.23016	0.025793	0.065513	0.925757	1322	3	0.23016	-1.5885
LYPD3	3	0.94155	0.94169	1	17605	0	0.32503	0.025805	0.065543	0.925757	1323	2	0.32503	-1.5883
ZNF705D	3	0.77261	0.77283	1	14365	0	0.36233	0.025808	0.06555	0.925757	1324	2	0.36233	-1.58825
TDRD5	3	0.27413	0.40463	1	7538	1	0.17033	0.025856	0.065656	0.925757	1325	2	0.17033	-1.58744
KRT7	3	0.45403	0.51167	1	9479	1	0.42035	0.025891	0.065737	0.925757	1326	2	0.42035	-1.58685
PRPF19	3	0.88827	0.88838	1	16588	0	0.22699	0.025934	0.065839	0.925757	1327	2	0.22699	-1.58613
ECH1	3	0.12873	0.21933	0.988928	4172	2	-0.26735	0.025934	0.065839	0.925757	1328	1	-0.26735	-1.58613
MRPL12	3	0.35344	0.45091	1	8354	1	0.3231	0.025937	0.065844	0.925757	1329	2	0.3231	-1.58608
GALNT15	3	0.92178	0.92187	1	17213	0	0.37102	0.025946	0.065861	0.925757	1330	2	0.37102	-1.58593
SLC23A3	3	0.69781	0.69852	1	12925	1	0.0058098	0.026012	0.066016	0.925757	1331	1	0.0058098	-1.58483
TXNDC11	3	0.97398	0.97413	1	18282	0	0.27595	0.026024	0.066045	0.925757	1332	3	0.27595	-1.58463
RBMY1B	3	0.97396	0.97411	1	18281	0	0.19642	0.026036	0.06607	0.925757	1333	3	0.19642	-1.58443
TPSAB1	3	0.97395	0.9741	1	18280	0	0.18436	0.02605	0.066098	0.925757	1334	3	0.18436	-1.58419
SEC24A	3	0.71787	0.71795	1	13265	1	0.28634	0.026064	0.066137	0.925757	1335	2	0.28634	-1.58396
EIF4E2	3	0.97393	0.97409	1	18279	0	0.22506	0.026066	0.066146	0.925757	1336	3	0.22506	-1.58393
STAT6	3	0.97393	0.97409	1	18278	0	0.21443	0.026073	0.066157	0.925757	1337	3	0.21443	-1.58381
SSR1	3	0.97392	0.97408	1	18277	0	0.15185	0.026083	0.066184	0.925757	1338	3	0.15185	-1.58364
GOLGA6L6	2	0.9739	0.97381	1	18276	0	0.33699	0.026096	0.048039	0.907333	1339	2	0.33699	-1.58343
XRCC3	3	0.7398	0.73997	1	13685	0	-0.012223	0.026116	0.066278	0.925757	1340	1	-0.012223	-1.58309
RPGRIP1	3	0.17704	0.28234	0.996867	5318	2	-0.19259	0.026168	0.066381	0.925757	1341	1	-0.19259	-1.58223
TCHP	3	0.91327	0.91338	1	17057	0	0.40088	0.026213	0.06649	0.925757	1342	2	0.40088	-1.58148
ZFP57	3	0.75535	0.75555	1	14025	0	0.065019	0.02622	0.066513	0.925757	1343	1	0.065019	-1.58137
OR10A6	3	0.97375	0.97389	1	18272	0	0.26039	0.026255	0.06658	0.925757	1344	3	0.26039	-1.58079
PIK3R6	3	0.97222	0.97241	1	18227	0	0.33221	0.026287	0.066665	0.925757	1345	3	0.33221	-1.58026
CFL2	3	0.97371	0.97386	1	18271	0	0.22324	0.026288	0.066666	0.925757	1346	3	0.22324	-1.58024
TPSD1	3	0.85202	0.85204	1	15875	0	0.37254	0.026315	0.066735	0.925757	1347	2	0.37254	-1.5798
MAP7D1	3	0.97365	0.9738	1	18270	0	0.24953	0.026348	0.066813	0.925757	1348	3	0.24953	-1.57925
GMEB1	3	0.97361	0.97376	1	18269	0	0.176	0.026393	0.066918	0.925757	1349	3	0.176	-1.57851
CDSN	3	0.68964	0.69075	1	12785	1	-0.048371	0.026428	0.067013	0.925757	1350	1	-0.048371	-1.57794
NAALADL2	3	0.82598	0.82593	1	15399	0	0.33696	0.026449	0.067062	0.925757	1351	2	0.33696	-1.57759
SPNS3	3	0.70097	0.70153	1	12964	1	0.40328	0.026463	0.0671	0.925757	1352	2	0.40328	-1.57736
AQP5	3	0.97354	0.97369	1	18266	0	0.29144	0.026463	0.067101	0.925757	1353	3	0.29144	-1.57736
TMEM14B	2	0.82914	0.82872	1	15458	0	0.28459	0.026478	0.048707	0.907333	1354	1	0.28459	-1.57711
C9orf47	3	0.4459	0.50647	1	9377	1	0.19191	0.02648	0.067134	0.925757	1355	2	0.19191	-1.57708
TPT1	3	0.97352	0.97367	1	18265	0	0.14467	0.02648	0.067134	0.925757	1356	3	0.14467	-1.57708
TRIM10	3	0.97351	0.97366	1	18264	0	0.24104	0.026491	0.067162	0.925757	1357	3	0.24104	-1.5769
RPL26	3	0.45537	0.51255	1	9494	1	0.40149	0.0265	0.067184	0.925757	1358	2	0.40149	-1.57675
BCKDHB	3	0.0094111	0.025269	0.836376	561	2	-0.45688	0.026532	0.067251	0.925757	1359	1	-0.45688	-1.57623
SCRT2	3	0.97345	0.9736	1	18263	0	0.30092	0.026553	0.067293	0.925757	1360	3	0.30092	-1.57589
LRRC15	3	0.97344	0.97359	1	18262	0	0.32605	0.026564	0.067331	0.925757	1361	3	0.32605	-1.57571
C1orf116	3	0.96411	0.96433	1	18064	0	0.40672	0.026565	0.067333	0.925757	1362	3	0.40672	-1.57569
NCKAP1	3	0.042331	0.10278	0.938156	2061	2	-0.2006	0.026583	0.06739	0.925757	1363	1	-0.2006	-1.5754
SS18	3	0.75649	0.75671	1	14049	0	0.32085	0.02663	0.067498	0.925757	1364	2	0.32085	-1.57463
UBQLN2	3	0.97336	0.97351	1	18260	0	0.3341	0.02664	0.067523	0.925757	1365	3	0.3341	-1.57447
LRRC63	3	0.66164	0.66554	1	12299	1	0.43719	0.026662	0.067577	0.925757	1366	2	0.43719	-1.57411
ATAD3A	3	0.085966	0.16263	0.970525	3152	1	0.31864	0.026686	0.067624	0.925757	1367	2	0.31864	-1.57372
DEFB119	3	0.97331	0.97347	1	18259	0	0.37856	0.026687	0.067627	0.925757	1368	3	0.37856	-1.5737
EBAG9	3	0.63473	0.64278	1	11880	1	0.063339	0.026687	0.067631	0.925757	1369	1	0.063339	-1.5737
GTPBP1	3	0.97329	0.97344	1	18258	0	0.15886	0.026713	0.067695	0.925757	1370	3	0.15886	-1.57328
PAK4	3	0.81208	0.812	1	15133	0	0.34604	0.02676	0.067795	0.925757	1371	2	0.34604	-1.57251
MROH9	3	0.97323	0.97339	1	18257	0	0.1483	0.026767	0.067809	0.925757	1372	3	0.1483	-1.5724
ZSCAN9	3	0.59674	0.6122	1	11309	1	0.35455	0.026779	0.067837	0.925757	1373	2	0.35455	-1.57221
ZNF93	3	0.53512	0.56629	1	10475	1	0.17104	0.026791	0.067861	0.925757	1374	2	0.17104	-1.57201
CEP152	3	0.9732	0.97336	1	18256	0	0.33029	0.026796	0.067871	0.925757	1375	3	0.33029	-1.57193
ZNF562	3	0.9732	0.97335	1	18255	0	0.17531	0.026805	0.06789	0.925757	1376	3	0.17531	-1.57178
SRSF5	3	0.90618	0.90629	1	16913	0	0.18135	0.026843	0.067977	0.925757	1377	2	0.18135	-1.57117
BHLHB9	3	0.9731	0.97326	1	18254	0	0.26898	0.026905	0.068129	0.925757	1378	3	0.26898	-1.57017
KLK3	3	0.049757	0.1132	0.953771	2234	1	0.27327	0.026909	0.068145	0.925757	1379	2	0.27327	-1.5701
FSIP1	3	0.97309	0.97325	1	18253	0	0.15557	0.026912	0.068152	0.925757	1380	3	0.15557	-1.57005
IL2	3	0.51773	0.55408	1	10254	1	0.42959	0.026928	0.068184	0.925757	1381	2	0.42959	-1.5698
ANKFN1	3	0.97306	0.97323	1	18252	0	0.32672	0.026935	0.068203	0.925757	1382	3	0.32672	-1.56968
FKBP6	3	0.0085114	0.022961	0.836376	516	1	0.014893	0.026947	0.068229	0.925757	1383	1	0.014893	-1.56949
TOR2A	3	0.82355	0.82357	1	15349	0	0.35611	0.026989	0.068326	0.925757	1384	2	0.35611	-1.56881
ZSCAN18	3	0.45595	0.51294	1	9500	1	0.058547	0.026999	0.068351	0.925757	1385	1	0.058547	-1.56865
ELFN1	3	0.973	0.97315	1	18251	0	0.24929	0.027	0.068356	0.925757	1386	3	0.24929	-1.56864
GJB3	3	0.97297	0.97312	1	18249	0	0.25844	0.027033	0.068438	0.925757	1387	3	0.25844	-1.56811
C19orf33	3	0.53347	0.5651	1	10459	1	-0.23874	0.027051	0.068476	0.925757	1388	1	-0.23874	-1.56782
MIS18BP1	3	0.97294	0.97309	1	18248	0	0.21687	0.027057	0.068489	0.925757	1389	3	0.21687	-1.56772
LCE1C	3	0.90903	0.90913	1	16979	0	0.33038	0.027068	0.068513	0.925757	1390	2	0.33038	-1.56754
C12orf73	3	0.18887	0.29762	1	5581	1	0.36247	0.027092	0.068561	0.925757	1391	2	0.36247	-1.56716
SLC5A7	3	0.76407	0.76435	1	14192	0	0.19946	0.027102	0.068581	0.925757	1392	2	0.19946	-1.567
GJB5	3	0.95316	0.95349	1	17837	0	0.38249	0.027106	0.068588	0.925757	1393	2	0.38249	-1.56693
ZZEF1	3	0.97289	0.97304	1	18247	0	0.26171	0.027114	0.068607	0.925757	1394	3	0.26171	-1.56681
CTNS	3	0.97286	0.97301	1	18246	0	0.16466	0.02714	0.06867	0.925757	1395	3	0.16466	-1.56639
TXK	3	0.39379	0.47448	1	8787	1	0.16197	0.027154	0.06871	0.925757	1396	2	0.16197	-1.56617
TEX28	3	0.97283	0.97298	1	18244	0	0.19133	0.027171	0.068754	0.925757	1397	3	0.19133	-1.56589
C16orf90	3	0.97278	0.97294	1	18243	0	0.19055	0.027217	0.068856	0.925757	1398	3	0.19055	-1.56516
PCDH15	3	0.97277	0.97293	1	18242	0	0.19842	0.027231	0.068887	0.925757	1399	3	0.19842	-1.56494
TTC8	3	0.88973	0.88979	1	16618	0	0.25417	0.027258	0.068951	0.925757	1400	2	0.25417	-1.56451
C22orf15	3	0.97273	0.97289	1	18241	0	0.15074	0.027267	0.06897	0.925757	1401	3	0.15074	-1.56436
KLK12	3	0.97273	0.97289	1	18240	0	0.33685	0.027272	0.068983	0.925757	1402	3	0.33685	-1.56428
SBDS	3	0.9727	0.97287	1	18239	0	0.30175	0.027298	0.069042	0.925757	1403	3	0.30175	-1.56387
MAP3K11	3	0.97269	0.97286	1	18238	0	0.46861	0.02731	0.06907	0.925757	1404	3	0.46861	-1.56368
PDE6A	3	0.91202	0.91213	1	17034	0	0.24475	0.02731	0.06907	0.925757	1405	2	0.24475	-1.56368
VNN1	3	0.79875	0.79877	1	14880	0	0.46649	0.027341	0.069143	0.925757	1406	2	0.46649	-1.56319
BUD31	3	0.51612	0.55295	1	10231	1	0.25013	0.027362	0.069191	0.925757	1407	2	0.25013	-1.56285
TMEM150B	3	0.8553	0.85534	1	15930	0	0.2938	0.027369	0.069214	0.925757	1408	2	0.2938	-1.56274
PLXDC1	3	0.9726	0.97277	1	18237	0	0.15215	0.027401	0.069284	0.925757	1409	3	0.15215	-1.56223
WASL	3	0.20911	0.32341	1	6050	2	-0.12033	0.027414	0.06931	0.925757	1410	1	-0.12033	-1.56203
UGT1A3	3	0.97253	0.9727	1	18236	0	0.16795	0.027468	0.069436	0.925757	1411	3	0.16795	-1.56117
PNMA2	3	0.9083	0.90841	1	16961	0	0.34089	0.027472	0.069445	0.925757	1412	2	0.34089	-1.56111
MYZAP	3	0.97252	0.97269	1	18235	0	0.20608	0.027476	0.069448	0.925757	1413	3	0.20608	-1.56105
TACR2	3	0.77407	0.77425	1	14386	0	0.47521	0.027482	0.069462	0.925757	1414	2	0.47521	-1.56095
CHRNA7	3	0.48824	0.53392	1	9890	1	0.087892	0.027621	0.069786	0.926989	1415	1	0.087892	-1.55876
AARSD1	3	0.97233	0.9725	1	18232	0	0.24468	0.027671	0.069906	0.926989	1416	3	0.24468	-1.55798
PROM2	3	0.61241	0.62455	1	11541	1	0.48336	0.027673	0.06991	0.926989	1417	2	0.48336	-1.55794
DNAJC25-GNG10	3	0.85367	0.8537	1	15900	0	0.4061	0.02768	0.069922	0.926989	1418	2	0.4061	-1.55783
FUT9	3	0.97232	0.97249	1	18231	0	0.1816	0.027681	0.069923	0.926989	1419	3	0.1816	-1.55782
HSPA1A	3	0.79694	0.79693	1	14842	0	0.32077	0.02769	0.069952	0.926989	1420	2	0.32077	-1.55768
MCRIP1	3	0.9723	0.97248	1	18230	0	0.17382	0.027695	0.069964	0.926989	1421	3	0.17382	-1.5576
C1QBP	3	0.21957	0.33653	1	6262	1	0.39091	0.027709	0.069994	0.926989	1422	2	0.39091	-1.55738
NYNRIN	3	0.97229	0.97247	1	18229	0	0.17521	0.02771	0.069997	0.926989	1423	3	0.17521	-1.55736
GATAD2B	3	0.67089	0.67365	1	12453	1	0.28476	0.027777	0.07015	0.928372	1424	2	0.28476	-1.55631
THAP8	3	0.96546	0.96564	1	18085	0	0.31244	0.027841	0.070297	0.92949	1425	3	0.31244	-1.55532
DDX3Y	3	0.57881	0.59826	1	11062	1	0.28517	0.027881	0.070395	0.92949	1426	2	0.28517	-1.55469
SLC25A46	3	0.97209	0.97228	1	18226	0	0.26282	0.027909	0.070462	0.92949	1427	3	0.26282	-1.55426
PBRM1	3	0.97207	0.97226	1	18225	0	0.31066	0.02793	0.070509	0.92949	1428	3	0.31066	-1.55393
ZMYM4	3	0.78095	0.78104	1	14516	0	0.087783	0.027932	0.070514	0.92949	1429	1	0.087783	-1.5539
RIPK3	3	0.97204	0.97223	1	18224	0	0.21009	0.027957	0.070567	0.92949	1430	3	0.21009	-1.55351
TMEM267	3	0.41334	0.48632	1	8998	1	-0.021916	0.027984	0.070636	0.92949	1431	1	-0.021916	-1.55309
KRTAP12-3	3	0.63647	0.64425	1	11907	1	0.37993	0.028003	0.070691	0.92949	1432	2	0.37993	-1.5528
CALR	3	0.62253	0.63273	1	11704	1	-0.0048163	0.028036	0.070753	0.92949	1433	1	-0.0048163	-1.55228
KBTBD2	3	0.97192	0.97211	1	18223	0	0.14184	0.028079	0.070852	0.92949	1434	3	0.14184	-1.55162
RAD18	3	0.97191	0.9721	1	18222	0	0.23329	0.028089	0.07087	0.92949	1435	3	0.23329	-1.55146
TRAF3IP3	3	0.97186	0.97205	1	18221	0	0.20517	0.028143	0.070988	0.92949	1436	3	0.20517	-1.55063
ZBTB9	3	0.97183	0.97202	1	18220	0	0.24758	0.028167	0.071049	0.92949	1437	3	0.24758	-1.55026
SUPV3L1	3	0.97183	0.97201	1	18219	0	0.28807	0.028174	0.071073	0.92949	1438	3	0.28807	-1.55015
SLC25A26	3	0.97181	0.97199	1	18218	0	0.19948	0.028189	0.071114	0.92949	1439	3	0.19948	-1.54992
MLLT11	3	0.96759	0.96777	1	18140	0	0.35104	0.028193	0.071125	0.92949	1440	3	0.35104	-1.54986
HDGF	3	0.9718	0.97198	1	18217	0	0.26676	0.028199	0.071135	0.92949	1441	3	0.26676	-1.54977
CCDC40	3	0.62634	0.63581	1	11763	1	0.10251	0.028244	0.071231	0.92949	1442	2	0.10251	-1.54907
METTL21C	3	0.81747	0.8174	1	15238	0	0.033446	0.028295	0.071361	0.92949	1443	1	0.033446	-1.54829
TTLL2	3	0.47478	0.52516	1	9732	1	0.38927	0.028318	0.071416	0.92949	1444	2	0.38927	-1.54794
PGM5	3	0.97167	0.97186	1	18216	0	0.20833	0.028329	0.071441	0.92949	1445	3	0.20833	-1.54777
RPS23	3	0.014768	0.038734	0.849623	851	2	-0.40312	0.028347	0.071484	0.92949	1446	1	-0.40312	-1.54749
IVL	3	0.97163	0.97182	1	18215	0	0.29259	0.028368	0.071532	0.92949	1447	3	0.29259	-1.54717
SPOCD1	3	0.73449	0.7346	1	13596	0	0.23639	0.028399	0.071611	0.92949	1448	2	0.23639	-1.5467
NDUFB9	3	0.021949	0.056356	0.879864	1203	2	-0.40976	0.028451	0.071742	0.92949	1449	1	-0.40976	-1.5459
C6orf48	3	0.93217	0.9323	1	17430	0	0.36176	0.028452	0.071745	0.92949	1450	2	0.36176	-1.54589
BRCA1	3	0.97152	0.9717	1	18214	0	0.17013	0.028481	0.071822	0.92949	1451	3	0.17013	-1.54544
ZFP1	3	0.45127	0.5099	1	9442	1	0.34127	0.0285	0.071866	0.92949	1452	2	0.34127	-1.54516
SHISA7	3	0.92329	0.92342	1	17240	0	0.11656	0.028503	0.07187	0.92949	1453	2	0.11656	-1.54511
BET1	3	0.97148	0.97166	1	18213	0	0.23235	0.028523	0.071911	0.92949	1454	3	0.23235	-1.5448
CENPU	3	0.97146	0.97164	1	18212	0	0.34382	0.028536	0.071943	0.92949	1455	3	0.34382	-1.54461
WWOX	3	0.41939	0.49006	1	9066	1	0.42343	0.028538	0.071946	0.92949	1456	2	0.42343	-1.54458
CEP57	3	0.97144	0.97162	1	18211	0	0.2078	0.028563	0.072002	0.92949	1457	3	0.2078	-1.5442
OPRPN	3	0.48363	0.5309	1	9833	1	0.32861	0.028596	0.072079	0.92949	1458	2	0.32861	-1.54369
WDR35	3	0.44045	0.50307	1	9305	1	0.10487	0.028607	0.072103	0.92949	1459	1	0.10487	-1.54353
WDR43	3	0.97138	0.97156	1	18210	0	0.19952	0.02862	0.072145	0.92949	1460	3	0.19952	-1.54333
NFAM1	3	0.039246	0.096335	0.929275	1948	1	0.4211	0.028634	0.072175	0.92949	1461	2	0.4211	-1.54312
SLC1A6	3	0.97136	0.97153	1	18209	0	0.20825	0.028644	0.072198	0.92949	1462	3	0.20825	-1.54297
STRN4	3	0.43593	0.50024	1	9255	1	0.098738	0.028658	0.072228	0.92949	1463	1	0.098738	-1.54275
IGFL1	3	0.97131	0.97149	1	18208	0	0.16945	0.028691	0.072304	0.92949	1464	3	0.16945	-1.54225
MCRIP2	3	0.95427	0.95459	1	17857	0	0.35853	0.028701	0.072331	0.92949	1465	2	0.35853	-1.5421
S100A13	3	0.19816	0.30953	1	5790	1	0.13955	0.02871	0.072352	0.92949	1466	2	0.13955	-1.54197
KIAA1210	3	0.97125	0.97142	1	18207	0	0.32251	0.028748	0.072457	0.92949	1467	3	0.32251	-1.54139
CFTR	3	0.72763	0.72778	1	13455	0	0.18763	0.028762	0.072487	0.92949	1468	2	0.18763	-1.54118
ADGRG5	3	0.97123	0.9714	1	18206	0	0.20479	0.028773	0.072512	0.92949	1469	3	0.20479	-1.54101
FUBP1	3	0.97122	0.9714	1	18205	0	0.30283	0.028778	0.072527	0.92949	1470	3	0.30283	-1.54094
RABGAP1	3	0.90335	0.90343	1	16870	0	0.38713	0.028802	0.072577	0.92949	1471	2	0.38713	-1.54058
ABHD5	3	0.85563	0.85567	1	15939	0	-0.0088512	0.028814	0.072599	0.92949	1472	1	-0.0088512	-1.5404
SLC22A25	3	0.95146	0.95175	1	17806	0	0.42355	0.028855	0.07269	0.92949	1473	2	0.42355	-1.53978
NASP	3	0.97114	0.97131	1	18204	0	0.30611	0.028858	0.072696	0.92949	1474	3	0.30611	-1.53973
MAGEC2	3	0.82883	0.82876	1	15455	0	0.33692	0.028962	0.072926	0.929571	1475	2	0.33692	-1.53817
RNLS	3	0.90256	0.90265	1	16853	0	0.35153	0.028976	0.072966	0.929571	1476	2	0.35153	-1.53796
GALT	3	0.97102	0.97117	1	18202	0	0.14494	0.028982	0.072984	0.929571	1477	3	0.14494	-1.53787
HHLA1	3	0.97101	0.97117	1	18201	0	0.24361	0.028987	0.072991	0.929571	1478	3	0.24361	-1.5378
SEC16B	3	0.10362	0.18617	0.985686	3553	1	0.12348	0.029021	0.073075	0.929571	1479	1	0.12348	-1.53729
PLA2G12B	3	0.95615	0.95643	1	17896	0	0.24037	0.029073	0.073204	0.929571	1480	2	0.24037	-1.53651
VPS37C	3	0.90101	0.90113	1	16827	0	0.032206	0.029125	0.073327	0.929571	1481	1	0.032206	-1.53573
C1QTNF9	3	0.36897	0.4599	1	8526	1	0.22772	0.029177	0.073445	0.929571	1482	2	0.22772	-1.53496
VPREB1	3	0.97082	0.97097	1	18200	0	0.21201	0.029182	0.073455	0.929571	1483	3	0.21201	-1.53488
SECTM1	3	0.45184	0.51027	1	9448	1	0.41181	0.029204	0.073509	0.929571	1484	2	0.41181	-1.53456
ZFPL1	2	0.72557	0.72509	1	13414	0	0.25012	0.029222	0.053588	0.907333	1485	1	0.25012	-1.53429
NPTX1	3	0.29911	0.42064	1	7802	1	-0.096818	0.029229	0.073563	0.929571	1486	1	-0.096818	-1.53419
RPS3A	3	0.97076	0.97092	1	18199	0	0.19342	0.02924	0.07358	0.929571	1487	3	0.19342	-1.53402
NANS	3	0.97075	0.97091	1	18198	0	0.29323	0.029247	0.073599	0.929571	1488	3	0.29323	-1.53392
ATG4A	3	0.018567	0.048069	0.8561	1053	1	-0.090806	0.029332	0.073806	0.929571	1489	1	-0.090806	-1.53266
FAM43B	3	0.97066	0.97083	1	18197	0	0.2354	0.029338	0.073819	0.929571	1490	3	0.2354	-1.53257
IGSF1	3	0.9357	0.93588	1	17506	0	0.27501	0.029359	0.073871	0.929571	1491	2	0.27501	-1.53226
FAM96A	3	0.63857	0.64602	1	11942	1	0.36597	0.029383	0.073922	0.929571	1492	2	0.36597	-1.5319
NIPSNAP1	3	0.65907	0.66331	1	12258	1	-0.079839	0.029384	0.073923	0.929571	1493	1	-0.079839	-1.53189
ZNF444	3	0.83351	0.83349	1	15545	0	0.47762	0.029408	0.073972	0.929571	1494	2	0.47762	-1.53153
POLR2K	3	0.50609	0.54599	1	10108	1	0.33274	0.029417	0.073994	0.929571	1495	2	0.33274	-1.5314
MEI1	3	0.63629	0.64409	1	11903	1	-0.03862	0.029436	0.074036	0.929571	1496	1	-0.03862	-1.53112
ZNF433	3	0.49161	0.53624	1	9926	1	0.31294	0.029437	0.074039	0.929571	1497	2	0.31294	-1.53111
ARMCX5	3	0.97052	0.97068	1	18196	0	0.4324	0.029479	0.074143	0.929571	1498	3	0.4324	-1.53049
SQLE	3	0.8669	0.86692	1	16164	0	0.0011867	0.029488	0.074161	0.929571	1499	1	0.0011867	-1.53035
OTUD6B	3	0.66874	0.67173	1	12410	1	0.40449	0.029495	0.07418	0.929571	1500	2	0.40449	-1.53025
DEFB104B	3	0.90745	0.90755	1	16940	0	0.36263	0.029505	0.074197	0.929571	1501	2	0.36263	-1.5301
HDGFRP2	3	0.97049	0.97065	1	18195	0	0.15298	0.029506	0.074202	0.929571	1502	3	0.15298	-1.53009
KRTCAP3	3	0.97046	0.97062	1	18194	0	0.15498	0.029537	0.074278	0.929571	1503	3	0.15498	-1.52963
GMDS	3	0.8401	0.84012	1	15662	0	0.12156	0.029539	0.074282	0.929571	1504	2	0.12156	-1.5296
TAPBPL	3	0.83037	0.83033	1	15476	0	0.26712	0.029544	0.074291	0.929571	1505	2	0.26712	-1.52953
FRS2	3	0.97043	0.97059	1	18192	0	0.14438	0.029575	0.074356	0.929571	1506	3	0.14438	-1.52908
SMIM29	3	0.97042	0.97058	1	18191	0	0.15621	0.02958	0.074371	0.929571	1507	3	0.15621	-1.529
PHOX2B	3	0.78057	0.78067	1	14509	0	-0.00052638	0.029591	0.074394	0.929571	1508	1	-0.00052638	-1.52884
ZFYVE19	3	0.056281	0.12232	0.960706	2394	1	0.34749	0.029627	0.074483	0.929571	1509	2	0.34749	-1.52831
PCP4	3	0.78811	0.78821	1	14671	0	0.33419	0.029647	0.074533	0.929571	1510	2	0.33419	-1.52802
VBP1	3	0.33608	0.44102	1	8166	1	0.33637	0.029681	0.074609	0.929571	1511	2	0.33637	-1.52752
CRCT1	3	0.9611	0.96137	1	18004	0	0.38442	0.02973	0.074725	0.929571	1512	3	0.38442	-1.52681
FAM110D	3	0.17621	0.28122	0.996867	5303	1	0.37481	0.029739	0.074756	0.929571	1513	2	0.37481	-1.52667
LDHC	3	0.80654	0.80644	1	15018	0	0.36869	0.029769	0.074826	0.929571	1514	2	0.36869	-1.52624
C16orf97	3	0.97021	0.97037	1	18190	0	0.21935	0.029792	0.074871	0.929571	1515	3	0.21935	-1.5259
MAGEB6	3	0.25705	0.38352	1	7133	1	0.36418	0.029798	0.074883	0.929571	1516	2	0.36418	-1.52581
LAMA4	3	0.75791	0.75816	1	14079	0	-0.048542	0.029798	0.074885	0.929571	1517	1	-0.048542	-1.52581
NUDT10	3	0.66094	0.66494	1	12283	1	0.35991	0.029813	0.074917	0.929571	1518	2	0.35991	-1.52559
AVP	3	0.54241	0.57147	1	10568	1	0.35991	0.029813	0.074917	0.929571	1519	2	0.35991	-1.52559
CGGBP1	3	0.85955	0.85957	1	16018	0	0.18951	0.02985	0.074997	0.929955	1520	2	0.18951	-1.52506
NUP188	3	0.97005	0.97022	1	18189	0	0.28752	0.02995	0.075201	0.930901	1521	3	0.28752	-1.5236
SECISBP2	3	0.033119	0.082434	0.906712	1708	2	-0.44844	0.029954	0.075212	0.930901	1522	1	-0.44844	-1.52355
OGFOD2	3	0.92936	0.92949	1	17376	0	0.48742	0.029994	0.075306	0.930901	1523	2	0.48742	-1.52297
PTPRB	3	0.93441	0.93458	1	17471	0	0.4653	0.030004	0.075331	0.930901	1524	2	0.4653	-1.52282
AREG	3	0.48952	0.53481	1	9903	1	-0.079784	0.030006	0.075332	0.930901	1525	1	-0.079784	-1.52279
OR5H14	3	0.96997	0.97015	1	18188	0	0.20889	0.030027	0.075377	0.930901	1526	3	0.20889	-1.52249
PDZRN3	3	0.16536	0.26716	0.994443	5047	2	-0.24871	0.030057	0.075463	0.930901	1527	1	-0.24871	-1.52205
CDC20	3	0.8963	0.89643	1	16735	0	0.2198	0.030109	0.075589	0.930901	1528	2	0.2198	-1.5213
KCNA6	3	0.96989	0.97007	1	18187	0	0.14438	0.030114	0.075596	0.930901	1529	3	0.14438	-1.52123
ADAM29	3	0.51707	0.5536	1	10245	1	-0.075742	0.030161	0.075707	0.930901	1530	1	-0.075742	-1.52055
SLC7A3	3	0.54476	0.57316	1	10600	1	0.12373	0.030213	0.075836	0.930901	1531	2	0.12373	-1.51981
ITIH2	3	0.53645	0.56726	1	10496	1	0.41683	0.03022	0.075852	0.930901	1532	2	0.41683	-1.51971
FAM47C	3	0.96978	0.96996	1	18185	0	0.45127	0.030221	0.075853	0.930901	1533	3	0.45127	-1.51969
KRTAP19-1	3	0.96974	0.96992	1	18184	0	0.19745	0.030257	0.075924	0.930901	1534	3	0.19745	-1.51917
IAPP	3	0.2416	0.36414	1	6757	1	0.20347	0.030264	0.07594	0.930901	1535	2	0.20347	-1.51907
TMED7-TICAM2	3	0.96971	0.96989	1	18183	0	0.16997	0.030288	0.075984	0.930901	1536	3	0.16997	-1.51873
SPRR3	3	0.77123	0.77148	1	14342	0	0.094243	0.030316	0.076047	0.930901	1537	1	0.094243	-1.51833
ZBTB1	3	0.96967	0.96985	1	18182	0	0.19745	0.030329	0.076081	0.930901	1538	3	0.19745	-1.51814
ATP10B	3	0.96965	0.96983	1	18180	0	0.13982	0.030347	0.076122	0.930901	1539	3	0.13982	-1.51788
ESYT1	3	0.96965	0.96983	1	18181	0	0.21871	0.030347	0.076122	0.930901	1540	3	0.21871	-1.51788
RAB3IP	3	0.051646	0.11585	0.958536	2273	1	0.14281	0.030368	0.076165	0.930901	1541	2	0.14281	-1.51758
P2RX7	3	0.96963	0.96981	1	18179	0	0.28603	0.030373	0.076174	0.930901	1542	3	0.28603	-1.51751
AGTRAP	3	0.96961	0.96978	1	18178	0	0.15417	0.030391	0.076207	0.930901	1543	3	0.15417	-1.51726
ZNF799	3	0.1021	0.18414	0.985686	3512	1	0.251	0.03042	0.076273	0.931099	1544	2	0.251	-1.51684
OAZ3	3	0.08716	0.16414	0.970525	3185	1	-0.067414	0.030523	0.076504	0.932117	1545	1	-0.067414	-1.51537
CCR2	3	0.96945	0.96963	1	18177	0	0.19618	0.030545	0.076562	0.932117	1546	3	0.19618	-1.51506
OR8D1	3	0.54482	0.57319	1	10602	1	0.45792	0.030546	0.076565	0.932117	1547	2	0.45792	-1.51505
CXorf57	3	0.96477	0.96497	1	18075	0	0.36442	0.030575	0.076627	0.932117	1548	3	0.36442	-1.51463
TMEM86A	3	0.96942	0.9696	1	18176	0	0.30687	0.030576	0.07663	0.932117	1549	3	0.30687	-1.51462
TRIM22	3	0.96941	0.96959	1	18175	0	0.28163	0.030592	0.076659	0.932117	1550	3	0.28163	-1.51439
PRR25	3	0.96939	0.96957	1	18174	0	0.44602	0.03061	0.076702	0.932117	1551	3	0.44602	-1.51414
UBE4A	3	0.96936	0.96954	1	18173	0	0.17446	0.030644	0.076789	0.932575	1552	3	0.17446	-1.51365
TBXA2R	3	0.96415	0.96437	1	18065	0	0.44072	0.030675	0.07687	0.932707	1553	3	0.44072	-1.51322
C2CD5	3	0.96928	0.96948	1	18172	0	0.18459	0.030716	0.076961	0.932707	1554	3	0.18459	-1.51264
ASNA1	3	0.25406	0.37984	1	7049	1	0.097389	0.03073	0.076998	0.932707	1555	1	0.097389	-1.51244
ZNF226	3	0.96925	0.96945	1	18171	0	0.37388	0.030747	0.077035	0.932707	1556	3	0.37388	-1.5122
SGCG	3	0.96924	0.96944	1	18170	0	0.37316	0.030758	0.077051	0.932707	1557	3	0.37316	-1.51204
ZNF267	3	0.90048	0.90062	1	16819	0	0.48285	0.030775	0.077096	0.932707	1558	2	0.48285	-1.5118
CDKN1C	3	0.71941	0.71949	1	13298	1	-0.030223	0.030834	0.077225	0.933084	1559	1	-0.030223	-1.51097
RPL38	3	0.78361	0.78368	1	14571	0	0.35565	0.030834	0.077226	0.933084	1560	2	0.35565	-1.51097
CCND3	3	0.68416	0.68571	1	12698	1	0.32681	0.030874	0.077331	0.933423	1561	2	0.32681	-1.51041
TNFSF4	3	0.92862	0.92877	1	17359	0	0.12653	0.030886	0.077353	0.933423	1562	2	0.12653	-1.51024
ZNF614	3	0.96032	0.9606	1	17985	0	0.38621	0.030909	0.077405	0.933459	1563	3	0.38621	-1.50992
DFFA	3	0.89843	0.89858	1	16770	0	0.13618	0.030937	0.077479	0.933748	1564	2	0.13618	-1.50952
MRM2	3	0.91668	0.91674	1	17122	0	0.36308	0.031041	0.077706	0.933902	1565	2	0.36308	-1.50806
C2orf80	3	0.96896	0.96917	1	18168	0	0.24651	0.031044	0.077711	0.933902	1566	3	0.24651	-1.50802
RUNDC3A	3	0.96895	0.96916	1	18167	0	0.16868	0.031049	0.077729	0.933902	1567	3	0.16868	-1.50795
WNT10A	3	0.96891	0.96912	1	18166	0	0.15863	0.031091	0.077819	0.933902	1568	3	0.15863	-1.50737
SCGB3A2	3	0.29435	0.41803	1	7759	1	0.21033	0.031093	0.077821	0.933902	1569	2	0.21033	-1.50734
CHRNA4	3	0.96887	0.96908	1	18164	0	0.25118	0.03113	0.077907	0.933902	1570	3	0.25118	-1.50682
FAM180A	3	0.63358	0.64183	1	11867	1	0.43224	0.031133	0.077921	0.933902	1571	2	0.43224	-1.50678
SMYD5	3	0.96886	0.96907	1	18163	0	0.29777	0.031138	0.077936	0.933902	1572	3	0.29777	-1.50671
ACBD3	3	0.96877	0.96897	1	18162	0	0.2521	0.031232	0.078153	0.933902	1573	3	0.2521	-1.5054
ACOT1	3	0.058567	0.12543	0.960706	2444	1	-0.11228	0.031248	0.07819	0.933902	1574	1	-0.11228	-1.50518
FUT10	3	0.9687	0.96891	1	18161	0	0.20596	0.031295	0.078293	0.933902	1575	3	0.20596	-1.50453
GSAP	3	0.31882	0.43152	1	7996	1	0.29264	0.0313	0.078303	0.933902	1576	2	0.29264	-1.50446
PPP1R3C	3	0.66182	0.66569	1	12302	1	0.23116	0.031351	0.078413	0.933902	1577	2	0.23116	-1.50375
SNCB	3	0.82278	0.8228	1	15336	0	0.3407	0.031383	0.078477	0.933902	1578	2	0.3407	-1.50331
LIPM	3	0.96856	0.96876	1	18160	0	0.13052	0.031442	0.078604	0.933902	1579	3	0.13052	-1.50249
ZDHHC19	3	0.32871	0.43695	1	8089	1	0.26817	0.031455	0.078635	0.933902	1580	2	0.26817	-1.50231
ITIH1	3	0.81131	0.8112	1	15117	0	0.38539	0.031494	0.07873	0.933902	1581	2	0.38539	-1.50177
KLHDC8B	3	0.9685	0.9687	1	18159	0	0.14047	0.031498	0.07874	0.933902	1582	3	0.14047	-1.50172
ALDH3B1	3	0.85847	0.85849	1	15990	0	0.003331	0.031507	0.078759	0.933902	1583	1	0.003331	-1.50159
PDP1	3	0.96848	0.96868	1	18158	0	0.23958	0.031516	0.078781	0.933902	1584	3	0.23958	-1.50147
PMM1	3	0.96847	0.96866	1	18157	0	0.17611	0.031532	0.078817	0.933902	1585	3	0.17611	-1.50125
PTH	3	0.95524	0.95555	1	17874	0	0.29941	0.031534	0.078823	0.933902	1586	2	0.29941	-1.50122
CACNG5	3	0.71492	0.71501	1	13211	1	0.27704	0.031558	0.078887	0.933902	1587	2	0.27704	-1.50089
KPNA5	3	0.96841	0.9686	1	18156	0	0.29247	0.031593	0.078969	0.933902	1588	3	0.29247	-1.50041
DBF4B	3	0.89518	0.89529	1	16709	0	0.072781	0.03161	0.079003	0.933902	1589	1	0.072781	-1.50018
PIRT	3	0.95715	0.95742	1	17916	0	0.52405	0.031629	0.079047	0.933902	1590	3	0.52405	-1.49991
KLHL33	3	0.96833	0.96851	1	18154	0	0.29063	0.031669	0.079126	0.933902	1591	3	0.29063	-1.49937
MCMDC2	3	0.91466	0.91475	1	17084	0	0.32362	0.031695	0.079198	0.933902	1592	2	0.32362	-1.49901
DEFB132	3	0.91254	0.91265	1	17041	0	0.091551	0.031714	0.079248	0.933902	1593	1	0.091551	-1.49875
TBX3	3	0.87404	0.87418	1	16316	0	0.30347	0.031755	0.079331	0.933902	1594	2	0.30347	-1.49819
CIB4	3	0.44999	0.50908	1	9423	1	0.19253	0.031765	0.079354	0.933902	1595	2	0.19253	-1.49805
SCAF8	3	0.96823	0.96842	1	18153	0	0.25476	0.031772	0.07937	0.933902	1596	3	0.25476	-1.49796
MAGEA5	3	0.72303	0.72318	1	13369	0	0.20945	0.031869	0.079594	0.933902	1597	2	0.20945	-1.49663
CA5B	3	0.96813	0.96833	1	18152	0	0.28287	0.031873	0.0796	0.933902	1598	3	0.28287	-1.49658
TFDP2	3	0.52817	0.56137	1	10390	1	0.44309	0.031897	0.079647	0.933902	1599	2	0.44309	-1.49625
ARMCX6	3	0.36327	0.45663	1	8470	1	0.37897	0.031917	0.079698	0.933902	1600	2	0.37897	-1.49598
LMOD3	3	0.76779	0.76803	1	14267	0	0.13423	0.031921	0.079707	0.933902	1601	2	0.13423	-1.49592
CDK15	3	0.54513	0.57343	1	10606	1	0.36617	0.031957	0.079796	0.933902	1602	2	0.36617	-1.49543
TRPV6	3	0.22909	0.3485	1	6481	1	0.20742	0.031972	0.079836	0.933902	1603	2	0.20742	-1.49523
DNASE1	3	0.82668	0.82662	1	15414	0	0.36164	0.031998	0.079893	0.933902	1604	2	0.36164	-1.49488
BNIPL	3	0.7542	0.75438	1	14000	0	0.31524	0.032008	0.079917	0.933902	1605	2	0.31524	-1.49474
ELF2	3	0.5747	0.59517	1	11003	1	0.34005	0.032018	0.079942	0.933902	1606	2	0.34005	-1.49461
LMNTD2	3	0.055105	0.12069	0.960706	2367	2	-0.24046	0.032024	0.079954	0.933902	1607	1	-0.24046	-1.49452
C9orf85	3	0.96797	0.96815	1	18150	0	0.19967	0.032033	0.07998	0.933902	1608	3	0.19967	-1.4944
C2CD4A	3	0.82397	0.82401	1	15359	0	0.31302	0.032068	0.080066	0.933902	1609	2	0.31302	-1.49393
DEFB104A	3	0.93847	0.93872	1	17560	0	0.1293	0.032076	0.080081	0.933902	1610	2	0.1293	-1.49382
BRAF	3	0.9679	0.96808	1	18149	0	0.19934	0.032097	0.08013	0.933902	1611	3	0.19934	-1.49354
ATF6	3	0.90305	0.90312	1	16859	0	0.22026	0.032127	0.080198	0.933902	1612	2	0.22026	-1.49313
WDR60	3	0.96786	0.96804	1	18148	0	0.26485	0.032142	0.080227	0.933902	1613	3	0.26485	-1.49293
ERP27	3	0.96785	0.96803	1	18147	0	0.20474	0.032148	0.080244	0.933902	1614	3	0.20474	-1.49285
TFF2	3	0.7474	0.74762	1	13843	0	0.28206	0.03216	0.080267	0.933902	1615	2	0.28206	-1.49268
LOC388436	3	0.76461	0.76487	1	14199	0	0.01546	0.032179	0.080308	0.933902	1616	1	0.01546	-1.49243
FAM168A	3	0.86391	0.86393	1	16105	0	0.40097	0.0322	0.080357	0.933902	1617	2	0.40097	-1.49214
FAM160B2	3	0.78023	0.78033	1	14502	0	0.32688	0.032231	0.080438	0.933902	1618	2	0.32688	-1.49173
CA5A	3	0.4198	0.4903	1	9072	1	0.30344	0.032283	0.080561	0.933902	1619	2	0.30344	-1.49103
EDARADD	3	0.85267	0.85266	1	15883	0	0.045849	0.032334	0.080669	0.933902	1620	1	0.045849	-1.49034
ARL16	3	0.96766	0.96785	1	18142	0	0.27665	0.03234	0.080685	0.933902	1621	3	0.27665	-1.49026
HCFC1	3	0.96764	0.96782	1	18141	0	0.22504	0.032362	0.080729	0.933902	1622	3	0.22504	-1.48996
DNAH7	3	0.16342	0.26464	0.994443	5003	2	-0.18753	0.032386	0.080789	0.933902	1623	1	-0.18753	-1.48964
AADAT	3	0.96758	0.96777	1	18139	0	0.18383	0.032416	0.080859	0.933902	1624	3	0.18383	-1.48924
PDS5B	3	0.96757	0.96775	1	18138	0	0.21219	0.032434	0.080904	0.933902	1625	3	0.21219	-1.489
RAB11FIP2	3	0.76733	0.76757	1	14260	0	0.035063	0.032438	0.080911	0.933902	1626	1	0.035063	-1.48895
RGPD6	3	0.96754	0.96772	1	18137	0	0.24479	0.032459	0.080957	0.933902	1627	3	0.24479	-1.48866
CCDC182	3	0.44804	0.50787	1	9401	1	0.24345	0.032489	0.081028	0.933902	1628	2	0.24345	-1.48826
TFDP3	3	0.87919	0.87925	1	16411	0	0.31987	0.032505	0.081056	0.933902	1629	2	0.31987	-1.48805
GNPTG	3	0.96747	0.96766	1	18135	0	0.17152	0.032529	0.08112	0.933902	1630	3	0.17152	-1.48773
LIG3	3	0.691	0.69203	1	12802	1	0.28259	0.032541	0.081152	0.933902	1631	2	0.28259	-1.48757
HRH2	3	0.90032	0.90045	1	16817	0	0.29908	0.032577	0.081228	0.933902	1632	2	0.29908	-1.48709
WDR48	3	0.96741	0.96759	1	18133	0	0.27657	0.032593	0.081264	0.933902	1633	3	0.27657	-1.48688
PTPRQ	3	0.9674	0.96759	1	18132	0	0.18534	0.032601	0.081279	0.933902	1634	3	0.18534	-1.48677
PLCXD2	3	0.96739	0.96758	1	18131	0	0.29532	0.032609	0.081297	0.933902	1635	3	0.29532	-1.48666
SCOC	3	0.82137	0.82135	1	15305	0	0.32491	0.032628	0.081338	0.933902	1636	2	0.32491	-1.48641
GJA8	3	0.96736	0.96755	1	18129	0	0.1817	0.032642	0.081375	0.933902	1637	3	0.1817	-1.48622
TEPSIN	3	0.76927	0.7695	1	14300	0	0.21369	0.032644	0.081381	0.933902	1638	2	0.21369	-1.4862
TAS2R39	3	0.82176	0.82174	1	15316	0	0.42075	0.032648	0.081384	0.933902	1639	2	0.42075	-1.48614
PRDM13	3	0.68954	0.69066	1	12782	1	0.39846	0.03274	0.081597	0.933902	1640	2	0.39846	-1.48492
RAB17	3	0.96721	0.96741	1	18127	0	0.23309	0.032788	0.081694	0.933902	1641	3	0.23309	-1.48429
OR8D2	3	0.96666	0.96686	1	18113	0	0.30759	0.032791	0.081706	0.933902	1642	3	0.30759	-1.48425
CCDC65	3	0.9672	0.96739	1	18126	0	0.13574	0.032799	0.081718	0.933902	1643	3	0.13574	-1.48414
PCDHB10	3	0.22826	0.34743	1	6462	2	-0.15815	0.0328	0.081719	0.933902	1644	1	-0.15815	-1.48413
DGCR6L	3	0.96719	0.96738	1	18125	0	0.36648	0.032815	0.081747	0.933902	1645	3	0.36648	-1.48393
LSG1	3	0.6468	0.65289	1	12059	1	0.38181	0.032847	0.081816	0.933902	1646	2	0.38181	-1.4835
LRRC39	3	0.27215	0.40219	1	7488	2	-0.11654	0.032851	0.081827	0.933902	1647	1	-0.11654	-1.48345
CLIP4	3	0.96714	0.96734	1	18124	0	0.13925	0.032864	0.081853	0.933902	1648	3	0.13925	-1.48328
FBXL6	3	0.54782	0.57536	1	10644	1	0.33472	0.032903	0.081939	0.933902	1649	2	0.33472	-1.48276
ACAP1	3	0.49415	0.53793	1	9959	1	0.24257	0.032955	0.082053	0.933902	1650	2	0.24257	-1.48208
DLC1	3	0.96702	0.96723	1	18123	0	0.17536	0.032978	0.082111	0.933902	1651	3	0.17536	-1.48178
AP4E1	3	0.67107	0.67382	1	12455	1	0.29758	0.032986	0.082125	0.933902	1652	2	0.29758	-1.48167
SYCN	3	0.967	0.96721	1	18121	0	0.23708	0.032997	0.082156	0.933902	1653	3	0.23708	-1.48153
UBE2S	3	0.96696	0.96717	1	18120	0	0.3121	0.03304	0.082261	0.933902	1654	3	0.3121	-1.48096
RELT	3	0.83055	0.83053	1	15480	0	0.33874	0.033047	0.082275	0.933902	1655	2	0.33874	-1.48087
C4orf45	3	0.96694	0.96716	1	18119	0	0.19648	0.033059	0.082307	0.933902	1656	3	0.19648	-1.48071
SMU1	3	0.96693	0.96715	1	18118	0	0.14317	0.03307	0.082327	0.933902	1657	3	0.14317	-1.48057
OR52E2	3	0.96691	0.96712	1	18117	0	0.35112	0.033092	0.082377	0.933902	1658	3	0.35112	-1.48028
SRPK1	3	0.41463	0.4871	1	9008	1	0.34376	0.033093	0.08238	0.933902	1659	2	0.34376	-1.48026
NAMPT	3	0.8275	0.82743	1	15430	0	0.24247	0.03311	0.082408	0.933902	1660	2	0.24247	-1.48004
PRKAG3	3	0.96686	0.96707	1	18116	0	0.22964	0.033141	0.082478	0.933902	1661	3	0.22964	-1.47963
RNF19A	3	0.89875	0.89892	1	16781	0	0.33959	0.03317	0.082547	0.933902	1662	2	0.33959	-1.47925
CTU1	3	0.27827	0.40947	1	7624	1	0.046041	0.033187	0.082589	0.933902	1663	1	0.046041	-1.47903
JSRP1	3	0.71993	0.72	1	13306	1	0.34736	0.033201	0.082612	0.933902	1664	2	0.34736	-1.47885
SOX30	3	0.91061	0.91073	1	17006	0	0.37203	0.033212	0.082634	0.933902	1665	2	0.37203	-1.4787
MYH4	3	0.96673	0.96694	1	18115	0	0.17788	0.033267	0.082763	0.934161	1666	3	0.17788	-1.47799
RAD54L	3	0.8922	0.89226	1	16660	0	0.26434	0.033316	0.082869	0.934161	1667	2	0.26434	-1.47735
TCTEX1D1	3	0.94469	0.94489	1	17666	0	0.32693	0.033325	0.082887	0.934161	1668	2	0.32693	-1.47723
RAB41	3	0.96665	0.96685	1	18112	0	0.22137	0.033349	0.082935	0.934161	1669	3	0.22137	-1.47692
VPS33B	3	0.16931	0.27226	0.994583	5150	1	0.44704	0.033366	0.082972	0.934161	1670	2	0.44704	-1.4767
PLEKHH2	3	0.89521	0.89532	1	16712	0	0.23066	0.033368	0.082978	0.934161	1671	2	0.23066	-1.47667
PGGHG	3	0.96661	0.96682	1	18111	0	0.16731	0.033387	0.083022	0.934161	1672	3	0.16731	-1.47642
WFDC11	3	0.96658	0.9668	1	18110	0	0.14783	0.033417	0.083092	0.934161	1673	3	0.14783	-1.47603
MIEF1	3	0.43514	0.49974	1	9243	1	0.26262	0.03342	0.083103	0.934161	1674	2	0.26262	-1.47599
ACVR1B	3	0.036052	0.089122	0.917701	1826	1	-0.0064597	0.033471	0.083225	0.934491	1675	1	-0.0064597	-1.47533
POU3F1	3	0.96652	0.96674	1	18108	0	0.25278	0.033477	0.083237	0.934491	1676	3	0.25278	-1.47525
SLC16A12	3	0.15798	0.25752	0.994443	4864	1	0.19673	0.033523	0.083342	0.934491	1677	2	0.19673	-1.47466
GRM4	3	0.96643	0.96665	1	18107	0	0.16322	0.033568	0.08345	0.934491	1678	3	0.16322	-1.47407
GCNT3	3	0.18445	0.29194	1	5487	1	-0.062753	0.033575	0.083464	0.934491	1679	1	-0.062753	-1.47398
HIST1H4G	3	0.96642	0.96664	1	18106	0	0.18112	0.033579	0.083474	0.934491	1680	3	0.18112	-1.47393
RTN3	3	0.38359	0.46856	1	8680	1	0.40248	0.033593	0.083511	0.934491	1681	2	0.40248	-1.47375
DPT	3	0.9664	0.96662	1	18105	0	0.20513	0.033601	0.083528	0.934491	1682	3	0.20513	-1.47365
ATF4	3	0.96634	0.96656	1	18104	0	0.49489	0.033662	0.083666	0.935485	1683	3	0.49489	-1.47286
ZSCAN20	3	0.96627	0.96649	1	18102	0	0.13866	0.033728	0.083815	0.935926	1684	3	0.13866	-1.47201
GPR182	3	0.23441	0.35521	1	6601	2	-0.16107	0.03373	0.083818	0.935926	1685	1	-0.16107	-1.47198
B3GNT2	3	0.92832	0.92847	1	17353	0	0.13344	0.033781	0.08393	0.935926	1686	2	0.13344	-1.47133
SOX5	3	0.96618	0.96639	1	18101	0	0.28476	0.033816	0.084013	0.935926	1687	3	0.28476	-1.47088
MED21	3	0.96614	0.96634	1	18100	0	0.20219	0.033858	0.08411	0.935926	1688	3	0.20219	-1.47034
SIAE	3	0.746	0.74622	1	13817	0	0.376	0.033873	0.084142	0.935926	1689	2	0.376	-1.47015
HIST1H2AB	3	0.25184	0.37704	1	6998	1	-0.087388	0.033885	0.084169	0.935926	1690	1	-0.087388	-1.46999
VRK3	3	0.96606	0.96626	1	18099	0	0.16804	0.033935	0.084277	0.935926	1691	3	0.16804	-1.46935
RNF38	3	0.13978	0.23389	0.98963	4440	2	-0.24657	0.033936	0.084281	0.935926	1692	1	-0.24657	-1.46934
NECAB1	3	0.96604	0.96623	1	18098	0	0.28069	0.03396	0.08434	0.935926	1693	3	0.28069	-1.46903
OR4A47	3	0.96603	0.96622	1	18097	0	0.17053	0.033966	0.084353	0.935926	1694	3	0.17053	-1.46896
VASH2	3	0.47308	0.52402	1	9709	1	-0.084743	0.033988	0.084402	0.935926	1695	1	-0.084743	-1.46867
LOC286068	3	0.96596	0.96614	1	18096	0	0.38181	0.034038	0.084531	0.935926	1696	3	0.38181	-1.46804
AP3B2	3	0.18126	0.28785	1	5412	1	0.28661	0.03404	0.084532	0.935926	1697	2	0.28661	-1.46801
LRTM1	3	0.96596	0.96613	1	18095	0	0.18114	0.034043	0.084539	0.935926	1698	3	0.18114	-1.46797
SLC12A8	3	0.96592	0.9661	1	18093	0	0.28203	0.034082	0.084618	0.935926	1699	3	0.28203	-1.46747
INCA1	3	0.60483	0.61858	1	11429	1	0.23161	0.034091	0.084632	0.935926	1700	2	0.23161	-1.46736
RUFY3	3	0.63582	0.64367	1	11897	1	0.3256	0.034123	0.084694	0.935926	1701	2	0.3256	-1.46695
SLC34A1	3	0.96583	0.96601	1	18092	0	0.16364	0.034166	0.08481	0.935926	1702	3	0.16364	-1.46641
GAB1	3	0.82044	0.82044	1	15287	0	0.31437	0.034175	0.084827	0.935926	1703	2	0.31437	-1.46629
SAV1	3	0.96581	0.96599	1	18091	0	0.17765	0.034188	0.08486	0.935926	1704	3	0.17765	-1.46613
PURG	3	0.20528	0.31862	1	5952	1	-0.097879	0.034194	0.084874	0.935926	1705	1	-0.097879	-1.46605
C17orf62	3	0.9658	0.96598	1	18090	0	0.32234	0.034199	0.08488	0.935926	1706	3	0.32234	-1.46599
RCC2	3	0.1788	0.28462	0.998003	5362	1	0.54776	0.034237	0.084959	0.935926	1707	2	0.54776	-1.4655
DTX2	3	0.10229	0.18438	0.985686	3519	1	0.32868	0.034246	0.084976	0.935926	1708	2	0.32868	-1.46539
SLC28A2	3	0.96572	0.9659	1	18089	0	0.2681	0.034277	0.085048	0.935926	1709	3	0.2681	-1.465
NT5DC1	3	0.62894	0.63794	1	11796	1	0.39987	0.034289	0.08507	0.935926	1710	2	0.39987	-1.46485
OR1N1	3	0.13139	0.22283	0.989234	4241	2	-0.34638	0.034298	0.085093	0.935926	1711	1	-0.34638	-1.46473
C2orf48	3	0.4342	0.49918	1	9229	1	0.23322	0.034349	0.085214	0.93644	1712	2	0.23322	-1.46409
MYEOV	3	0.96562	0.96581	1	18088	0	0.21206	0.034378	0.085282	0.93644	1713	3	0.21206	-1.46372
DGAT2	3	0.96561	0.9658	1	18087	0	0.3343	0.034386	0.085302	0.93644	1714	3	0.3343	-1.46362
NHLRC1	3	0.66364	0.66727	1	12326	1	0.22967	0.034401	0.085339	0.93644	1715	2	0.22967	-1.46343
SLC10A1	3	0.96557	0.96575	1	18086	0	0.18815	0.034425	0.085388	0.93644	1716	3	0.18815	-1.46313
MYRFL	3	0.56013	0.58435	1	10794	1	0.36738	0.034488	0.085535	0.937404	1717	2	0.36738	-1.46233
DOHH	3	0.19471	0.30516	1	5715	2	-0.20993	0.034504	0.085575	0.937404	1718	1	-0.20993	-1.46213
HIST1H4H	3	0.79688	0.79688	1	14841	0	0.32212	0.034556	0.085693	0.938152	1719	2	0.32212	-1.46148
BCL9	3	0.29061	0.41605	1	7732	1	0.4026	0.034603	0.08579	0.938367	1720	2	0.4026	-1.46089
HOXA1	3	0.96539	0.96557	1	18084	0	0.22574	0.034613	0.085812	0.938367	1721	3	0.22574	-1.46076
TMEM40	3	0.77459	0.77477	1	14396	0	0.2902	0.034635	0.085863	0.938369	1722	2	0.2902	-1.46048
TMEM263	3	0.21622	0.33237	1	6190	2	-0.1542	0.034659	0.085912	0.938369	1723	1	-0.1542	-1.46018
C5orf64	3	0.68121	0.68305	1	12632	1	0.34826	0.034698	0.085999	0.938503	1724	2	0.34826	-1.4597
SHF	3	0.93344	0.93362	1	17452	0	0.11855	0.034711	0.086023	0.938503	1725	1	0.11855	-1.45953
KRTAP2-1	3	0.63061	0.63933	1	11827	1	0.36266	0.03475	0.086114	0.938923	1726	2	0.36266	-1.45905
WNT8A	3	0.96523	0.96542	1	18082	0	0.15033	0.03477	0.086161	0.938923	1727	3	0.15033	-1.4588
ZNF117	3	0.63562	0.64351	1	11893	1	0.33134	0.034813	0.086265	0.938982	1728	2	0.33134	-1.45826
NFIA	3	0.56254	0.58607	1	10830	1	0.059715	0.034814	0.086266	0.938982	1729	1	0.059715	-1.45825
KLRG1	3	0.76743	0.76769	1	14262	0	0.33883	0.034887	0.086446	0.939263	1730	2	0.33883	-1.45734
ZNF136	3	0.96508	0.96527	1	18081	0	0.17949	0.034917	0.086517	0.939263	1731	3	0.17949	-1.45696
SCGN	3	0.73901	0.73921	1	13673	0	-0.021539	0.034917	0.086518	0.939263	1732	1	-0.021539	-1.45696
VANGL2	3	0.96505	0.96524	1	18080	0	0.24017	0.034945	0.086583	0.939263	1733	3	0.24017	-1.45661
FLRT2	3	0.96504	0.96523	1	18079	0	0.33526	0.034962	0.086616	0.939263	1734	3	0.33526	-1.4564
CAPN14	3	0.71279	0.71295	1	13168	1	0.33062	0.034992	0.086686	0.939263	1735	2	0.33062	-1.45603
HOGA1	3	0.96499	0.96518	1	18077	0	0.16315	0.035007	0.086712	0.939263	1736	3	0.16315	-1.45585
CCDC70	3	0.38623	0.47009	1	8708	1	0.25463	0.03502	0.086739	0.939263	1737	2	0.25463	-1.45568
ISM1	3	0.1879	0.29639	1	5559	2	-0.13972	0.035072	0.086872	0.94016	1738	1	-0.13972	-1.45504
GPSM3	3	0.45435	0.51189	1	9483	1	0.40624	0.035119	0.086983	0.940444	1739	2	0.40624	-1.45446
BCAS3	3	0.63052	0.63925	1	11824	1	0.23454	0.035124	0.086998	0.940444	1740	2	0.23454	-1.4544
TUBA3C	3	0.96479	0.96499	1	18076	0	0.19744	0.035211	0.08721	0.942018	1741	3	0.19744	-1.45332
STAT3	3	0.94223	0.94238	1	17617	0	0.43768	0.035224	0.087243	0.942018	1742	2	0.43768	-1.45316
ITFG1	3	0.96472	0.96491	1	18074	0	0.16009	0.035277	0.087358	0.94218	1743	3	0.16009	-1.45251
CT55	3	0.70224	0.70277	1	12986	1	0.42943	0.03533	0.087474	0.942891	1744	2	0.42943	-1.45186
SELENOV	3	0.27469	0.40534	1	7551	1	0.036471	0.035382	0.087593	0.943636	1745	1	0.036471	-1.45122
EIF3A	3	0.91193	0.91203	1	17031	0	0.27728	0.035404	0.087645	0.943656	1746	2	0.27728	-1.45095
FAM221B	3	0.96452	0.96472	1	18073	0	0.24164	0.035482	0.087811	0.944293	1747	3	0.24164	-1.44999
ALS2	3	0.83089	0.83088	1	15487	0	0.1131	0.035485	0.087823	0.944293	1748	1	0.1131	-1.44996
SAG	3	0.9645	0.9647	1	18072	0	0.24461	0.035502	0.087855	0.944293	1749	3	0.24461	-1.44975
NFATC2IP	3	0.43615	0.50038	1	9258	1	0.0066621	0.035537	0.087921	0.944293	1750	1	0.0066621	-1.44932
TCAF1	3	0.013705	0.036057	0.847901	797	1	0.31535	0.035563	0.087987	0.944293	1751	2	0.31535	-1.449
C4orf17	3	0.96443	0.96464	1	18071	0	0.19605	0.03557	0.088004	0.944293	1752	3	0.19605	-1.44892
POLR2B	3	0.78211	0.78217	1	14544	0	0.45194	0.035606	0.088103	0.944531	1753	2	0.45194	-1.44848
KRT222	3	0.73323	0.73336	1	13572	0	0.27418	0.03564	0.088181	0.944531	1754	2	0.27418	-1.44806
LSM14B	3	0.96435	0.96456	1	18068	0	0.25366	0.03565	0.088204	0.944531	1755	3	0.25366	-1.44794
IFNW1	3	0.91922	0.91931	1	17162	0	0.41726	0.035659	0.088226	0.944531	1756	2	0.41726	-1.44783
ERCC1	3	0.11312	0.19883	0.987161	3790	1	-0.066781	0.035691	0.088291	0.94467	1757	1	-0.066781	-1.44744
TCF3	3	0.087856	0.16509	0.972169	3198	1	0.35247	0.035723	0.088356	0.94467	1758	2	0.35247	-1.44705
HMGN3	3	0.695	0.69582	1	12879	1	-0.096312	0.035743	0.088389	0.94467	1759	1	-0.096312	-1.44681
SMIM17	3	0.77859	0.77871	1	14473	0	0.34743	0.035794	0.088505	0.944683	1760	2	0.34743	-1.44619
GOLGA2	3	0.96411	0.96432	1	18063	0	0.30575	0.035891	0.088735	0.944683	1761	3	0.30575	-1.44501
ADCY7	3	0.28956	0.41548	1	7722	1	-0.0077926	0.035898	0.088748	0.944683	1762	1	-0.0077926	-1.44493
CYP2W1	3	0.5206	0.55606	1	10290	1	0.39934	0.03592	0.088807	0.944683	1763	2	0.39934	-1.44466
PTPN12	3	0.96407	0.96428	1	18062	0	0.24528	0.035931	0.088828	0.944683	1764	3	0.24528	-1.44453
MYO1F	3	0.24388	0.36702	1	6802	1	-0.10466	0.035949	0.088873	0.944683	1765	1	-0.10466	-1.44431
TMSB4X	3	0.95938	0.95964	1	17962	0	0.32093	0.035952	0.088881	0.944683	1766	3	0.32093	-1.44428
OOEP	3	0.96402	0.96422	1	18061	0	0.22045	0.035978	0.088955	0.944683	1767	3	0.22045	-1.44396
RCN3	3	0.75003	0.75023	1	13906	0	0.28881	0.036032	0.089075	0.944683	1768	2	0.28881	-1.44331
NISCH	3	0.96395	0.96416	1	18059	0	0.14442	0.03605	0.08911	0.944683	1769	3	0.14442	-1.44309
SLC35A4	3	0.91681	0.91689	1	17125	0	0.40395	0.036052	0.089122	0.944683	1770	2	0.40395	-1.44307
SSX7	3	0.95746	0.95773	1	17924	0	0.30952	0.036085	0.08919	0.944683	1771	3	0.30952	-1.44267
RPUSD1	3	0.9639	0.9641	1	18058	0	0.22208	0.036102	0.089225	0.944683	1772	3	0.22208	-1.44247
CDK11A	3	0.96386	0.96407	1	18057	0	0.31426	0.036139	0.089307	0.944683	1773	3	0.31426	-1.44202
SRFBP1	3	0.80038	0.80037	1	14907	0	0.32701	0.036149	0.089328	0.944683	1774	2	0.32701	-1.4419
HYAL3	3	0.96384	0.96405	1	18056	0	0.33494	0.036162	0.089358	0.944683	1775	3	0.33494	-1.44175
MASP1	3	0.77518	0.77533	1	14409	0	0.28071	0.036192	0.089424	0.944683	1776	2	0.28071	-1.44139
OLFM1	3	0.15333	0.25146	0.991546	4771	2	-0.12113	0.036207	0.089461	0.944683	1777	1	-0.12113	-1.44121
AP2M1	3	0.96379	0.964	1	18055	0	0.26705	0.036214	0.089482	0.944683	1778	3	0.26705	-1.44112
SCAF1	3	0.96377	0.96398	1	18054	0	0.14462	0.036234	0.089519	0.944683	1779	3	0.14462	-1.44088
EDEM2	3	0.61992	0.63055	1	11663	1	0.37825	0.036235	0.089519	0.944683	1780	2	0.37825	-1.44087
RALBP1	3	0.29844	0.42028	1	7794	1	0.36906	0.036272	0.089597	0.944683	1781	2	0.36906	-1.44043
SOX17	3	0.96372	0.96394	1	18053	0	0.30946	0.036278	0.08961	0.944683	1782	3	0.30946	-1.44036
PIWIL2	3	0.20852	0.32267	1	6033	1	0.2916	0.036299	0.089662	0.944683	1783	2	0.2916	-1.44011
STARD3	3	0.93062	0.93074	1	17395	0	0.10115	0.03631	0.089691	0.944683	1784	1	0.10115	-1.43997
HIST1H2BH	3	0.87408	0.87422	1	16317	0	0.34048	0.036342	0.08976	0.94488	1785	2	0.34048	-1.43959
CFAP61	3	0.96361	0.96383	1	18052	0	0.2217	0.036388	0.089863	0.94544	1786	3	0.2217	-1.43904
GAP43	3	0.66725	0.67046	1	12383	1	-0.12699	0.036413	0.089914	0.945454	1787	1	-0.12699	-1.43874
CLEC2B	3	0.90992	0.91005	1	16992	0	0.31784	0.036449	0.089992	0.945542	1788	2	0.31784	-1.43831
LEMD3	3	0.63383	0.64205	1	11871	1	-0.022551	0.036465	0.090023	0.945542	1789	1	-0.022551	-1.43812
DMGDH	3	0.77356	0.77372	1	14378	0	0.20862	0.036516	0.090141	0.946086	1790	2	0.20862	-1.43752
BORA	3	0.9522	0.95247	1	17823	0	0.36941	0.036535	0.090175	0.946086	1791	2	0.36941	-1.43729
PLA2G3	3	0.83226	0.83223	1	15520	0	0.23615	0.036568	0.090252	0.946364	1792	2	0.23615	-1.4369
PTPRC	3	0.61521	0.62678	1	11591	1	0.34606	0.036632	0.090383	0.946777	1793	2	0.34606	-1.43614
DCUN1D1	3	0.065455	0.1348	0.960706	2638	2	-0.308	0.036671	0.090478	0.946777	1794	1	-0.308	-1.43568
FEZ2	3	0.96332	0.96356	1	18049	0	0.38362	0.036682	0.090508	0.946777	1795	3	0.38362	-1.43555
GTF3C2	3	0.96329	0.96353	1	18048	0	0.28684	0.036711	0.090574	0.946777	1796	3	0.28684	-1.4352
SLC35A3	3	0.44715	0.50729	1	9393	1	0.28584	0.036713	0.090581	0.946777	1797	2	0.28584	-1.43518
CLDND1	3	0.090467	0.16857	0.972619	3262	2	-0.28289	0.036723	0.090602	0.946777	1798	1	-0.28289	-1.43506
OR1K1	3	0.95661	0.9569	1	17906	0	0.38972	0.036756	0.090682	0.946777	1799	3	0.38972	-1.43467
SBSN	3	0.96323	0.96346	1	18047	0	0.21314	0.036772	0.090719	0.946777	1800	3	0.21314	-1.43448
NUP205	3	0.75953	0.75982	1	14108	0	0.14531	0.036826	0.090858	0.946777	1801	2	0.14531	-1.43385
NLRC4	3	0.96317	0.9634	1	18046	0	0.30543	0.036834	0.090874	0.946777	1802	3	0.30543	-1.43375
PROZ	3	0.96317	0.9634	1	18045	0	0.35201	0.036834	0.090874	0.946777	1803	3	0.35201	-1.43375
MCM6	3	0.96314	0.96337	1	18044	0	0.18269	0.036863	0.090944	0.946777	1804	3	0.18269	-1.43341
TGFBR3L	3	0.81161	0.81153	1	15121	0	0.30311	0.036877	0.090976	0.946777	1805	2	0.30311	-1.43324
SART1	3	0.96312	0.96334	1	18043	0	0.13874	0.036884	0.090993	0.946777	1806	3	0.13874	-1.43316
BZW1	3	0.96308	0.96331	1	18042	0	0.26899	0.036925	0.091074	0.947096	1807	3	0.26899	-1.43268
NRGN	3	0.38771	0.47096	1	8722	1	0.00070098	0.03698	0.091193	0.947817	1808	1	0.00070098	-1.43203
SCN9A	3	0.96297	0.96321	1	18041	0	0.1663	0.037027	0.09129	0.947901	1809	3	0.1663	-1.43148
SEMA6A	3	0.23281	0.35317	1	6562	2	-0.1649	0.037032	0.091302	0.947901	1810	1	-0.1649	-1.43142
NSD1	3	0.88772	0.88783	1	16576	0	0.35327	0.037063	0.091375	0.948142	1811	2	0.35327	-1.43106
PTCD2	3	0.9629	0.96313	1	18040	0	0.27387	0.037104	0.091461	0.948513	1812	3	0.27387	-1.43058
ZNF709	3	0.26687	0.39565	1	7373	2	-0.14977	0.037135	0.091533	0.948625	1813	1	-0.14977	-1.43022
EBF1	3	0.6056	0.61919	1	11439	1	0.40441	0.037161	0.091595	0.948625	1814	2	0.40441	-1.42991
XKRX	3	0.74534	0.74554	1	13804	0	0.39031	0.037172	0.091623	0.948625	1815	2	0.39031	-1.42978
FPGT-TNNI3K	3	0.79319	0.79324	1	14770	0	0.39218	0.037215	0.091722	0.948855	1816	2	0.39218	-1.42928
FOXD4	3	0.63871	0.64613	1	11945	1	0.3941	0.037226	0.091745	0.948855	1817	2	0.3941	-1.42915
TSPYL2	3	0.93703	0.93723	1	17525	0	0.39606	0.037253	0.091806	0.948964	1818	2	0.39606	-1.42884
KCNE5	3	0.96272	0.96296	1	18036	0	0.18449	0.037277	0.091864	0.949041	1819	3	0.18449	-1.42856
ZP2	3	0.9627	0.96294	1	18035	0	0.22904	0.037301	0.091919	0.949096	1820	3	0.22904	-1.42828
MFSD2A	3	0.68387	0.68547	1	12688	1	0.17337	0.037341	0.092002	0.949342	1821	2	0.17337	-1.42781
FAM231C	3	0.96261	0.96284	1	18034	0	0.15842	0.03739	0.092117	0.949342	1822	3	0.15842	-1.42724
AFG1L	3	0.27225	0.40231	1	7493	1	0.041637	0.037393	0.092124	0.949342	1823	1	0.041637	-1.42721
AIRE	3	0.58967	0.60665	1	11205	1	0.34027	0.037503	0.092375	0.9512	1824	2	0.34027	-1.42593
HNF1A	3	0.7266	0.72673	1	13438	0	0.16224	0.037547	0.092489	0.951419	1825	2	0.16224	-1.42542
ACAT1	3	0.43252	0.49816	1	9209	1	0.24306	0.03765	0.092711	0.951419	1826	2	0.24306	-1.42424
HNF4A	3	0.96234	0.96257	1	18033	0	0.15411	0.037656	0.092729	0.951419	1827	3	0.15411	-1.42417
SLC1A7	3	0.22972	0.34926	1	6497	1	0.30591	0.037682	0.092789	0.951419	1828	2	0.30591	-1.42387
SCGB1D1	3	0.95336	0.95368	1	17842	0	0.39069	0.037693	0.092812	0.951419	1829	2	0.39069	-1.42374
GEMIN5	3	0.13613	0.22909	0.98963	4355	2	-0.17627	0.037702	0.092827	0.951419	1830	1	-0.17627	-1.42364
JADE2	3	0.96224	0.96247	1	18032	0	0.30495	0.037757	0.092952	0.951419	1831	3	0.30495	-1.423
BSN	3	0.96223	0.96244	1	18031	0	0.17695	0.037772	0.092983	0.951419	1832	3	0.17695	-1.42283
LOC285423	3	0.96218	0.9624	1	18029	0	0.26659	0.037823	0.093101	0.951419	1833	3	0.26659	-1.42224
AFP	3	0.10521	0.18831	0.985686	3594	2	-0.30237	0.037856	0.093185	0.951419	1834	1	-0.30237	-1.42187
FILIP1L	3	0.96213	0.96235	1	18028	0	0.1372	0.03787	0.093211	0.951419	1835	3	0.1372	-1.4217
RPS20	3	0.2669	0.39569	1	7374	1	0.34759	0.037878	0.093236	0.951419	1836	2	0.34759	-1.42161
RASSF1	3	0.94224	0.94239	1	17618	0	0.39344	0.0379	0.093283	0.951419	1837	2	0.39344	-1.42136
LOC100505841	3	0.96209	0.96231	1	18027	0	0.30437	0.037909	0.093304	0.951419	1838	3	0.30437	-1.42126
CLPS	3	0.96207	0.96228	1	18025	0	0.15657	0.03793	0.093348	0.951419	1839	3	0.15657	-1.42102
EPHA3	3	0.66053	0.66458	1	12277	1	0.3132	0.037944	0.093377	0.951419	1840	2	0.3132	-1.42086
NDUFB4	3	0.66301	0.66672	1	12319	1	-0.071881	0.037959	0.093406	0.951419	1841	1	-0.071881	-1.42069
PNOC	3	0.67924	0.68126	1	12592	1	0.2847	0.037966	0.093417	0.951419	1842	2	0.2847	-1.42061
APOBEC3A	3	0.84549	0.84556	1	15760	0	0.70936	0.038011	0.093518	0.951419	1843	2	0.70936	-1.42009
IFIT1B	3	0.60968	0.62239	1	11495	1	0.2926	0.038032	0.093562	0.951419	1844	2	0.2926	-1.41985
HSD3B1	3	0.89298	0.89303	1	16669	0	0.15482	0.038062	0.09364	0.951419	1845	2	0.15482	-1.41951
KIAA2026	3	0.65048	0.65598	1	12124	1	0.014534	0.038114	0.093755	0.951419	1846	1	0.014534	-1.41892
BIN3	3	0.2921	0.41685	1	7741	1	0.22137	0.038165	0.093873	0.951419	1847	2	0.22137	-1.41833
MTMR11	3	0.9618	0.96202	1	18024	0	0.13279	0.038199	0.093941	0.951419	1848	3	0.13279	-1.41795
NFE4	3	0.96178	0.962	1	18023	0	0.2703	0.038217	0.093981	0.951419	1849	3	0.2703	-1.41774
OR51B4	3	0.9439	0.94411	1	17645	0	0.33255	0.038218	0.093983	0.951419	1850	2	0.33255	-1.41773
OR9K2	3	0.96176	0.96198	1	18022	0	0.1334	0.038241	0.094032	0.951419	1851	3	0.1334	-1.41747
PRICKLE1	3	0.96172	0.96195	1	18020	0	0.14699	0.038283	0.094136	0.951419	1852	3	0.14699	-1.41699
HRNR	3	0.96172	0.96195	1	18021	0	0.17118	0.038283	0.094136	0.951419	1853	3	0.17118	-1.41699
OAS3	3	0.95307	0.95338	1	17835	0	0.30846	0.038306	0.094183	0.951419	1854	2	0.30846	-1.41673
MROH8	3	0.67636	0.67861	1	12551	1	-0.072617	0.03832	0.094225	0.951419	1855	1	-0.072617	-1.41657
RAB31	3	0.034814	0.086266	0.912842	1775	1	0.38534	0.038327	0.09425	0.951419	1856	2	0.38534	-1.4165
PRSS37	3	0.96166	0.96188	1	18019	0	0.30124	0.038343	0.094281	0.951419	1857	3	0.30124	-1.41631
DKKL1	3	0.57688	0.59684	1	11029	1	0.30514	0.038349	0.094289	0.951419	1858	2	0.30514	-1.41625
NAT9	3	0.96159	0.96183	1	18017	0	0.15556	0.038412	0.094419	0.951419	1859	3	0.15556	-1.41553
PABPN1	3	0.96159	0.96183	1	18018	0	0.24604	0.038412	0.094419	0.951419	1860	3	0.24604	-1.41553
RGPD1	3	0.68957	0.69069	1	12783	1	0.28483	0.038415	0.094426	0.951419	1861	2	0.28483	-1.4155
VPS35	3	0.96158	0.96183	1	18016	0	0.2805	0.038421	0.094437	0.951419	1862	3	0.2805	-1.41543
MSL2	3	0.96155	0.9618	1	18015	0	0.15361	0.038445	0.094497	0.951419	1863	3	0.15361	-1.41516
IPO4	3	0.96155	0.9618	1	18013	0	0.27951	0.038454	0.094518	0.951419	1864	3	0.27951	-1.41506
NEK6	3	0.94735	0.94758	1	17722	0	0.29555	0.03847	0.09456	0.951419	1865	2	0.29555	-1.41488
CASC10	3	0.96152	0.96177	1	18012	0	0.20496	0.038481	0.09458	0.951419	1866	3	0.20496	-1.41475
PDIA5	3	0.50783	0.54714	1	10129	1	0.31308	0.038509	0.094649	0.951419	1867	2	0.31308	-1.41444
OVGP1	3	0.96148	0.96173	1	18011	0	0.17925	0.038524	0.094682	0.951419	1868	3	0.17925	-1.41427
ZDHHC22	3	0.96146	0.96171	1	18010	0	0.1509	0.038542	0.094714	0.951419	1869	3	0.1509	-1.41407
VCX	3	0.96141	0.96167	1	18009	0	0.17756	0.03859	0.094821	0.951993	1870	3	0.17756	-1.41353
PRSS57	3	0.96137	0.96163	1	18008	0	0.21064	0.038632	0.094916	0.952171	1871	3	0.21064	-1.41305
ABL2	3	0.22437	0.3425	1	6381	1	0.33726	0.038669	0.095007	0.952171	1872	2	0.33726	-1.41264
RAPGEF2	3	0.74178	0.74191	1	13730	0	0.17099	0.03868	0.095031	0.952171	1873	2	0.17099	-1.41251
COLQ	3	0.9613	0.96156	1	18007	0	0.11531	0.038705	0.095097	0.952171	1874	3	0.11531	-1.41223
SCIMP	3	0.95301	0.95331	1	17833	0	0.1242	0.038732	0.095151	0.952171	1875	2	0.1242	-1.41193
SIRPB2	3	0.96127	0.96154	1	18006	0	0.16856	0.038732	0.095151	0.952171	1876	3	0.16856	-1.41193
MYPN	3	0.53517	0.56633	1	10476	1	0.31302	0.038751	0.095192	0.952171	1877	2	0.31302	-1.41172
SEC14L5	3	0.070498	0.14164	0.960706	2765	1	-0.061995	0.038783	0.095267	0.952421	1878	1	-0.061995	-1.41136
PI15	3	0.96119	0.96145	1	18005	0	0.20998	0.038814	0.095335	0.952598	1879	3	0.20998	-1.41101
COL17A1	3	0.32518	0.43497	1	8052	1	0.00012431	0.038886	0.095495	0.953547	1880	1	0.00012431	-1.41021
MYOT	3	0.5362	0.56708	1	10491	1	0.32076	0.038911	0.095552	0.953547	1881	2	0.32076	-1.40993
NWD1	3	0.96108	0.96135	1	18003	0	0.25035	0.038923	0.095582	0.953547	1882	3	0.25035	-1.40979
TDRD10	3	0.96102	0.9613	1	18002	0	0.33156	0.038981	0.095718	0.954292	1883	3	0.33156	-1.40915
PLXNB3	3	0.96099	0.96127	1	18001	0	0.22128	0.039008	0.095779	0.954292	1884	3	0.22128	-1.40885
CUL1	3	0.96097	0.96125	1	18000	0	0.3609	0.039026	0.095824	0.954292	1885	3	0.3609	-1.40865
WNT6	3	0.26104	0.38848	1	7232	1	0.025444	0.039041	0.095859	0.954292	1886	1	0.025444	-1.40848
LOC388813	3	0.11646	0.20317	0.987161	3869	1	0.39906	0.039077	0.095948	0.954512	1887	2	0.39906	-1.40808
TNFRSF12A	3	0.28572	0.4134	1	7694	1	0.08254	0.039092	0.095982	0.954512	1888	1	0.08254	-1.40791
TXNDC9	3	0.63597	0.64381	1	11899	1	0.12048	0.039143	0.09609	0.95466	1889	2	0.12048	-1.40735
KCNN2	3	0.27975	0.41027	1	7640	1	-0.061529	0.039195	0.096214	0.95466	1890	1	-0.061529	-1.40677
RPL39	3	0.96079	0.96108	1	17998	0	0.20448	0.039206	0.096241	0.95466	1891	3	0.20448	-1.40665
KRTAP10-10	3	0.79127	0.79137	1	14732	0	0.17242	0.039246	0.096335	0.95466	1892	2	0.17242	-1.4062
ATF7IP2	3	0.96073	0.96102	1	17997	0	0.30222	0.039267	0.09638	0.95466	1893	3	0.30222	-1.40597
IVNS1ABP	3	0.9572	0.95748	1	17917	0	0.42918	0.039277	0.096407	0.95466	1894	3	0.42918	-1.40586
BANF2	3	0.3294	0.43731	1	8095	1	0.27323	0.039299	0.096452	0.95466	1895	2	0.27323	-1.40562
NEURL1	3	0.96067	0.96096	1	17996	0	0.15735	0.039331	0.096514	0.95466	1896	3	0.15735	-1.40527
ESCO1	3	0.65653	0.66117	1	12214	1	0.17048	0.039349	0.096557	0.95466	1897	2	0.17048	-1.40507
IREB2	3	0.96064	0.96092	1	17995	0	0.13949	0.039362	0.096586	0.95466	1898	3	0.13949	-1.40492
CEP126	3	0.96061	0.96089	1	17994	0	0.20678	0.039392	0.096649	0.95466	1899	3	0.20678	-1.40459
RNF17	3	0.9606	0.96088	1	17993	0	0.24007	0.039398	0.096669	0.95466	1900	3	0.24007	-1.40453
HAMP	3	0.96059	0.96087	1	17992	0	0.19519	0.039411	0.096693	0.95466	1901	3	0.19519	-1.40438
ADH1B	3	0.96054	0.96082	1	17991	0	0.41585	0.03946	0.09681	0.95466	1902	3	0.41585	-1.40384
ZBTB20	3	0.96053	0.96081	1	17990	0	0.19051	0.039475	0.096845	0.95466	1903	3	0.19051	-1.40368
SCN4A	3	0.88984	0.8899	1	16621	0	0.28622	0.039488	0.096875	0.95466	1904	2	0.28622	-1.40353
XAGE2	3	0.22286	0.3406	1	6346	2	-0.1611	0.039504	0.096907	0.95466	1905	1	-0.1611	-1.40336
TNFSF13B	3	0.50045	0.54218	1	10042	1	0.01698	0.039555	0.09702	0.955114	1906	1	0.01698	-1.4028
FNDC8	3	0.96042	0.96071	1	17988	0	0.26581	0.039576	0.097064	0.955114	1907	3	0.26581	-1.40257
GJC2	3	0.62608	0.63559	1	11757	1	0.31051	0.039607	0.097143	0.955114	1908	2	0.31051	-1.40223
TARM1	3	0.96037	0.96064	1	17986	0	0.30507	0.039631	0.097192	0.955114	1909	3	0.30507	-1.40196
ZNF615	3	0.48993	0.53508	1	9909	1	0.44621	0.039667	0.097281	0.955114	1910	2	0.44621	-1.40157
C1orf131	3	0.78842	0.78851	1	14678	0	0.3125	0.039709	0.097389	0.955114	1911	2	0.3125	-1.40111
KAT6A	3	0.050472	0.11418	0.95541	2250	1	-0.11886	0.039761	0.097511	0.955114	1912	1	-0.11886	-1.40054
NRP1	3	0.96023	0.9605	1	17984	0	0.20704	0.039773	0.097537	0.955114	1913	3	0.20704	-1.40041
R3HDML	3	0.9602	0.96047	1	17983	0	0.21341	0.039797	0.097599	0.955114	1914	3	0.21341	-1.40015
DSPP	3	0.070045	0.14104	0.960706	2753	1	0.32651	0.0398	0.097601	0.955114	1915	2	0.32651	-1.40012
KCNAB1	3	0.78659	0.78666	1	14635	0	0.16636	0.039812	0.097625	0.955114	1916	2	0.16636	-1.39999
C1orf158	3	0.96015	0.96041	1	17981	0	0.14063	0.039853	0.097718	0.955114	1917	3	0.14063	-1.39954
SLC26A1	3	0.10281	0.18506	0.985686	3530	2	-0.26073	0.039864	0.097736	0.955114	1918	1	-0.26073	-1.39942
PCDH10	3	0.8066	0.8065	1	15019	0	0.30188	0.039868	0.097742	0.955114	1919	2	0.30188	-1.39938
CD226	3	0.96009	0.96035	1	17980	0	0.17744	0.039915	0.09785	0.955114	1920	3	0.17744	-1.39886
ADGRG1	3	0.96007	0.96033	1	17979	0	0.21836	0.039933	0.097889	0.955114	1921	3	0.21836	-1.39867
ADCK2	3	0.96005	0.96031	1	17978	0	0.3092	0.039952	0.097936	0.955114	1922	3	0.3092	-1.39846
MFN1	3	0.90031	0.90044	1	16816	0	0.3245	0.039967	0.097971	0.955114	1923	2	0.3245	-1.3983
RRAGB	3	0.96001	0.96028	1	17977	0	0.15086	0.039989	0.098015	0.955114	1924	3	0.15086	-1.39806
STAT2	3	0.62898	0.63797	1	11798	1	0.37098	0.040013	0.098077	0.955114	1925	2	0.37098	-1.3978
ZNF677	3	0.42898	0.49599	1	9169	1	-0.040168	0.040018	0.09809	0.955114	1926	1	-0.040168	-1.39774
PSKH2	3	0.95997	0.96023	1	17976	0	0.26385	0.040029	0.09812	0.955114	1927	3	0.26385	-1.39763
PPM1K	3	0.95993	0.9602	1	17974	0	0.25354	0.040069	0.098214	0.955114	1928	3	0.25354	-1.39719
FAM83D	3	0.31015	0.42673	1	7918	1	0.12177	0.04007	0.098214	0.955114	1929	1	0.12177	-1.39718
NUPL2	3	0.95992	0.96019	1	17973	0	0.21845	0.040075	0.098232	0.955114	1930	3	0.21845	-1.39713
NAP1L2	3	0.95991	0.96018	1	17972	0	0.12538	0.040088	0.098268	0.955114	1931	3	0.12538	-1.39699
SETD5	3	0.54598	0.57401	1	10619	1	0.14644	0.040172	0.098435	0.95573	1932	2	0.14644	-1.39608
RB1	3	0.91251	0.91262	1	17040	0	0.29285	0.040224	0.09855	0.95573	1933	2	0.29285	-1.39551
PLEKHD1	3	0.95977	0.96004	1	17970	0	0.1887	0.040233	0.098571	0.95573	1934	3	0.1887	-1.39542
SCAPER	3	0.95975	0.96002	1	17969	0	0.23119	0.040252	0.098617	0.95573	1935	3	0.23119	-1.39521
FZD10	3	0.93973	0.93993	1	17581	0	0.41511	0.04026	0.098628	0.95573	1936	2	0.41511	-1.39513
LRRC37B	3	0.95974	0.96001	1	17967	0	0.2224	0.040261	0.098635	0.95573	1937	3	0.2224	-1.39512
EML4	3	0.31443	0.4291	1	7956	1	0.30668	0.040378	0.098895	0.957763	1938	2	0.30668	-1.39386
FEM1C	3	0.077718	0.15151	0.965332	2955	2	-0.25569	0.04043	0.099019	0.95847	1939	1	-0.25569	-1.3933
ZNF304	3	0.95953	0.9598	1	17965	0	0.23312	0.040466	0.099108	0.958629	1940	3	0.23312	-1.39291
PRKCI	3	0.6517	0.65701	1	12145	1	0.3073	0.040481	0.099137	0.958629	1941	2	0.3073	-1.39275
NCOA1	3	0.18576	0.29368	1	5514	2	-0.20997	0.040532	0.099241	0.958813	1942	1	-0.20997	-1.3922
SCARF1	3	0.95946	0.95972	1	17963	0	0.15	0.040541	0.099258	0.958813	1943	3	0.15	-1.39211
GGA3	3	0.63195	0.64048	1	11842	1	0.26391	0.040575	0.099329	0.959012	1944	2	0.26391	-1.39174
ARSJ	3	0.11998	0.20782	0.987808	3959	1	0.19798	0.040635	0.099477	0.959015	1945	2	0.19798	-1.3911
GET4	3	0.95936	0.95962	1	17961	0	0.15539	0.040641	0.099488	0.959015	1946	3	0.15539	-1.39104
TTC7B	3	0.89893	0.89911	1	16785	0	0.069169	0.040687	0.09959	0.959015	1947	1	0.069169	-1.39054
GLRA1	3	0.9593	0.95956	1	17959	0	0.17641	0.040697	0.099609	0.959015	1948	3	0.17641	-1.39044
TAB3	3	0.25201	0.37726	1	7003	1	0.21395	0.040738	0.099696	0.959015	1949	2	0.21395	-1.39
MAP3K19	3	0.95921	0.95948	1	17958	0	0.12379	0.040788	0.099795	0.959015	1950	3	0.12379	-1.38947
TYW5	3	0.40148	0.47907	1	8873	1	-0.075662	0.040789	0.099801	0.959015	1951	1	-0.075662	-1.38946
BTBD17	3	0.4277	0.4952	1	9150	1	0.19119	0.040841	0.099902	0.959015	1952	2	0.19119	-1.3889
TFG	3	0.95914	0.9594	1	17957	0	0.16547	0.04086	0.099945	0.959015	1953	3	0.16547	-1.3887
OCLN	3	0.88784	0.88795	1	16578	0	0.31009	0.040913	0.10006	0.959015	1954	2	0.31009	-1.38814
PYDC2	3	0.95905	0.9593	1	17956	0	0.35078	0.040954	0.10015	0.959015	1955	3	0.35078	-1.3877
PSMB1	3	0.95902	0.95928	1	17955	0	0.12936	0.040979	0.10021	0.959015	1956	3	0.12936	-1.38744
ELMOD2	3	0.959	0.95926	1	17954	0	0.2382	0.040998	0.10026	0.959015	1957	3	0.2382	-1.38724
SLC39A10	3	0.95898	0.95925	1	17953	0	0.18009	0.041017	0.10029	0.959015	1958	3	0.18009	-1.38704
THUMPD1	3	0.95898	0.95924	1	17952	0	0.19555	0.041023	0.1003	0.959015	1959	3	0.19555	-1.38697
PKP3	3	0.72854	0.72869	1	13473	0	0.34833	0.041043	0.10035	0.959015	1960	2	0.34833	-1.38676
CASZ1	3	0.90613	0.90625	1	16912	0	0.17124	0.041046	0.10035	0.959015	1961	2	0.17124	-1.38673
LRMP	3	0.95892	0.95918	1	17951	0	0.31274	0.04108	0.10043	0.959015	1962	3	0.31274	-1.38637
CCDC87	3	0.030211	0.075829	0.90186	1579	2	-0.35131	0.041098	0.10047	0.959015	1963	1	-0.35131	-1.38618
TSN	3	0.35739	0.45321	1	8406	1	0.41824	0.041128	0.10053	0.959015	1964	2	0.41824	-1.38586
FARP1	3	0.95887	0.95913	1	17950	0	0.16636	0.04113	0.10054	0.959015	1965	3	0.16636	-1.38584
FAM58A	3	0.95886	0.95912	1	17949	0	0.16959	0.041143	0.10056	0.959015	1966	3	0.16959	-1.3857
COL16A1	3	0.15587	0.25478	0.993686	4823	2	-0.26769	0.041149	0.10058	0.959015	1967	1	-0.26769	-1.38564
SUGP1	3	0.95881	0.95907	1	17948	0	0.1743	0.041193	0.10067	0.959015	1968	3	0.1743	-1.38518
CNTN1	3	0.51555	0.55255	1	10224	1	0.3443	0.041208	0.10072	0.959015	1969	2	0.3443	-1.38502
SNX24	3	0.66754	0.67071	1	12388	1	-0.05448	0.041252	0.10082	0.959015	1970	1	-0.05448	-1.38455
CALCB	3	0.95872	0.95899	1	17947	0	0.25221	0.041282	0.10087	0.959015	1971	3	0.25221	-1.38424
SPERT	3	0.82011	0.82009	1	15280	0	0.31443	0.041287	0.10089	0.959015	1972	2	0.31443	-1.38419
TTLL11	3	0.56368	0.58692	1	10846	1	0.026037	0.041303	0.10093	0.959015	1973	1	0.026037	-1.38402
NUP35	3	0.29544	0.41864	1	7769	1	0.35649	0.041321	0.10098	0.959015	1974	2	0.35649	-1.38383
CDX1	3	0.069239	0.13993	0.960706	2732	1	0.4327	0.041333	0.101	0.959015	1975	2	0.4327	-1.3837
MKNK2	3	0.44694	0.50716	1	9389	1	0.28384	0.041344	0.10103	0.959015	1976	2	0.28384	-1.38359
ASB7	3	0.75647	0.75669	1	14048	0	0.20207	0.041355	0.10106	0.959015	1977	2	0.20207	-1.38347
PSMB11	3	0.83336	0.83336	1	15543	0	0.11179	0.041457	0.10128	0.960136	1978	2	0.11179	-1.3824
ABHD14A-ACY1	3	0.90024	0.90036	1	16813	0	0.2971	0.041503	0.10139	0.960136	1979	2	0.2971	-1.38192
SIRT4	3	0.68002	0.68194	1	12606	1	0.32899	0.04152	0.10142	0.960136	1980	2	0.32899	-1.38174
TSPYL5	3	0.86367	0.86367	1	16103	0	0.014341	0.04156	0.10151	0.960136	1981	1	0.014341	-1.38132
RNASE10	3	0.95842	0.95868	1	17944	0	0.27201	0.041576	0.10155	0.960136	1982	3	0.27201	-1.38116
BTN2A2	3	0.60175	0.61615	1	11374	1	0.31118	0.041594	0.10159	0.960136	1983	2	0.31118	-1.38097
PAXBP1	3	0.75007	0.75029	1	13907	0	0.45177	0.041611	0.10163	0.960136	1984	2	0.45177	-1.38079
FAM124B	3	0.25829	0.38509	1	7162	2	-0.18671	0.041612	0.10163	0.960136	1985	1	-0.18671	-1.38078
CSNK1A1L	3	0.95839	0.95864	1	17943	0	0.15828	0.041614	0.10163	0.960136	1986	3	0.15828	-1.38076
VTN	3	0.95835	0.95861	1	17942	0	0.18123	0.041649	0.1017	0.960295	1987	3	0.18123	-1.3804
SP7	3	0.89965	0.89979	1	16803	0	0.35201	0.041743	0.10192	0.961192	1988	2	0.35201	-1.37942
NOL12	3	0.95824	0.9585	1	17938	0	0.25605	0.041763	0.10196	0.961192	1989	3	0.25605	-1.37921
MCM9	3	0.43618	0.5004	1	9259	1	0.30842	0.041766	0.10196	0.961192	1990	2	0.30842	-1.37918
PNLIPRP1	3	0.50671	0.54642	1	10115	1	0.08874	0.041868	0.10217	0.961192	1991	1	0.08874	-1.37812
MAN1B1	3	0.90216	0.90226	1	16842	0	0.28155	0.041908	0.10227	0.961192	1992	2	0.28155	-1.3777
HYPK	3	0.95808	0.95835	1	17936	0	0.17171	0.041916	0.10229	0.961192	1993	3	0.17171	-1.37762
CRAT	3	0.37683	0.46453	1	8605	1	0.21974	0.04192	0.10229	0.961192	1994	2	0.21974	-1.37758
COL11A2	3	0.95804	0.9583	1	17935	0	0.22968	0.041958	0.10237	0.961192	1995	3	0.22968	-1.37719
ZCRB1	3	0.89455	0.89465	1	16700	0	0.40923	0.041971	0.10241	0.961192	1996	2	0.40923	-1.37705
MYBL2	3	0.68814	0.68943	1	12761	1	-0.063684	0.041971	0.10241	0.961192	1997	1	-0.063684	-1.37705
SPATC1	3	0.958	0.95826	1	17933	0	0.17707	0.041996	0.10247	0.961192	1998	3	0.17707	-1.37679
CCDC166	3	0.95799	0.95825	1	17932	0	0.12973	0.042012	0.1025	0.961192	1999	3	0.12973	-1.37663
[truncated: 16,886 more rows]

## Sheet: sgRNA scores and read counts
sgRNA sequence	Gene targeted	Mean read counts in DMSO samples	Mean read counts in olaparib samples	Log2 fold change of sgRNA	Raw variance in DMSO samples	Adjusted variance in DMSO samples	Score of the sgRNA	P-value (lower tail)	P-value (higher tail)	P-value (two-sided)	False discovery rate	Abundance is higher in olaparib samples	Read count DMSO sample replicate 1	Read count olaparib sample replicate 1	Read count DMSO sample replicate 2	Read count olaparib sample replicate 2
AGAGCAGTGCGTCCTTCTGG	MARCHF1	742.71	779.9	0.070396	691.63	5074.4	0.52207	0.69919	0.30081	0.60162	0.78575	TRUE	477	648	241	155
ATTTACTGTAATCATTTGAG	MARCHF1	349.63	479.79	0.45544	8523.1	2226.6	2.7583	0.9971	0.0029047	0.0058095	0.050337	TRUE	159	305	179	189
CTGCTCTGATTGGCCCGGAA	MARCHF1	209.99	216.59	0.044428	21.771	1275.8	0.18474	0.57328	0.42672	0.85343	0.93331	TRUE	133	125	70	98
GAGCAGTGCGTCCTTCTGGG	MARCHF1	474.8	452.6	-0.068943	246.51	3110.9	0.39807	0.34529	0.65471	0.69058	0.84127	FALSE	250	340	209	126
GTAAATAGAATAGAAACTTG	MARCHF1	109.65	106.84	-0.037145	3.9552	627.76	0.11225	0.45531	0.54469	0.91062	0.96013	FALSE	62	61	44	49
TGTTACTTCATTTACGAGAG	MARCHF1	284.46	289.43	0.024867	12.316	1777.3	0.11772	0.54686	0.45314	0.90629	0.95802	TRUE	195	209	80	89
AAGCAAGCGAGCTAATGGGG	MARCHF2	440.66	416.66	-0.080615	288.11	2867.3	0.44825	0.32699	0.67301	0.65397	0.81914	FALSE	269	333	157	96
ACGTCCCGCCCTAAGAGGCG	MARCHF2	564.79	473.96	-0.25246	4132.9	3761	1.4811	0.069295	0.93071	0.13859	0.34929	FALSE	299	356	247	132
GCGGCACAGCGGGGCCTGTG	MARCHF2	916.49	979	0.095089	1954.3	6386.8	0.78218	0.78295	0.21705	0.43411	0.66393	TRUE	446	588	440	420
GGAGACACTGACCACCCCAG	MARCHF2	892.7	527.38	-0.75822	67872	6205.6	4.6375	1.7633e-06	1	3.5266e-06	0.00028886	FALSE	398	358	465	185
GGGTAACTGTCGTGTTGTAG	MARCHF2	277.22	263.2	-0.074591	98.288	1727.9	0.33726	0.36796	0.63204	0.73592	0.86935	FALSE	178	195	90	76
TGCGGCCCAAGTCGTCCCTG	MARCHF2	693.06	800.3	0.20728	5757.4	4704.5	1.5635	0.94103	0.058971	0.11794	0.31837	TRUE	395	609	275	215
CATGGGCTGATGACGCCCCG	MARCHF3	624.79	763.39	0.28863	9629.3	4200.1	2.1387	0.98377	0.016232	0.032463	0.14697	TRUE	353	455	251	331
GAGCCGACAGCCAGTCGTGG	MARCHF3	651.68	787.67	0.27304	9267.1	4398.2	2.0505	0.97984	0.020157	0.040314	0.16809	TRUE	351	508	279	303
GCGCCACCACGACTGGCTGT	MARCHF3	1064.4	1184.9	0.15457	7264.2	7523.1	1.3892	0.91761	0.082391	0.16478	0.38512	TRUE	573	692	456	528
CCTTGTTTCCAGTTCTCGGA	MARCHF4	337.22	299.14	-0.17233	725.69	2140.3	0.82311	0.20522	0.79478	0.41045	0.64395	FALSE	180	141	146	167
CTTGCAGCGAGGGAGGCTCT	MARCHF4	701.34	621.59	-0.17388	3182.5	4766	1.1551	0.12402	0.87598	0.24804	0.48694	FALSE	408	473	270	167
GAAACAAGGTTCTTGCAGCG	MARCHF4	291.71	398.21	0.44768	5705.3	1826.8	2.4918	0.99364	0.0063552	0.01271	0.082529	TRUE	176	232	106	178
CGCGGAGGCGTTGGTCCGGG	MARCHF5	471.69	470.08	-0.0049436	1.3073	3088.7	0.029095	0.48839	0.51161	0.97679	0.99034	FALSE	289	317	167	167
GCGGAGGCGTTGGTCCGGGC	MARCHF5	722.02	877.02	0.28022	12041	4920	2.2098	0.98644	0.013559	0.027119	0.13142	TRUE	432	563	266	340
TGTGCAGCCTCTAGTGGAGA	MARCHF5	542.03	575.94	0.087382	574.98	3595.6	0.56546	0.71412	0.28588	0.57176	0.76483	TRUE	371	417	153	176
ACAGGCGCTGTCACTTCCGG	MARCHF6	498.59	441.91	-0.17372	1607.6	3281.7	0.98937	0.16124	0.83876	0.32248	0.56452	FALSE	290	235	192	220
CCGACCGACAGTGCACGCCG	MARCHF6	859.6	804.18	-0.096029	1536.1	5954.3	0.7182	0.23632	0.76368	0.47264	0.69459	FALSE	497	553	334	275
CGGCGTGCACTGTCGGTCGG	MARCHF6	708.58	569.14	-0.31563	9749.8	4819.8	2.0084	0.022301	0.9777	0.044602	0.1788	FALSE	339	394	346	192
CAGAGCACCACCCCGCGGTG	MARCHF7	500.66	507.96	0.020835	26.627	3296.6	0.1271	0.55057	0.44943	0.89886	0.95463	TRUE	263	319	221	204
GCAGTCAGAGCACCACCCCG	MARCHF7	230.68	255.43	0.14649	306.72	1413.6	0.65853	0.7449	0.2551	0.5102	0.72227	TRUE	136	162	87	101
GCTGGAGGTACCCCACCGCG	MARCHF7	358.94	301.08	-0.25282	1677.1	2291.4	1.2087	0.11338	0.88662	0.22677	0.46302	FALSE	216	158	131	152
CCAGCGCGCTGCAGTCGCCG	MARCHF8	705.47	766.3	0.11916	1851	4796.8	0.87832	0.81011	0.18989	0.37977	0.61807	TRUE	416	476	266	313
GAAGGGGTGGAAGCACAGAA	MARCHF8	432.39	488.53	0.17575	1577.6	2808.5	1.0594	0.8553	0.1447	0.2894	0.53171	TRUE	225	298	193	205
GGAAGCACAGAAAGGCCGCG	MARCHF8	251.36	223.38	-0.16953	391.77	1552.6	0.71008	0.23883	0.76117	0.47766	0.69848	FALSE	144	174	99	56
CCTGCTCGTGCGGGGCAGGG	MARCHF9	358.94	439	0.28973	3212.5	2291.4	1.6724	0.95278	0.047225	0.094449	0.27946	TRUE	212	310	135	142
CCTGGGACACCTGCTCGTGC	MARCHF9	587.55	657.53	0.16208	2450.3	3927.1	1.1167	0.86793	0.13207	0.26414	0.50545	TRUE	384	428	184	249
CTGGGACACCTGCTCGTGCG	MARCHF9	674.44	833.32	0.30477	12656	4566.4	2.3511	0.99064	0.0093582	0.018716	0.10446	TRUE	443	631	209	227
ACGACTGGCTTGGGACCCCG	MARCHF10	565.83	684.72	0.27471	7083.9	3768.6	1.9367	0.97361	0.026389	0.052777	0.19769	TRUE	299	367	248	338
CGGGGTCCCAAGCCAGTCGT	MARCHF10	827.53	726.48	-0.18765	5111	5711.7	1.3371	0.090599	0.9094	0.1812	0.40667	FALSE	426	511	374	237
CGGTTGCCGTGGGAACGAGG	MARCHF10	785.12	822.64	0.067251	703.69	5392.2	0.51085	0.69527	0.30473	0.60946	0.79108	TRUE	394	530	365	317
GGCTGGGGGCGCGGATCAGT	MARCHF11	577.2	505.04	-0.19232	2606.7	3851.5	1.1628	0.12246	0.87754	0.24492	0.48387	FALSE	313	322	245	198
GGGGGCGCGGATCAGTGGGA	MARCHF11	580.31	515.73	-0.16991	2087.3	3874.2	1.0376	0.14973	0.85027	0.29946	0.54131	FALSE	293	289	268	242
GGTGACGGGGCGCGGGCGCG	MARCHF11	506.86	383.64	-0.40094	7629.1	3341.3	2.1318	0.016512	0.98349	0.033024	0.14857	FALSE	306	191	184	204
CATGGTCAGCTCAAGTGCAA	DELEC1	325.84	322.45	-0.015049	5.7519	2061.5	0.074701	0.47023	0.52977	0.94045	0.97443	FALSE	132	298	183	34
GGAAATGCCAAAGAGCACAT	DELEC1	146.89	161.22	0.1335	102.84	863.66	0.48787	0.68718	0.31282	0.62564	0.80115	TRUE	105	108	37	58
GGGAAATGCCAAAGAGCACA	DELEC1	767.54	700.26	-0.13217	2264.3	5260.2	0.92762	0.1768	0.8232	0.35361	0.59516	FALSE	444	403	298	318
CAAGACAGGGAAGATGAAGC	A1BG	462.38	389.46	-0.24702	2663.5	3022.1	1.3264	0.092346	0.90765	0.18469	0.4116	FALSE	246	254	201	147
CACACCCCAGGCCACACCCC	A1BG	518.24	459.39	-0.17354	1733.2	3423.4	1.0058	0.15726	0.84274	0.31451	0.55684	FALSE	277	279	224	194
CTGCGCCCAGGAACAAGACA	A1BG	272.05	410.83	0.59288	9731.5	1692.7	3.3731	0.99963	0.0003716	0.0007432	0.013166	TRUE	157	332	106	91
CTGCATGGATGCAAGAGACA	A1CF	410.66	439.97	0.099211	429.53	2654.6	0.56879	0.71525	0.28475	0.5695	0.76324	TRUE	216	276	181	177
TGACCCAATTATCTGGTCAA	A1CF	509.97	448.71	-0.18424	1878.2	3363.7	1.0562	0.14544	0.85456	0.29087	0.53356	FALSE	301	273	192	189
TGAGTTAAAGTTTAACTCCC	A1CF	181.02	143.74	-0.33063	697.22	1084.9	1.1318	0.12885	0.87115	0.2577	0.49827	FALSE	110	105	65	43
AAGATCTCTAAACAAAGTTG	A2M	395.15	496.3	0.32808	5132.6	2545.2	2.005	0.97752	0.02248	0.044959	0.1797	TRUE	259	282	123	229
AGTCAAGGTTAATTCCTGGC	A2M	163.44	183.56	0.16657	202.68	970.4	0.64605	0.74088	0.25912	0.51825	0.72787	TRUE	123	165	35	24
TAGTCAAGGTTAATTCCTGG	A2M	554.45	500.19	-0.14831	1473.2	3685.8	0.89378	0.18572	0.81428	0.37144	0.61107	FALSE	281	305	255	210
CCAGGTTAGGTGGTGGACCA	A2ML1	713.75	875.08	0.29363	13048	4858.3	2.3146	0.98968	0.010316	0.020633	0.11089	TRUE	439	495	251	406
CCTGGCACCTGGAACACAGG	A2ML1	257.57	309.82	0.26554	1368.1	1594.6	1.3086	0.90466	0.09534	0.19068	0.41979	TRUE	133	210	116	109
TGGTCCACCACCTAACCTGG	A2ML1	557.55	631.3	0.17893	2722.2	3708.3	1.2111	0.88707	0.11293	0.22586	0.46192	TRUE	311	430	228	220
AGCTCCTCCCCCTTTACCTG	A3GALT2	574.1	363.24	-0.65892	22519	3828.9	3.4077	0.00032759	0.99967	0.00065518	0.012074	FALSE	336	256	219	118
GTGCAGCTCCTCAGGTAAAG	A3GALT2	433.42	566.23	0.38484	8858.3	2815.8	2.5028	0.99384	0.0061608	0.012322	0.080892	TRUE	280	415	139	168
TCAGGATGGACTGCCTGCGA	A3GALT2	642.37	772.13	0.26506	8436.4	4329.5	1.972	0.9757	0.024303	0.048605	0.18837	TRUE	376	525	245	270
CGGTCCCCAGAGCCCTTGCG	A4GALT	499.62	481.73	-0.052503	160.06	3289.2	0.31196	0.37753	0.62247	0.75507	0.8798	FALSE	306	392	177	104
GCCCGTCCCGACCTACCCTG	A4GALT	481	358.39	-0.42351	7558.2	3155.4	2.1829	0.014523	0.98548	0.029045	0.13716	FALSE	323	218	142	151
GGGACCCCGCAAGGGCTCTG	A4GALT	541	540.98	-6.0784e-05	0.00026073	3588.1	0.00038122	0.49985	0.50015	0.9997	0.99983	FALSE	259	308	264	249
GTTTGGGAGAACTTAGTAAA	A4GNT	381.7	370.04	-0.044638	67.979	2450.7	0.23553	0.4069	0.5931	0.8138	0.91261	FALSE	191	220	178	161
TGGGAGAACTTAGTAAAGGG	A4GNT	301.02	278.74	-0.11051	248.1	1890.6	0.51221	0.30425	0.69575	0.6085	0.79051	FALSE	162	190	129	97
TGTTTGGGAGAACTTAGTAA	A4GNT	181.02	206.87	0.19158	334.48	1084.9	0.7848	0.78372	0.21628	0.43257	0.66275	TRUE	123	160	52	53
CACTCCAGCCTGGTAACCAA	AAAS	634.1	695.4	0.13294	1880.2	4268.5	0.93834	0.82597	0.17403	0.34807	0.58923	TRUE	362	423	251	293
CCAGCCTGGTAACCAACGGT	AAAS	423.08	412.77	-0.03548	53.069	2742.4	0.19673	0.42202	0.57798	0.84404	0.9286	FALSE	212	284	197	141
CTTCTTCCTGCGCCCCCTGG	AAAS	564.79	525.44	-0.10401	774.63	3761	0.64171	0.26053	0.73947	0.52106	0.72982	FALSE	320	385	226	156
GCGGAGGGTTACAGGCGGGA	AACS	544.1	563.32	0.049973	184.57	3610.7	0.31973	0.62541	0.37459	0.74917	0.87685	TRUE	310	354	216	226
GCTGCGAGCACTCCTTTGAG	AACS	301.02	268.06	-0.16669	543.47	1890.6	0.75792	0.22425	0.77575	0.4485	0.6756	FALSE	178	187	113	89
TTGAGCGGCGCTGCACTCAG	AACS	602.03	656.55	0.12488	1487.1	4033	0.85855	0.80471	0.19529	0.39059	0.62711	TRUE	349	461	233	215
CTGGATAACAGATAAAATTT	AADAC	101.37	148.6	0.54727	1125.3	576.27	1.9673	0.97542	0.024575	0.04915	0.18953	TRUE	43	55	55	98
GCACTTAACATGACTGTATC	AADAC	162.4	296.23	0.86312	9153.3	963.7	4.3108	0.99999	8.1323e-06	1.6265e-05	0.0008801	TRUE	95	227	62	78
TAATGAGTAATAGGAAACTA	AADAC	224.47	416.66	0.8894	18903	1372.1	5.1884	1	1.0605e-07	2.121e-07	3.2984e-05	TRUE	156	203	61	226
AACAGATCTCATAATTCATG	AADACL2	627.89	669.18	0.091739	852.61	4222.9	0.63538	0.73741	0.26259	0.52518	0.73292	TRUE	345	474	262	215
ACAGATCTCATAATTCATGA	AADACL2	239.98	158.31	-0.59709	3371.1	1476	2.1259	0.016758	0.98324	0.033516	0.14983	FALSE	135	108	97	55
GGGCTGATGATGGTATCACA	AADACL2	344.46	355.47	0.045265	60.622	2190.6	0.23525	0.59299	0.40701	0.81401	0.91263	TRUE	208	252	125	114
CCTGAGCCTGTGACTCACCT	AADACL3	746.85	692.49	-0.10887	1478	5105.3	0.76079	0.22339	0.77661	0.44679	0.67466	FALSE	414	431	308	282
GAGGATGTGGTTCTAGGACA	AADACL3	476.87	434.14	-0.13512	913.2	3125.7	0.76419	0.22238	0.77762	0.44475	0.67302	FALSE	308	317	153	130
GGCCCATGCAGAGAAGAAAG	AADACL3	417.9	675.98	0.69249	33778	2705.8	4.9613	1	3.5008e-07	7.0016e-07	8.7155e-05	TRUE	250	400	154	296
AAGCCTGACACCTGACACAG	AADACL4	715.82	675.98	-0.082493	793.69	4873.7	0.57064	0.28412	0.71588	0.56824	0.76258	FALSE	392	415	300	281
TGGCCTGACACAGCTTCTCA	AADACL4	893.74	830.41	-0.10591	2006.1	6213.5	0.80344	0.21086	0.78914	0.42172	0.65392	FALSE	498	571	366	284
TTAGCCCAGAGAGAGTGAGG	AADACL4	487.21	515.73	0.081894	406.63	3199.9	0.50408	0.6929	0.3071	0.61421	0.79427	TRUE	278	314	193	217
AGTGACTGAGAGGAGGCCAG	AADAT	244.12	276.8	0.18055	534.49	1503.9	0.84269	0.8003	0.1997	0.3994	0.63388	TRUE	157	170	79	115
CAGTCCCAGTGACTGAGAGG	AADAT	344.46	391.41	0.18383	1103.1	2190.6	1.003	0.84208	0.15792	0.31584	0.55832	TRUE	198	254	135	149
GCACAGTCCCAGTGACTGAG	AADAT	411.7	574.97	0.48091	13421	2661.9	3.1646	0.99922	0.00077652	0.001553	0.021569	TRUE	211	434	187	158
AGCTGTCGGAGTGAACCCCA	AAED1	385.84	363.24	-0.086833	255.35	2479.7	0.45377	0.325	0.675	0.65	0.81624	FALSE	196	279	177	95
CTGAGTCAGAACCGCCCGTG	AAED1	393.08	488.53	0.31292	4569	2530.6	1.8975	0.97112	0.028883	0.057767	0.20896	TRUE	199	319	181	184
GCTGAGTCAGAACCGCCCGT	AAED1	412.73	462.31	0.16327	1229.8	2669.2	0.95956	0.83136	0.16864	0.33728	0.57975	TRUE	206	315	193	161
AGGGCGTTCTCGGAATGACC	AAGAB	482.04	439.97	-0.13146	885.38	3162.8	0.74805	0.22722	0.77278	0.45443	0.68052	FALSE	268	307	198	146
CGGAAGGGGGTCTAGGGGCG	AAGAB	370.32	237.95	-0.63595	8867	2370.9	2.7185	0.0032791	0.99672	0.0065581	0.054502	FALSE	222	146	136	99
CGTTCTCGGAATGACCAGGC	AAGAB	425.15	419.57	-0.018989	15.526	2757.1	0.10612	0.45774	0.54226	0.91548	0.96243	FALSE	248	322	163	110
CGGTTCACTTCCTGGTTGGG	AAK1	918.56	704.14	-0.38303	23089	6402.6	2.6797	0.0036846	0.99632	0.0073692	0.058585	FALSE	576	539	312	186
GCGGCGGGTCAGTCTCCGCC	AAK1	298.95	289.43	-0.046526	45.307	1876.4	0.21975	0.41303	0.58697	0.82607	0.91916	FALSE	191	224	98	74
GTTGGGTGGATGGAGCCGGG	AAK1	572.03	573.03	0.0025038	0.49538	3813.8	0.016118	0.50643	0.49357	0.98714	0.99495	TRUE	349	349	204	241
CCACTGCCTCGTGTGACAGG	AAMDC	558.59	649.76	0.21776	4161.9	3715.9	1.4956	0.93262	0.067375	0.13475	0.34381	TRUE	372	459	168	210
GCCACTGCCTCGTGTGACAG	AAMDC	527.55	695.4	0.39788	14154	3490.7	2.841	0.99775	0.0022489	0.0044978	0.042829	TRUE	358	506	152	210
TTCATTCCCCCTGTCACACG	AAMDC	304.12	318.56	0.066738	104.36	1911.9	0.33039	0.62945	0.37055	0.74111	0.87228	TRUE	135	248	159	80
ATGCCGCTCTGTGATTGGTG	AAMP	718.92	721.63	0.0054144	3.6638	4896.9	0.038683	0.51543	0.48457	0.96914	0.98704	TRUE	403	484	292	259
CCGCCTCACCAATCACAGAG	AAMP	340.32	376.84	0.14663	667.13	2161.9	0.78535	0.78388	0.21612	0.43225	0.66258	TRUE	179	198	150	190
CGTTCGGCCAATAGCTACGA	AAMP	519.28	514.75	-0.012598	10.231	3430.9	0.077225	0.46922	0.53078	0.93844	0.97363	FALSE	247	342	255	188
CAGGCAGGATGACGCCAGCA	AANAT	549.28	564.29	0.038829	112.68	3648.2	0.24853	0.59814	0.40186	0.80372	0.90674	TRUE	341	391	190	190
GCTGACGTTTCCCTTCAGCA	AANAT	653.75	529.32	-0.30408	7762.8	4413.5	1.873	0.030536	0.96946	0.061071	0.21586	FALSE	394	372	238	173
GGTAATCCCTTCTGTGCCCA	AANAT	529.62	484.65	-0.12778	1011.9	3505.7	0.75961	0.22374	0.77626	0.44749	0.6753	FALSE	343	370	169	129
AAAGGCAACCTTGCATCCGG	AAR2	598.93	510.87	-0.22901	3883.3	4010.3	1.3905	0.082183	0.91782	0.16437	0.38453	FALSE	361	345	218	181
ACAAAAGGCAACCTTGCATC	AAR2	303.08	347.7	0.19752	996.54	1904.8	1.0223	0.84669	0.15331	0.30663	0.54894	TRUE	204	263	89	95
CCCGTGCCTGCAGGTTCCGC	AAR2	381.7	568.17	0.57265	17557	2450.7	3.7668	0.99992	8.2676e-05	0.00016535	0.004651	TRUE	207	429	162	156
ATTCAAGGACCCTTGCCAAG	AARD	636.17	806.12	0.34112	14493	4283.8	2.5967	0.99529	0.0047057	0.0094115	0.06834	TRUE	369	564	246	266
TGCAGCATCCCACTTGGCAA	AARD	520.31	388.49	-0.42055	8734.2	3438.4	2.248	0.012288	0.98771	0.024575	0.12345	FALSE	305	284	198	116
TGGAGGACTAAGATGGGACT	AARD	905.12	1127.6	0.31677	24825	6300.1	2.8031	0.99747	0.002531	0.005062	0.046217	TRUE	524	819	351	342
ATATCTCATGAGGTAAGGCG	AARS	720.99	818.75	0.18321	4783.5	4912.3	1.3948	0.91847	0.081531	0.16306	0.38291	TRUE	352	553	345	290
CCAACATGCCAGTCAAACTG	AARS	332.05	461.34	0.47321	8413.9	2104.5	2.8183	0.99759	0.002414	0.004828	0.044757	TRUE	176	350	145	125
TCATGAGGTAAGGCGCGGCG	AARS	477.9	515.73	0.10967	715.61	3133.2	0.67574	0.7504	0.2496	0.4992	0.71483	TRUE	292	296	170	235
ATCGATCGCTTCCACCCCGG	AARS2	682.72	628.39	-0.11945	1476.3	4627.8	0.7986	0.21226	0.78774	0.42452	0.65591	FALSE	420	466	240	181
CCAATCGATCGCTTCCACCC	AARS2	374.46	290.4	-0.36566	3547.3	2399.9	1.7159	0.043089	0.95691	0.086179	0.26524	FALSE	238	266	124	33
CTGGCGGTAGGAGGACTCAG	AARS2	603.07	642.96	0.09226	795.88	4040.6	0.62757	0.73486	0.26514	0.53029	0.73616	TRUE	393	457	190	205
AGAAGCAGGAGGGTAAGGAA	AARSD1	374.46	443.85	0.24468	2412.2	2399.9	1.4166	0.92169	0.078307	0.15661	0.37406	TRUE	215	307	147	150
CTTGTCTGCGCAGAAGCAGG	AARSD1	548.24	604.11	0.13975	1561.4	3640.7	0.92589	0.82275	0.17725	0.3545	0.59589	TRUE	304	445	226	177
TTGTCTGCGCAGAAGCAGGA	AARSD1	529.62	677.92	0.35556	11038	3505.7	2.5047	0.99387	0.006128	0.012256	0.080641	TRUE	307	412	205	286
AGGCGCTAACTTGAGTGAAG	AASDH	666.16	547.78	-0.28183	7024.7	4505.2	1.7638	0.038881	0.96112	0.077763	0.24949	FALSE	415	368	229	196
CTTCACTCAAGTTAGCGCCT	AASDH	574.1	632.27	0.13901	1693	3828.9	0.94011	0.82642	0.17358	0.34716	0.58872	TRUE	287	381	268	270
TAGCGCCTCGGCTTCAGGAG	AASDH	641.34	635.19	-0.013883	18.921	4321.9	0.093573	0.46272	0.53728	0.92545	0.96718	FALSE	370	451	250	203
CAGCTGCTTTCTCCGAGAGG	AASDHPPT	236.88	239.89	0.01816	4.5399	1455.2	0.078991	0.53148	0.46852	0.93704	0.97293	TRUE	95	135	134	112
CCCCAGCTGCTTTCTCCGAG	AASDHPPT	607.2	598.28	-0.021322	39.808	4070.9	0.13985	0.44439	0.55561	0.88878	0.95004	FALSE	294	341	293	275
CTCTCGGAGAAAGCAGCTGG	AASDHPPT	486.18	475.9	-0.030742	52.752	3192.5	0.18179	0.42787	0.57213	0.85575	0.93428	FALSE	261	253	209	237
AGAAGGTTGTTCCCTCAGGG	AASS	344.46	458.42	0.4113	6526.6	2190.6	2.4349	0.99255	0.0074484	0.014897	0.090859	TRUE	170	256	163	216
ATGAGAAGGTTGTTCCCTCA	AASS	731.33	792.53	0.11578	1873.1	4989.4	0.86633	0.80685	0.19315	0.38631	0.62399	TRUE	399	532	308	284
CCTTCTCATCTGCCAATCGG	AASS	134.47	144.71	0.10512	52.443	784.33	0.36562	0.64268	0.35732	0.71465	0.85586	TRUE	78	73	52	76
GGCGGTGCGGAAGCGCGCCA	AATF	411.7	360.33	-0.19178	1320.9	2661.9	0.99567	0.15971	0.84029	0.31941	0.56201	FALSE	271	272	127	99
GTGCGCGGGAAGGGGCGGTG	AATF	541	508.93	-0.088004	514.48	3588.1	0.53544	0.29617	0.70383	0.59234	0.7789	FALSE	308	335	215	189
TGAAGGGATTGGAGCCGTAT	AATF	924.77	947.92	0.035641	268.1	6449.9	0.28832	0.61345	0.38655	0.7731	0.88985	TRUE	530	651	364	325
ACCAAAGGCTCCTTTGTTGG	AATK	429.28	318.56	-0.42918	6163.2	2786.4	2.0975	0.017976	0.98202	0.035952	0.15657	FALSE	220	220	195	108
ATGGGCCAGTGTGCTCCGTG	AATK	462.38	465.22	0.0088046	4.0232	3022.1	0.051599	0.52058	0.47942	0.95885	0.98249	TRUE	288	309	159	170
CGGCCCCGCACGGAGCACAC	AATK	451.01	525.44	0.21992	2774.1	2940.9	1.3725	0.91505	0.084952	0.1699	0.39176	TRUE	277	317	159	224
ATTGGCTGTGGCGAAAGCGA	ABAT	679.61	702.2	0.047107	255.17	4604.8	0.3329	0.6304	0.3696	0.73921	0.87117	TRUE	413	514	244	209
CATTGGCTGTGGCGAAAGCG	ABAT	311.36	376.84	0.27456	2148.6	1961.6	1.4784	0.93035	0.06965	0.1393	0.35001	TRUE	169	234	132	154
GCCTGCCACCTCCCTCCTGG	ABAT	933.04	733.28	-0.34716	20025	6513.1	2.4753	0.0066571	0.99334	0.013314	0.084972	FALSE	494	550	408	205
GAACTACATAAACAGAGGCC	ABCA1	531.69	321.48	-0.72409	22440	3520.7	3.5428	0.00019797	0.9998	0.00039593	0.0085485	FALSE	316	164	198	167
GTCACTCAGCAGAAAGCACG	ABCA1	534.79	586.63	0.13322	1344	3543.2	0.87076	0.80806	0.19194	0.38388	0.622	TRUE	315	378	202	226
TGACTGAACTACATAAACAG	ABCA1	387.91	501.16	0.36871	6439	2494.2	2.2676	0.98832	0.011676	0.023352	0.11938	TRUE	204	345	171	171
CAGAGAGTGTAATGAATTGT	ABCA10	396.18	333.13	-0.24938	1991.3	2552.5	1.2479	0.10603	0.89397	0.21205	0.44546	FALSE	193	268	190	75
CTCTGAAGAGTAACTGGACA	ABCA10	408.59	390.44	-0.065421	164.89	2640	0.35341	0.36189	0.63811	0.72378	0.86153	FALSE	185	224	210	178
TTGTTGGCTGAGCGCATCAT	ABCA10	522.38	455.51	-0.19722	2238.5	3453.3	1.138	0.12757	0.87243	0.25514	0.49509	FALSE	258	314	247	155
CTAGAGCAGACACTGTGTGC	ABCA12	564.79	395.29	-0.51371	14479	3761	2.7639	0.0028562	0.99714	0.0057123	0.04983	FALSE	299	196	247	211
GAAAGAAGACAAGAGAATGT	ABCA12	362.05	385.58	0.090614	276.99	2313.1	0.48933	0.68769	0.31231	0.62461	0.80061	TRUE	218	309	132	88
TGTCTGCTCTAGCAGAGGCA	ABCA12	529.62	542.92	0.035711	88.425	3505.7	0.2246	0.58885	0.41115	0.82229	0.91701	TRUE	339	431	173	128
CAGCAGATGCCGAACAAGAG	ABCA13	196.54	333.13	0.75828	9489.3	1186.8	3.965	0.99996	3.6705e-05	7.341e-05	0.002624	TRUE	83	227	107	116
CTCAGCAGATGCCGAACAAG	ABCA13	539.97	615.76	0.18918	2875.7	3580.6	1.2667	0.89737	0.10263	0.20527	0.43754	TRUE	298	310	224	324
TCAGCAGATGCCGAACAAGA	ABCA13	436.52	365.18	-0.25679	2549.8	2837.8	1.3392	0.090256	0.90974	0.18051	0.40574	FALSE	230	216	192	160
AGCGCGGCGCCTTTAAGCGG	ABCA2	394.11	377.81	-0.060791	132.91	2537.9	0.32362	0.37311	0.62689	0.74623	0.87519	FALSE	282	301	99	88
CTCCGTCCGCGCCCGCCAGG	ABCA2	452.04	277.77	-0.70055	15407	2948.3	3.2095	0.00066494	0.99934	0.0013299	0.019511	FALSE	254	176	183	110
GAGCGCGGCGCCTTTAAGCG	ABCA2	484.11	429.29	-0.17301	1504.1	3177.7	0.97252	0.1654	0.8346	0.33079	0.57259	FALSE	282	283	186	159
AGCCCAACCCCGCGCCTGCG	ABCA3	831.67	860.51	0.049126	415.96	5743	0.38059	0.64825	0.35175	0.70351	0.8493	TRUE	551	641	253	245
GCAGGTGCCCGGTCCACCCC	ABCA3	643.41	513.78	-0.32401	8427.8	4337.1	1.9683	0.024518	0.97548	0.049036	0.18928	FALSE	349	333	273	196
GGGCATGGGCGACATGCAGG	ABCA3	442.73	377.81	-0.22821	2110.6	2882	1.2093	0.11327	0.88673	0.22654	0.46281	FALSE	247	258	181	131
AAAGGGAGCCAACACAGTGT	ABCA4	394.11	497.27	0.33467	5338.8	2537.9	2.0477	0.97971	0.020294	0.040587	0.16873	TRUE	195	334	186	178
ATAAGCCCTTAGTTGGGGAG	ABCA4	664.1	636.16	-0.06191	390.3	4489.9	0.41694	0.33836	0.66164	0.67672	0.83282	FALSE	374	343	268	312
GAGAACCCTAAAGACACAAG	ABCA4	492.38	485.62	-0.01992	22.887	3237.1	0.11891	0.45267	0.54733	0.90535	0.95772	FALSE	245	351	231	149
AAGCGCGCCCGTACGCGGAG	ABCA5	427.21	314.68	-0.43987	6368.8	2771.8	2.1375	0.016278	0.98372	0.032556	0.14723	FALSE	244	231	169	93
CCTCCTGCAGAGCGCACCTG	ABCA5	399.29	480.76	0.26729	3326.3	2574.3	1.6058	0.94584	0.054156	0.10831	0.30326	TRUE	250	299	136	196
CTCCTGCAGAGCGCACCTGA	ABCA5	575.14	582.74	0.018918	28.914	3836.4	0.12277	0.54886	0.45114	0.90229	0.95614	TRUE	359	423	197	177
ATGACTGTTCCGTGGTTGGT	ABCA6	898.91	936.27	0.058686	698	6252.8	0.47248	0.68171	0.31829	0.63659	0.80768	TRUE	601	646	268	318
CCTAAGCCAATTATTCTGCA	ABCA6	184.13	263.2	0.51315	3151.5	1105.2	2.3786	0.99131	0.0086882	0.017376	0.10023	TRUE	98	180	80	91
GCAAGGAAATGACTGTTCCG	ABCA6	503.76	428.31	-0.23357	2850.8	3319	1.3096	0.095165	0.90483	0.19033	0.41944	FALSE	222	243	265	198
CGGAGCAGGCCAGTGAGTGA	ABCA7	789.26	908.1	0.20212	7070.6	5423.3	1.6138	0.94671	0.053288	0.10658	0.30026	TRUE	466	553	297	382
GGAGCTGCGCGGGCCAAGGG	ABCA7	676.51	469.11	-0.52725	21687	4581.8	3.0641	0.0010917	0.99891	0.0021835	0.02675	FALSE	419	321	235	162
TTAAGAAACCCGGCTAGGCG	ABCA7	291.71	247.66	-0.23525	971.42	1826.8	1.0304	0.15141	0.84859	0.30281	0.54501	FALSE	165	113	117	142
AGAGCAGTGGCATTTATACT	ABCA8	627.89	517.67	-0.278	6088.7	4222.9	1.6962	0.044927	0.95507	0.089853	0.27186	FALSE	334	381	273	152
CCCTATAATATGATATAGCC	ABCA8	272.05	246.69	-0.14062	321.71	1692.7	0.61635	0.26883	0.73117	0.53767	0.74128	FALSE	153	157	110	97
TATAAATGCCACTGCTCTGC	ABCA8	768.57	515.73	-0.57466	32282	5268	3.4837	0.00024731	0.99975	0.00049462	0.0099701	FALSE	370	398	373	133
AACTGAGACCAGATTCTCCT	ABCA9	809.95	564.29	-0.52063	30420	5579	3.289	0.0005028	0.9995	0.0010056	0.016281	FALSE	420	410	363	171
CAAAATATCTTCTGCTCACG	ABCA9	493.42	468.13	-0.075726	319.65	3244.5	0.44385	0.32857	0.67143	0.65715	0.82125	FALSE	282	284	195	198
GAACTGAGACCAGATTCTCC	ABCA9	379.63	376.84	-0.010623	3.8985	2436.1	0.056573	0.47744	0.52256	0.95489	0.98073	FALSE	193	271	174	117
AATCAGCATTCAGTCAATCC	ABCB1	518.24	1487.9	1.5198	501370	3423.4	16.573	1	5.4629e-62	1.0926e-61	2.0672e-57	TRUE	307	1028	194	504
GGGAGCAGTCATCTGTGGTG	ABCB1	995.11	3613	1.8592	3759400	6988.7	31.315	1	1.4593e-215	2.9187e-215	1.6567e-210	TRUE	575	2539	387	1181
GGGCCGGGAGCAGTCATCTG	ABCB1	588.58	1891	1.6821	916420	3934.6	20.763	1	4.6496e-96	9.2992e-96	2.6392e-91	TRUE	317	1360	252	587
AGGGTGCAGGCACGATAAGG	ABCB10	392.04	553.6	0.49677	13147	2523.3	3.2162	0.99935	0.00064947	0.0012989	0.01924	TRUE	249	342	130	228
CCGCCCCATCCTCGTCCGCG	ABCB10	404.46	405	0.0019467	0.14986	2610.8	0.010715	0.50427	0.49573	0.99145	0.99669	TRUE	227	283	164	134
GTCCCCGGAGTGGGGCGGAG	ABCB10	436.52	457.45	0.067406	219	2837.8	0.39284	0.65278	0.34722	0.69444	0.84392	TRUE	201	215	221	256
CCAAGCACACTCTGTGTTTG	ABCB11	385.84	528.35	0.4525	10218	2479.7	2.8619	0.99789	0.0021054	0.0042109	0.041139	TRUE	229	290	144	254
CCCAAACACAGAGTGTGCTT	ABCB11	471.69	454.54	-0.053337	147.19	3088.7	0.30871	0.37877	0.62123	0.75754	0.88114	FALSE	278	298	178	170
GTATGTCACTGAACTGTGCT	ABCB11	849.26	921.7	0.11797	2625.2	5875.9	0.94508	0.82769	0.17231	0.34462	0.58632	TRUE	448	595	373	354
AACGCCTACCGTTGCAGCCA	ABCB4	689.96	811.95	0.23458	7453.8	4681.5	1.783	0.96271	0.037293	0.074586	0.24333	TRUE	450	574	217	262
ACGGTAGGCGTTTCCCGGGC	ABCB4	383.77	347.7	-0.142	650.81	2465.2	0.72642	0.23379	0.76621	0.46758	0.69081	FALSE	222	205	149	153
CTCGCCCTGGCTGCAACGGT	ABCB4	350.67	521.55	0.57136	14744	2233.8	3.6156	0.99985	0.0001498	0.0002996	0.0070942	TRUE	194	412	145	125
CTCACCATGGGGTTTATACA	ABCB5	453.07	441.91	-0.035911	62.311	2955.7	0.20533	0.41866	0.58134	0.83731	0.92467	FALSE	231	283	207	172
GAGGGGAGTGCAACTCACCA	ABCB5	666.16	731.34	0.13447	2125	4505.2	0.97101	0.83423	0.16577	0.33155	0.57339	TRUE	398	441	246	312
GGGGAGTGCAACTCACCATG	ABCB5	512.04	489.5	-0.064803	253.94	3378.6	0.38768	0.34912	0.65088	0.69825	0.84623	FALSE	311	373	184	131
ATTGGCCAAATGTCTCCGAG	ABCB6	795.47	850.8	0.096902	1531.4	5470	0.74817	0.77282	0.22718	0.45436	0.68045	TRUE	461	508	308	368
CCATTGGCCAAATGTCTCCG	ABCB6	561.69	633.24	0.1727	2562.4	3738.4	1.1703	0.87906	0.12094	0.24188	0.48072	TRUE	299	362	244	290
TTGGCCAAATGTCTCCGAGG	ABCB6	805.81	759.51	-0.085273	1072.4	5547.9	0.62169	0.26707	0.73293	0.53415	0.73892	FALSE	469	520	310	262
CAGAATCCATTTCCGGTCTG	ABCB7	504.8	460.37	-0.13265	987.57	3326.4	0.77036	0.22054	0.77946	0.44109	0.66989	FALSE	323	394	165	80
GGCCCTGGGAAAACAAGAAG	ABCB7	230.68	281.66	0.28695	1302.9	1413.6	1.356	0.91245	0.087551	0.1751	0.39878	TRUE	123	190	100	100
TAAGGAAAAACAAATAAAAG	ABCB7	379.63	298.17	-0.34743	3330.1	2436.1	1.6505	0.049424	0.95058	0.098849	0.28737	FALSE	213	148	154	159
CCAATCACAGTTCCAAAAGG	ABCB8	368.25	319.54	-0.20412	1188.1	2356.5	1.0036	0.15779	0.84221	0.31559	0.558	FALSE	235	236	121	93
CCTCCAATCACAGTTCCAAA	ABCB8	322.74	298.17	-0.11387	301.94	2040.1	0.54396	0.29323	0.70677	0.58647	0.77508	FALSE	173	172	139	135
TCACTTCAAGCTGTGATTGG	ABCB8	521.35	578.86	0.15069	1654.8	3445.9	0.97969	0.83638	0.16362	0.32724	0.56995	TRUE	256	412	248	184
AAGCCCGCCCACTCCTCCTG	ABCB9	859.6	766.3	-0.16555	4355.8	5954.3	1.2091	0.11332	0.88668	0.22663	0.46289	FALSE	521	559	310	230
GAGGCCCCGCCCCTCCCGGG	ABCB9	663.06	340.9	-0.95773	53302	4482.2	4.812	7.473e-07	1	1.4946e-06	0.00015436	FALSE	322	210	319	141
TTCGCCAGCCCCCTCCTCGG	ABCB9	442.73	286.51	-0.62605	12345	2882	2.9099	0.0018076	0.99819	0.0036152	0.037256	FALSE	240	186	188	109
AGGCCCGGGGCGCCGAGAGG	ABCC1	207.92	414.72	0.99267	22007	1262	5.8212	1	2.9216e-09	5.8431e-09	1.8952e-06	TRUE	121	285	80	142
CAGCCGGACCAGCCACCTCT	ABCC1	432.39	464.25	0.10235	507.8	2808.5	0.60126	0.72617	0.27383	0.54767	0.74837	TRUE	256	366	162	112
CGCGAGGTGAGCGGGCGCCG	ABCC1	497.55	520.58	0.065141	265.15	3274.3	0.40241	0.65631	0.34369	0.68738	0.83908	TRUE	266	342	215	194
AAATGACGTTGCACTAAGGG	ABCC10	543.07	718.71	0.40363	15501	3603.1	2.9261	0.99828	0.0017161	0.0034321	0.035933	TRUE	341	544	184	196
AATGACGTTGCACTAAGGGA	ABCC10	726.16	751.74	0.049868	327.05	4950.8	0.36347	0.64187	0.35813	0.71626	0.8569	TRUE	395	610	307	164
ACGTTGCACTAAGGGAGGGA	ABCC10	825.47	823.61	-0.0032478	1.7269	5696.1	0.024624	0.49018	0.50982	0.98035	0.99189	FALSE	389	532	409	316
AAGAAAACAATGGGTCACTC	ABCC11	663.06	718.71	0.11611	1549.2	4482.2	0.83125	0.79708	0.20292	0.40583	0.64057	TRUE	355	441	286	299
CTACTAAGCAGAAAAATGCA	ABCC11	303.08	376.84	0.3133	2727.9	1904.8	1.6899	0.95448	0.04552	0.09104	0.27394	TRUE	214	212	79	176
TTGGCTGGCATGCTGACCCA	ABCC11	876.15	902.28	0.042342	341.28	6079.8	0.33505	0.63121	0.36879	0.73759	0.87021	TRUE	497	614	350	315
GTCTTGCGCTAGGCAGGGGA	ABCC12	657.89	681.81	0.05144	286.03	4444	0.35877	0.64012	0.35988	0.71977	0.8589	TRUE	380	471	256	231
TGTCTTGCGCTAGGCAGGGG	ABCC12	439.63	490.47	0.15755	1293.6	2859.9	0.95078	0.82914	0.17086	0.34172	0.58342	TRUE	237	350	188	155
TGTTTGTGCTGTCTTGCGCT	ABCC12	515.14	455.51	-0.17712	1779.6	3401	1.0225	0.15327	0.84673	0.30654	0.54894	FALSE	296	304	202	165
ATGTAACATGCATCTAGGCA	ABCC2	439.63	458.42	0.060262	176.65	2859.9	0.35146	0.63738	0.36262	0.72525	0.86252	TRUE	269	315	156	157
CATGTGACTAAAAAGCCCTA	ABCC2	232.74	371.98	0.67418	9825.6	1427.5	3.6853	0.99989	0.0001142	0.0002284	0.0059092	TRUE	138	226	87	157
TGTTACATTGAAACAGTGGA	ABCC2	335.15	378.78	0.17606	952.68	2126	0.94625	0.82799	0.17201	0.34402	0.58583	TRUE	183	226	141	164
CCCCAAAGTCCCTCCCAGGG	ABCC3	389.98	435.11	0.15762	1019.5	2508.8	0.90117	0.81625	0.18375	0.3675	0.60673	TRUE	208	210	169	238
GAGGCGCTGTCGCAACCCGC	ABCC3	783.05	840.12	0.10135	1628.6	5376.7	0.77822	0.78178	0.21822	0.43644	0.66541	TRUE	528	528	229	337
GGCAGGGAGACCGGACCCAG	ABCC3	584.45	528.35	-0.14531	1574.3	3904.4	0.89772	0.18467	0.81533	0.36933	0.609	FALSE	305	357	260	187
CGCAGCTCCCGGGCTCCAGG	ABCC4	501.69	428.31	-0.22764	2696.4	3304.1	1.2766	0.10088	0.89912	0.20176	0.43328	FALSE	290	236	195	205
CTCTCAGGCCCGCCGCCTCG	ABCC4	418.94	400.15	-0.066044	176.57	2713.1	0.36075	0.35914	0.64086	0.71829	0.85804	FALSE	245	241	160	171
GCGCGTAGCGGGCGCCCCCG	ABCC4	472.73	281.66	-0.745	18556	3096.1	3.4339	0.00029749	0.9997	0.00059499	0.011315	FALSE	299	176	158	114
AAAGCATTCCCAAGGCTGAA	ABCC5	477.9	425.4	-0.16752	1379.3	3133.2	0.93793	0.17414	0.82586	0.34828	0.58923	FALSE	270	315	192	123
AGCCCTGGGCACTCGGAAGG	ABCC5	309.29	295.26	-0.06678	98.512	1947.4	0.31806	0.37522	0.62478	0.75044	0.87766	FALSE	134	197	165	107
CAAAGCATTCCCAAGGCTGA	ABCC5	458.25	419.57	-0.12691	748.19	2992.6	0.70696	0.2398	0.7602	0.47959	0.69993	FALSE	229	276	214	156
ATTCGAGCTCCGGGATCGGG	ABCC6	393.08	503.1	0.35522	6075.2	2530.6	2.1871	0.98563	0.014369	0.028738	0.1364	TRUE	195	305	185	213
CCGGGCAAGGTCCAGCTGCG	ABCC6	412.73	338.96	-0.28333	2727.7	2669.2	1.4279	0.07666	0.92334	0.15332	0.36994	FALSE	210	244	189	105
CGCGGCGGGAGTGAGGCCAC	ABCC6	519.28	607.02	0.22484	3855.3	3430.9	1.498	0.93293	0.067066	0.13413	0.34293	TRUE	297	439	205	186
AGGTGGGCGCAAGCGTAGCA	ABCC8	295.84	392.38	0.40622	4682.7	1855.1	2.2413	0.9875	0.012503	0.025006	0.12475	TRUE	125	237	161	167
CCGCCCCCCGGCCCCGCAGG	ABCC8	514.11	446.77	-0.20212	2270	3393.6	1.1559	0.12386	0.87614	0.24771	0.48674	FALSE	350	323	147	137
GCCCTGCTCCACCACCTGCG	ABCC8	552.38	604.11	0.12892	1338.6	3670.7	0.8538	0.80339	0.19661	0.39322	0.62942	TRUE	357	430	177	192
AATATGATTCCATGATTCTC	ABCC9	342.39	403.06	0.23472	1843.5	2176.2	1.3005	0.90329	0.096709	0.19342	0.42296	TRUE	231	317	100	98
GACGTTTGAAAACCCGACTC	ABCC9	525.48	497.27	-0.079457	398.04	3475.8	0.47853	0.31614	0.68386	0.63227	0.80511	FALSE	307	233	201	279
TTCAAACGTCAAAACACTCA	ABCC9	100.34	137.92	0.45502	710.45	569.86	1.5741	0.94227	0.057731	0.11546	0.31471	TRUE	72	108	25	34
CCCACCCTGTTCTCGCCCCT	ABCD1	616.51	796.41	0.36886	16248	4139.3	2.7962	0.99741	0.0025853	0.0051707	0.046803	TRUE	379	516	217	304
CCGAGGGGCGAGAACAGGGT	ABCD1	790.3	767.28	-0.042593	264.97	5431.1	0.31236	0.37738	0.62262	0.75477	0.8797	FALSE	496	551	268	239
CGAGGGGCGAGAACAGGGTG	ABCD1	314.46	299.14	-0.071834	117.41	1983	0.34409	0.36539	0.63461	0.73078	0.86587	FALSE	211	193	93	115
AGGTTCAAAGGGAAGCTGCG	ABCD2	638.24	777.96	0.2852	9785.1	4299	2.131	0.98346	0.016545	0.033089	0.14872	TRUE	364	540	253	261
GGGAAGCTGCGAGGATTCCA	ABCD2	806.85	646.84	-0.31844	12840	5555.7	2.1467	0.01591	0.98409	0.031821	0.14512	FALSE	454	358	326	308
TCATTGGCTGTGAGGGCGGT	ABCD2	432.39	403.06	-0.10108	430.09	2808.5	0.55334	0.29001	0.70999	0.58003	0.77072	FALSE	305	291	113	124
CGCCGGGCCAAAGTACAAAG	ABCD3	322.74	298.17	-0.11387	301.94	2040.1	0.54396	0.29323	0.70677	0.58647	0.77508	FALSE	155	135	157	172
GCCGGGCCAAAGTACAAAGT	ABCD3	334.12	267.09	-0.32195	2253.4	2118.8	1.4561	0.072676	0.92732	0.14535	0.35879	FALSE	200	191	123	84
GGGAACTGTTCCGCCCACGG	ABCD3	650.65	552.63	-0.23517	4811.6	4390.5	1.4792	0.069538	0.93046	0.13908	0.34979	FALSE	345	309	284	260
AAGTCTCCCAGAAAATATGG	ABCD4	460.32	415.69	-0.14679	996.45	3007.3	0.81379	0.20788	0.79212	0.41577	0.64854	FALSE	221	250	224	178
AGTGGACTCGGCTGACCCGG	ABCD4	327.91	290.4	-0.1747	704.2	2075.8	0.82331	0.20517	0.79483	0.41033	0.64395	FALSE	173	171	144	128
GAAGTCTCCCAGAAAATATG	ABCD4	293.77	270.97	-0.11614	260.03	1840.9	0.5314	0.29757	0.70243	0.59514	0.78089	FALSE	161	152	123	127
TATCTCCCTACCTACCTCCA	ABCE1	682.72	886.74	0.37674	20901	4627.8	2.9991	0.99865	0.0013539	0.0027078	0.030783	TRUE	338	581	322	332
TCGCCAACGGCGTTGAACAA	ABCE1	558.59	491.44	-0.1844	2256.3	3715.9	1.1014	0.13535	0.86465	0.27071	0.51244	FALSE	264	381	276	125
TGAGGCGGAACCCTGGAGGT	ABCE1	566.86	535.15	-0.0829	502.89	3776.1	0.51604	0.30291	0.69709	0.60583	0.78868	FALSE	306	328	242	223
CAAGGAAGAAACGAGCAGAG	ABCF1	359.98	432.2	0.26312	2613.4	2298.6	1.5064	0.93401	0.065985	0.13197	0.33991	TRUE	193	262	155	183
GAGCTTCGCCGTCATCTCGG	ABCF1	685.82	639.07	-0.10169	1093	4650.8	0.68547	0.24652	0.75348	0.49305	0.71019	FALSE	418	429	245	229
TTGGAGAGCCAGCCCCATCG	ABCF1	674.44	720.66	0.095483	1068.2	4566.4	0.68391	0.75298	0.24702	0.49403	0.71072	TRUE	380	514	272	228
ACACTTCCAAGGAGGCAGCG	ABCF2	233.78	308.85	0.40028	2831.7	1434.4	1.9822	0.97627	0.023726	0.047453	0.18552	TRUE	148	233	78	85
ATACATAGTAGTCCTCAAGG	ABCF2	401.35	326.33	-0.2977	2821.5	2588.9	1.4744	0.070187	0.92981	0.14037	0.35144	FALSE	210	188	178	148
TGAGGACTACACTTCCAAGG	ABCF2	531.69	462.31	-0.20133	2409.9	3520.7	1.1693	0.12113	0.87887	0.24227	0.48098	FALSE	280	303	234	173
CTTGCAAGGCGCATGTGTAG	ABCF3	342.39	456.48	0.41385	6541.5	2176.2	2.4456	0.99277	0.0072303	0.014461	0.08916	TRUE	194	342	137	128
GCGGTGACGCAGGAAAGGAG	ABCF3	454.11	572.06	0.33247	6979	2963	2.1668	0.98488	0.015125	0.030249	0.14062	TRUE	263	352	176	237
GTGTAGCGGTGACGCAGGAA	ABCF3	710.64	860.51	0.27572	11256	4835.2	2.1553	0.98443	0.01557	0.03114	0.14321	TRUE	403	609	284	277
ACAAGAGCACGCGCACCTGC	ABCG1	532.73	460.37	-0.21019	2621.5	3528.2	1.2182	0.11157	0.88843	0.22314	0.45863	FALSE	322	271	193	203
GACCAGGACCCCTGAAGTGC	ABCG1	719.95	606.05	-0.24809	6499.1	4904.6	1.6264	0.051927	0.94807	0.10385	0.29594	FALSE	441	426	255	198
TCCCGGAACCTGCACTTCAG	ABCG1	379.63	279.72	-0.43929	5020.5	2436.1	2.0243	0.021468	0.97853	0.042936	0.17468	FALSE	199	166	168	122
GGGTCGCAGGGCGCTTATCG	ABCG2	725.13	604.11	-0.26303	7338	4943.1	1.7213	0.0426	0.9574	0.085199	0.26333	FALSE	420	323	281	299
GGTGGTACCAGTCCTGCTGG	ABCG2	415.84	304	-0.45069	6292.2	2691.2	2.1559	0.015546	0.98445	0.031093	0.14306	FALSE	178	189	224	124
GTCCTGCTGGCGGCTCAGCG	ABCG2	999.25	855.66	-0.22357	10325	7020.5	1.7137	0.04329	0.95671	0.08658	0.26598	FALSE	624	486	342	395
AGAGAGCAGCGCTTGCGGCG	ABCG4	783.05	518.64	-0.59344	35326	5376.7	3.606	0.00015546	0.99984	0.00031092	0.0072838	FALSE	419	311	338	223
AGGGGTGAACTCAGGACTGG	ABCG4	482.04	496.3	0.04198	101.71	3162.8	0.2536	0.6001	0.3999	0.79981	0.90463	TRUE	256	398	210	113
GAGCAGCGCTTGCGGCGCGG	ABCG4	880.29	943.07	0.099276	1971.2	6111.3	0.80306	0.78903	0.21097	0.42194	0.65402	TRUE	471	558	380	413
TGTAGGTGGGCTTGCCAGCA	ABCG5	452.04	506.01	0.16238	1457.7	2948.3	0.994	0.83989	0.16011	0.32022	0.56284	TRUE	280	344	157	177
AGAACACACACGTTTGTAGG	ABCG8	483.07	381.7	-0.33903	5156.5	3170.2	1.8005	0.03589	0.96411	0.071779	0.23806	FALSE	255	290	212	103
GAACACACACGTTTGTAGGT	ABCG8	405.49	540.98	0.41501	9225.7	2618.1	2.6479	0.99595	0.0040496	0.0080992	0.061974	TRUE	228	360	164	197
GGCAGAACACACACGTTTGT	ABCG8	732.37	665.3	-0.13837	2250.6	4997.1	0.94881	0.17136	0.82864	0.34272	0.58441	FALSE	339	381	369	304
ACTCGGGTTAGATCCGCGCG	ABHD1	407.56	284.57	-0.5167	7623.8	2632.7	2.397	0.0082651	0.99173	0.01653	0.097172	FALSE	225	230	169	63
TAACCCGAGTGACCTGCGAA	ABHD1	660.99	554.57	-0.25283	5673.3	4466.9	1.5922	0.055665	0.94434	0.11133	0.30833	FALSE	392	378	247	193
TGGTCGCCTAGTGCCTCGCG	ABHD1	382.73	540.98	0.49812	12614	2457.9	3.1918	0.99929	0.00070684	0.0014137	0.020294	TRUE	246	448	124	109
CGCAAGCTGAAAATCTTGCG	ABHD10	187.23	149.57	-0.32206	711.35	1125.6	1.1225	0.13083	0.86917	0.26165	0.5028	FALSE	111	79	70	75
CGCACATGCGCAGAGCGTCG	ABHD10	489.28	466.19	-0.069587	266.54	3214.8	0.40718	0.34194	0.65806	0.68387	0.83685	FALSE	313	333	160	147
TTCGCAAGCTGAAAATCTTG	ABHD10	198.61	234.07	0.2359	629.74	1200.5	1.0234	0.84695	0.15305	0.30611	0.54858	TRUE	95	118	97	123
GGGCGGAGAATCCCGCGATG	ABHD11	511	516.7	0.015957	16.213	3371.2	0.098075	0.53906	0.46094	0.92187	0.96568	TRUE	301	387	193	145
TAAGGAAACGGGACCAAGGG	ABHD11	522.38	499.21	-0.065314	268.38	3453.3	0.39422	0.34671	0.65329	0.69342	0.84324	FALSE	330	364	175	150
TACGTAAGGAAACGGGACCA	ABHD11	608.24	625.47	0.040252	148.57	4078.5	0.26991	0.60639	0.39361	0.78723	0.89772	TRUE	330	339	258	305
CCACCTCCTCTCTAGTTCCA	ABHD12	217.23	269.03	0.3073	1345.7	1323.9	1.4238	0.92274	0.077256	0.15451	0.37128	TRUE	139	236	71	41
CGCGCTCCTTGGAACTAGAG	ABHD12	455.14	522.52	0.19877	2272.8	2970.4	1.2363	0.89183	0.10817	0.21635	0.45021	TRUE	225	300	215	238
GCTCCTTGGAACTAGAGAGG	ABHD12	231.71	279.72	0.27058	1154.8	1420.5	1.2737	0.89862	0.10138	0.20277	0.43462	TRUE	149	201	75	87
CGCGAACAGCCTGACCCGGG	ABHD12B	554.45	391.41	-0.5013	13391	3685.8	2.6855	0.0036207	0.99638	0.0072414	0.057925	FALSE	343	250	193	153
GGCCGCGAACAGCCTGACCC	ABHD12B	312.39	421.52	0.43103	5987	1968.8	2.4593	0.99304	0.0069601	0.01392	0.087226	TRUE	187	270	115	164
TGGCCGCGAACAGCCTGACC	ABHD12B	847.19	820.69	-0.045784	351.01	5860.3	0.3461	0.36463	0.63537	0.72927	0.86487	FALSE	497	527	322	318
CCAGTGAGCCCCCGCGACGG	ABHD13	629.96	599.25	-0.071982	471.59	4238.1	0.47171	0.31857	0.68143	0.63713	0.80796	FALSE	342	328	267	289
CGTCCGGGCCACCGTCGCGG	ABHD13	279.29	281.66	0.012123	2.7972	1742	0.056669	0.5226	0.4774	0.95481	0.98073	TRUE	162	185	108	105
TCTGCGCATGCTCGGAAGAG	ABHD13	489.28	531.27	0.11854	881.77	3214.8	0.7405	0.7705	0.2295	0.459	0.68445	TRUE	262	403	211	144
AACAGTTCCGAAAATCTGGG	ABHD14A-ACY1	283.43	436.08	0.61984	11786	1770.2	3.6282	0.99986	0.00014269	0.00028539	0.0068727	TRUE	137	258	137	191
AGAGCCGGCGGAGAGCCATG	ABHD14A-ACY1	670.3	680.84	0.02246	55.47	4535.8	0.15639	0.56214	0.43786	0.87572	0.9443	TRUE	354	377	294	324
GAGCGGGCCAGAGAGCGCTG	ABHD14A-ACY1	609.27	748.82	0.2971	9762.9	4086.1	2.1831	0.98549	0.014514	0.029028	0.13716	TRUE	401	470	188	301
CGCTAAACTCGTTCTCACAG	ABHD14B	222.4	298.17	0.42133	2885.8	1358.3	2.0558	0.9801	0.019899	0.039798	0.16682	TRUE	140	163	75	144
GGTCTCACATGCCCCAAACG	ABHD14B	254.47	241.84	-0.073145	79.763	1573.6	0.31837	0.3751	0.6249	0.7502	0.87758	FALSE	128	167	118	82
TTGGGGCATGTGAGACCGAG	ABHD14B	567.9	802.24	0.49767	27662	3783.6	3.8098	0.99993	6.9546e-05	0.00013909	0.0041035	TRUE	310	569	239	257
AGAGGCAGCCAGTTCGGGCC	ABHD15	796.5	913.93	0.19818	6903	5477.8	1.5866	0.9437	0.056298	0.1126	0.31011	TRUE	421	558	349	383
CCGAACTGGCTGCCTCTGCC	ABHD15	767.54	787.67	0.037307	202.68	5260.2	0.27759	0.60934	0.39066	0.78132	0.89451	TRUE	457	469	285	342
GGCGCGCTCTGGATTGGCCG	ABHD15	486.18	398.21	-0.28731	3879	3192.5	1.5569	0.059744	0.94026	0.11949	0.32063	FALSE	298	257	172	153
AAGGGCACACAACACCTCAG	ABHD16A	587.55	684.72	0.22046	4728	3927.1	1.5506	0.9395	0.060497	0.12099	0.32291	TRUE	345	482	223	223
AGTGGAAGACCACTAGAACG	ABHD16A	604.1	597.31	-0.016282	23.057	4048.2	0.10673	0.4575	0.5425	0.915	0.96218	FALSE	286	328	298	287
TTCCTCCCCACCGAAGAACG	ABHD16A	283.43	206.87	-0.45237	2948.6	1770.2	1.8196	0.034411	0.96559	0.068822	0.23204	FALSE	174	170	100	43
AAATTTAAGGAAGAGGGAGG	ABHD16B	485.14	472.02	-0.039476	86.097	3185.1	0.23251	0.40807	0.59193	0.81614	0.91374	FALSE	283	306	186	180
ATTTAAGGAAGAGGGAGGCG	ABHD16B	599.96	567.2	-0.080873	536.76	4017.9	0.51685	0.30263	0.69737	0.60526	0.78832	FALSE	358	373	222	211
CTTAAATTTAAGGAAGAGGG	ABHD16B	493.42	376.84	-0.38796	6826	3244.5	2.0466	0.020347	0.97965	0.040694	0.16898	FALSE	214	193	263	195
ACCGCGCGACTAGCGTCCTG	ABHD17A	316.53	372.95	0.23596	1594.4	1997.3	1.2625	0.89662	0.10338	0.20677	0.43924	TRUE	150	259	156	125
CCGCGCGACTAGCGTCCTGG	ABHD17A	342.39	454.54	0.40771	6319.7	2176.2	2.404	0.99189	0.0081089	0.016218	0.096012	TRUE	242	371	89	97
GGGCGGGGCTGATATGTCGA	ABHD17A	590.65	403.06	-0.55017	17755	3949.8	2.9849	0.0014185	0.99858	0.002837	0.0318	FALSE	334	276	237	139
GCCTCACTTCCACCAATCAG	ABHD17B	335.15	366.16	0.12728	480.86	2126	0.67242	0.74934	0.25066	0.50132	0.71646	TRUE	171	257	153	120
GCGCCTCCCACCCTGCCGGG	ABHD17B	283.43	244.75	-0.21088	749.05	1770.2	0.91932	0.17897	0.82103	0.35793	0.59824	FALSE	170	162	104	90
GGCGCTCTGAGCTCAAGGAG	ABHD17B	118.96	225.33	0.91588	5798.8	686.13	4.0608	0.99998	2.4454e-05	4.8908e-05	0.0019373	TRUE	88	169	27	63
CAGCGGCGGCCCCGGAACCC	ABHD17C	245.16	265.15	0.11264	199.88	1510.8	0.51429	0.69648	0.30352	0.60705	0.78936	TRUE	142	186	95	87
CGCGCCTCGCCTGGGTTCCG	ABHD17C	428.25	500.19	0.22353	2591.3	2779.1	1.3646	0.91381	0.086192	0.17238	0.39502	TRUE	194	282	220	233
GCGGCCCCGGAACCCAGGCG	ABHD17C	542.03	418.6	-0.37202	7649.5	3595.6	2.0585	0.019773	0.98023	0.039546	0.16618	FALSE	330	251	194	180
CAATGAACAAGCGGTTTCCG	ABHD2	508.93	471.05	-0.11137	717.9	3356.3	0.65394	0.25658	0.74342	0.51315	0.72455	FALSE	318	362	174	123
CTAGACGCAATGAGCGCGCG	ABHD2	414.8	385.58	-0.10513	427.09	2683.8	0.56406	0.28636	0.71364	0.57272	0.76553	FALSE	228	249	173	148
TGAACTGCCCAATGAACAAG	ABHD2	556.52	512.81	-0.11777	955.46	3700.8	0.71842	0.23625	0.76375	0.4725	0.69452	FALSE	299	370	239	158
CTTGGAACCGCGCTTCTGGA	ABHD3	910.29	868.28	-0.068079	882.29	6339.5	0.52755	0.29891	0.70109	0.59781	0.78297	FALSE	495	566	385	328
TCAGGAACCTTCCAGAAGCG	ABHD3	193.44	179.68	-0.10587	94.67	1166.4	0.40283	0.34354	0.65646	0.68707	0.83897	FALSE	101	115	86	70
TTCCTGAGTGGCTGGCAGTG	ABHD3	443.77	600.22	0.43486	12309	2889.3	2.9107	0.9982	0.0018031	0.0036062	0.037197	TRUE	232	411	197	207
ACCCTCAAAACTCTGCAACT	ABHD4	964.08	893.54	-0.10951	2489	6750.5	0.85857	0.19529	0.80471	0.39058	0.62711	FALSE	538	533	394	387
AGGGTCCCACCGCCGACCGC	ABHD4	519.28	498.24	-0.059539	221.25	3430.9	0.35911	0.35976	0.64024	0.71951	0.85874	FALSE	283	250	219	263
CGCGAGCCCTGCCCCCTGCG	ABHD4	519.28	551.66	0.087114	524.47	3430.9	0.55287	0.70982	0.29018	0.58036	0.77088	TRUE	264	380	238	188
CGGACGCAAAGCCGGAGGCA	ABHD5	516.17	509.9	-0.017615	19.696	3408.5	0.1075	0.45719	0.54281	0.91439	0.96187	FALSE	272	376	227	149
GATGGCGGACGCAAAGCCGG	ABHD5	406.53	404.03	-0.0088512	3.1065	2625.4	0.048647	0.4806	0.5194	0.9612	0.98382	FALSE	208	272	185	144
GCGGGAGAACTAGTGCATGC	ABHD5	312.39	522.52	0.74028	22438	1968.8	4.7358	1	1.0911e-06	2.1822e-06	0.00020465	TRUE	188	330	114	208
AAACAGAGCGCGGCCGCTGG	ABHD6	623.75	533.21	-0.22589	4105.6	4192.4	1.3984	0.080994	0.91901	0.16199	0.38163	FALSE	339	334	264	215
CGGAGCCCCCAAACAGAGCG	ABHD6	290.67	173.85	-0.73822	6934.8	1819.7	2.7385	0.0030856	0.99691	0.0061712	0.052368	FALSE	138	137	143	42
GGCAGCGCGCGGAGGAACTG	ABHD6	425.15	424.43	-0.0024267	0.25647	2757.1	0.01364	0.49456	0.50544	0.98912	0.9957	FALSE	252	256	159	181
CTAGTTAGGAGCCCAATGAG	ABHD8	345.5	317.59	-0.12112	389.43	2197.8	0.59517	0.27587	0.72413	0.55173	0.75138	FALSE	205	226	129	101
GAGAGGCGGCAATTCCGTAG	ABHD8	502.73	620.62	0.30339	6968.5	3311.5	2.0487	0.97975	0.020248	0.040496	0.16856	TRUE	300	398	186	241
GTTAGGAGCCCAATGAGAGG	ABHD8	275.16	352.56	0.35647	3007.1	1713.8	1.8697	0.96924	0.030763	0.061525	0.21693	TRUE	157	225	109	138
AAAAAATCCCGCGGTCCGTG	ABI1	222.4	237.95	0.097096	120.98	1358.3	0.42199	0.66348	0.33652	0.67303	0.83076	TRUE	157	191	58	54
AAAAATCCCGCGGTCCGTGG	ABI1	699.27	674.04	-0.052938	318.29	4750.6	0.36605	0.35717	0.64283	0.71433	0.85576	FALSE	352	348	324	346
GCGAGAGAACGAGGTTCAGG	ABI1	509.97	332.16	-0.61701	15988	3363.7	3.0657	0.0010856	0.99891	0.0021713	0.026653	FALSE	271	203	222	139
ACCAACTCCCGCGCGCATCC	ABI2	508.93	445.8	-0.19069	1995.3	3356.3	1.0898	0.1379	0.8621	0.27579	0.51795	FALSE	306	374	186	85
CCCCTACCCCCGCCGTCGCT	ABI2	462.38	375.87	-0.29815	3752.6	3022.1	1.5738	0.057769	0.94223	0.11554	0.31481	FALSE	280	285	167	102
GTAGGGGCCGGGATGCGCGC	ABI2	276.19	159.28	-0.79026	6961.3	1720.9	2.8182	0.002415	0.99758	0.00483	0.044761	FALSE	142	93	125	71
AGACCCAAACCTGCTTGCAA	ABI3	708.58	788.64	0.15424	3207.6	4819.8	1.1533	0.8756	0.1244	0.2488	0.48772	TRUE	399	507	286	305
CAGGTTTGGGTCTCACGCAG	ABI3	354.81	275.83	-0.36208	3130.8	2262.6	1.6603	0.048427	0.95157	0.096855	0.28378	FALSE	214	174	129	110
GGAAACCAAAAGCAATAAGA	ABI3	388.94	336.05	-0.21031	1400.7	2501.5	1.0576	0.14513	0.85487	0.29026	0.53281	FALSE	228	187	148	159
ACCCCCTGTGAGTAAGCCCA	ABI3BP	296.88	440.94	0.56913	10478	1862.2	3.3384	0.99958	0.00042129	0.00084257	0.014371	TRUE	176	306	111	148
GCCGTGGGCTTACTCACAGG	ABI3BP	408.59	518.64	0.34331	6076.3	2640	2.1417	0.98389	0.016107	0.032214	0.14623	TRUE	230	326	165	208
TGCCGTGGGCTTACTCACAG	ABI3BP	753.06	930.44	0.3048	15777	5151.8	2.4714	0.99327	0.0067293	0.013459	0.085574	TRUE	445	687	283	271
AGGGGCCCCTGGCGTTCCCG	ABL1	462.38	372.95	-0.30935	4010.4	3022.1	1.6268	0.051891	0.94811	0.10378	0.29585	FALSE	299	219	148	165
CCGCGCCCGTCCGCACCCAG	ABL1	654.79	528.35	-0.309	8015.8	4421.1	1.9015	0.028617	0.97138	0.057233	0.20774	FALSE	382	326	251	218
CTCGGCCTCGGGAACGCCAG	ABL1	329.98	311.77	-0.081656	165.89	2090.2	0.39837	0.34518	0.65482	0.69035	0.84117	FALSE	197	247	122	74
ACATTTACTCATGTACTCAG	ABL2	416.87	533.21	0.35435	6792.7	2698.5	2.2395	0.98744	0.01256	0.02512	0.12517	TRUE	219	322	184	227
CTCATGTACTCAGTGGCCAG	ABL2	654.79	827.49	0.33726	14965	4421.1	2.5974	0.9953	0.0046965	0.0093929	0.068249	TRUE	327	537	306	315
GCATTCACAATTCCCAAAGT	ABL2	506.86	376.84	-0.42667	8499.6	3341.3	2.2494	0.012243	0.98776	0.024486	0.1231	FALSE	295	272	195	116
AGTGAGTGAATGCAAAGAAA	ABLIM1	278.26	276.8	-0.0075443	1.0607	1735	0.034968	0.48605	0.51395	0.97211	0.98824	FALSE	200	210	69	75
CATGTTCCCAAAAAAGGAGG	ABLIM1	233.78	394.32	0.75173	13105	1434.4	4.2389	0.99999	1.123e-05	2.246e-05	0.0010981	TRUE	173	237	53	169
CCATGTTCCCAAAAAAGGAG	ABLIM1	182.06	158.31	-0.20045	282.29	1091.7	0.7187	0.23616	0.76384	0.47233	0.6944	FALSE	115	98	61	65
CAGGCGGAGCGGTGGCGTCG	ABLIM2	228.61	269.03	0.23397	818.47	1399.8	1.0805	0.86004	0.13996	0.27992	0.52162	TRUE	140	213	81	64
CGAGGTGCCTACACTTCCCA	ABLIM2	316.53	376.84	0.25087	1821.9	1997.3	1.3494	0.9114	0.088599	0.1772	0.40158	TRUE	178	251	128	137
CTTCCCAGGGTGCTCCCGGG	ABLIM2	526.52	614.79	0.22322	3901.9	3483.3	1.4957	0.93263	0.06737	0.13474	0.34381	TRUE	284	387	225	246
AAGGCCTCGTCCATCTCACA	ABLIM3	342.39	468.13	0.45015	7953.7	2176.2	2.6954	0.99649	0.0035147	0.0070294	0.056927	TRUE	210	371	121	111
CCATCTCCCATCACACCCTA	ABLIM3	855.46	987.75	0.20721	8760.6	5922.9	1.7188	0.95718	0.042823	0.085646	0.26412	TRUE	480	649	347	368
GAGGCCTTGTGAGATGGACG	ABLIM3	847.19	1002.3	0.24232	12053	5860.3	2.0264	0.97864	0.021362	0.042724	0.17425	TRUE	481	589	338	443
CTTCCTAGCAGGGGTCCCTG	ABO	819.26	774.07	-0.081745	1021	5649.2	0.60117	0.27386	0.72614	0.54773	0.74837	FALSE	453	481	339	316
TCCCGAGGCCGAACACGGGA	ABO	399.29	320.51	-0.31618	3112.3	2574.3	1.5527	0.060253	0.93975	0.12051	0.32212	FALSE	184	220	202	110
TCGGCCTCGGGAAGTCGGGG	ABO	723.06	526.41	-0.45718	19457	4927.7	2.8014	0.0025444	0.99746	0.0050887	0.046356	FALSE	475	379	224	163
GGGAGGGACCAATCGGCTCG	ABR	710.64	561.37	-0.33963	11180	4835.2	2.1467	0.015909	0.98409	0.031819	0.14512	FALSE	388	414	299	164
GGGCGGAGCCTCGAGCCGAT	ABR	809.95	794.47	-0.027804	119.81	5579	0.20724	0.41791	0.58209	0.83582	0.92379	FALSE	455	437	328	381
TGCCCCCTTAGCCCGGCCGG	ABR	123.1	84.497	-0.5375	751.45	712.21	1.4463	0.074041	0.92596	0.14808	0.3627	FALSE	78	46	41	41
AAAGAACACCATCAGGGCAA	ABRA	489.28	575.94	0.23482	3761.4	3214.8	1.5285	0.9368	0.063199	0.1264	0.33182	TRUE	229	371	244	222
ATGTGGCGCCTTTGCCCTGA	ABRA	648.58	624.5	-0.054488	289.86	4375.3	0.36398	0.35793	0.64207	0.71587	0.85659	FALSE	320	445	307	198
TTATAAAAAGAACACCATCA	ABRA	122.06	130.15	0.09179	32.685	705.68	0.30432	0.61956	0.38044	0.76089	0.88313	TRUE	77	86	41	48
CCAGGGACAAGCCTATGAGG	ABRACL	376.53	439	0.22091	1954.1	2414.4	1.2714	0.8982	0.1018	0.2036	0.43553	TRUE	211	242	153	210
GAAAGGGGCTGACTGCAGAC	ABRACL	566.86	435.11	-0.38084	8716.6	3776.1	2.144	0.016017	0.98398	0.032034	0.14577	FALSE	363	287	185	161
GCCTATGAGGAGGAAACTCA	ABRACL	373.42	375.87	0.0093824	2.984	2392.6	0.049943	0.51992	0.48008	0.96017	0.98333	TRUE	198	276	163	111
AAATGATTGGGCAATACAGT	ABT1	362.05	440.94	0.2837	3119.7	2313.1	1.6404	0.94954	0.050461	0.10092	0.291	TRUE	192	277	158	177
AGGTGGTGATGACAAATGAA	ABT1	454.11	592.45	0.38292	9611.6	2963	2.5415	0.99448	0.0055189	0.011038	0.075576	TRUE	263	419	176	191
GGCAATACAGTCGGGTCCAG	ABT1	566.86	354.5	-0.67569	22856	3776.1	3.4558	0.00027431	0.99973	0.00054862	0.010719	FALSE	300	239	248	126
GAAATAAGAATGAGTCAAGA	ABTB1	286.53	196.19	-0.54415	4117.4	1791.4	2.1345	0.0164	0.9836	0.032799	0.14807	FALSE	157	175	120	27
GCGGCCCCGCCCCTGCCCCG	ABTB1	590.65	404.03	-0.54671	17569	3949.8	2.9694	0.0014918	0.99851	0.0029837	0.03279	FALSE	362	271	209	145
TTGACTCATTCTTATTTCCG	ABTB1	621.68	451.62	-0.46019	14552	4177.2	2.6312	0.0042538	0.99575	0.0085075	0.06402	FALSE	372	284	229	181
CTGCACCAATGATCTCCGAG	ABTB2	647.55	377.81	-0.77573	37030	4367.6	4.0814	2.2378e-05	0.99998	4.4757e-05	0.0018146	FALSE	310	260	316	129
TGCACCAATGATCTCCGAGG	ABTB2	569.96	646.84	0.18224	2958.1	3798.7	1.2473	0.89386	0.10614	0.21227	0.44565	TRUE	358	451	193	215
TGGTGCAGCCCCGCCCATCG	ABTB2	135.51	135	-0.0053695	0.12859	790.92	0.018032	0.49281	0.50719	0.98561	0.99424	FALSE	89	73	42	66
AGGCCGACTCTCCTTGTGGT	ACAA1	637.2	824.58	0.37139	17628	4291.4	2.8603	0.99788	0.002116	0.004232	0.04126	TRUE	391	587	225	262
CAGCCAACCACAAGGAGAGT	ACAA1	329.98	300.11	-0.13644	446.29	2090.2	0.6533	0.25678	0.74322	0.51356	0.72482	FALSE	176	155	143	154
TCCCAGGCCGACTCTCCTTG	ACAA1	512.04	460.37	-0.15315	1335.9	3378.6	0.88896	0.18701	0.81299	0.37403	0.6136	FALSE	218	318	277	156
GCCAAGGAGCCCCAGGAAGT	ACAA2	493.42	427.34	-0.20696	2185.7	3244.5	1.16	0.12303	0.87697	0.24605	0.48508	FALSE	310	325	167	115
GGCGGGCAGCGCTACGCGTG	ACAA2	711.68	590.51	-0.26885	7356.9	4842.9	1.7412	0.040829	0.95917	0.081657	0.25692	FALSE	375	375	313	233
GGGTAGGACCATCTTACGCT	ACAA2	508.93	379.75	-0.42145	8388.4	3356.3	2.2298	0.01288	0.98712	0.025759	0.12704	FALSE	297	232	195	159
AGTCACCTCATGGAGCTCGC	ACACA	400.32	355.47	-0.17096	1006.5	2581.6	0.88267	0.18871	0.81129	0.37742	0.61568	FALSE	210	220	177	146
CTCAGCCGGCGAGCTCCATG	ACACA	580.31	566.23	-0.03537	99.107	3874.2	0.22619	0.41053	0.58947	0.82105	0.91617	FALSE	351	396	210	187
TGAACGGCCTGGAGTAACCC	ACACA	345.5	270	-0.35453	2860.3	2197.8	1.6103	0.053665	0.94634	0.10733	0.30152	FALSE	188	167	146	111
ATGCTGCACTGCCAACTTGG	ACACB	733.4	732.31	-0.0021455	0.5955	5004.9	0.015426	0.49385	0.50615	0.98769	0.99517	FALSE	421	514	288	240
GGGGGAACGCTCACCCATGT	ACACB	551.34	562.34	0.028449	60.503	3663.2	0.18175	0.57211	0.42789	0.85578	0.93428	TRUE	329	382	204	197
GGGTGAGCGTTCCCCCAAGT	ACACB	460.32	411.8	-0.1603	1177.6	3007.3	0.88463	0.18818	0.81182	0.37636	0.61541	FALSE	265	295	180	129
GGAGGTTGTTGTGGCTCCGA	ACAD10	620.65	552.63	-0.16718	2315.2	4169.6	1.0534	0.14609	0.85391	0.29218	0.53452	FALSE	413	445	187	124
GGTCAGCGACGGCGGCCGGG	ACAD10	618.58	643.93	0.057844	321.26	4154.4	0.39325	0.65293	0.34707	0.69414	0.84368	TRUE	352	425	246	238
TGGAGGTTGTTGTGGCTCCG	ACAD10	550.31	562.34	0.031154	72.417	3655.7	0.19904	0.57888	0.42112	0.84223	0.92755	TRUE	302	367	230	212
CGCTTGCCCGCTGAATCCCG	ACAD11	558.59	631.3	0.17626	2646.3	3715.9	1.1929	0.88355	0.11645	0.23291	0.47002	TRUE	295	455	245	195
CTTGACTAGAGCTAAAACCT	ACAD11	504.8	546.8	0.11511	882.74	3326.4	0.72837	0.76681	0.23319	0.46638	0.68976	TRUE	268	365	220	198
GTTGCTCAGCAACGGCGCGT	ACAD11	536.86	440.94	-0.28339	4611.7	3558.1	1.6081	0.053909	0.94609	0.10782	0.30236	FALSE	294	328	225	126
AGGCGTGTGACGTCATCAGG	ACAD9	469.63	547.78	0.22164	3058.3	3073.9	1.4096	0.92067	0.079333	0.15867	0.37695	TRUE	241	320	213	244
GAGAGGCCAGAAGGGCGGGA	ACAD9	569.96	461.34	-0.30446	5916.4	3798.7	1.7625	0.038995	0.96101	0.077989	0.2499	FALSE	347	341	204	134
TGTGACGTCATCAGGCGGCG	ACAD9	456.18	474.93	0.058004	175.9	2977.8	0.3437	0.63446	0.36554	0.73107	0.86606	TRUE	258	329	183	160
AGAAAGAATGCTGCAAGCAA	ACADL	599.96	644.9	0.10404	1010	4017.9	0.70894	0.76082	0.23918	0.47836	0.699	TRUE	330	441	250	223
AGGTATTTGCGCGTATTTGG	ACADL	329.98	238.92	-0.46417	4172.4	2090.2	1.9917	0.023204	0.9768	0.046408	0.18302	FALSE	168	183	151	63
ATTCCCTCGCGACCAGCCTG	ACADL	835.81	1070.3	0.35639	27598	5774.2	3.0859	0.99899	0.0010147	0.0020295	0.025419	TRUE	397	588	411	514
AGAGGCGGTTGGGCTGCGGA	ACADM	881.32	860.51	-0.034434	216.54	6119.1	0.26603	0.39511	0.60489	0.79022	0.89946	FALSE	501	676	351	210
GGGCGCTGCGCTAGGCGGGG	ACADM	430.32	350.62	-0.29475	3184.5	2793.8	1.5079	0.065789	0.93421	0.13158	0.33929	FALSE	230	252	186	109
TGGGGCGGGGCGGGAAGAGG	ACADM	509.97	412.77	-0.30439	4736.4	3363.7	1.6758	0.046887	0.95311	0.093774	0.27823	FALSE	267	289	226	136
CAGTGGTCCCTCCCAAGGCG	ACADS	592.72	532.24	-0.15501	1830.5	3964.9	0.96058	0.16838	0.83162	0.33677	0.5792	FALSE	333	305	240	243
GCCTTGGGAGGGACCACTGG	ACADS	538.93	439.97	-0.2921	4909.3	3573.1	1.6556	0.048905	0.95109	0.097811	0.28536	FALSE	262	301	259	152
GTCGGTTCCTCGCCTTGGGA	ACADS	982.7	960.55	-0.03285	245.23	6893.3	0.26673	0.39484	0.60516	0.78967	0.89919	FALSE	589	656	361	333
TGGAGGGCGAAAGCGAGGAG	ACADSB	317.57	348.67	0.13441	484.08	2004.4	0.69481	0.75641	0.24359	0.48718	0.70578	TRUE	180	238	127	121
ACAGCTCCCAGCATGCCCCG	ACADVL	392.04	361.3	-0.11751	472.83	2523.3	0.61205	0.27025	0.72975	0.5405	0.74342	FALSE	213	251	166	121
CCTCTAAGTCAGCGGAACGC	ACADVL	372.39	281.66	-0.40163	4136.2	2385.4	1.8577	0.031604	0.9684	0.063208	0.22046	FALSE	188	164	172	126
TGGAGATCCCTCTAAGTCAG	ACADVL	485.14	431.23	-0.16958	1454.6	3185.1	0.9553	0.16971	0.83029	0.33943	0.58079	FALSE	299	278	170	166
AAAGGGAAACCCCACCCCCA	ACAN	286.53	398.21	0.4734	6277.4	1791.4	2.6384	0.99584	0.0041643	0.0083287	0.063143	TRUE	143	241	134	169
CGGCCGCCCCTCGGTCCCTG	ACAN	643.41	644.9	0.0033362	1.1129	4337.1	0.022654	0.50904	0.49096	0.98193	0.99265	TRUE	374	427	248	237
GGCCGCCCCTCGGTCCCTGG	ACAN	736.51	773.1	0.069871	669.78	5028	0.51612	0.69711	0.30289	0.60577	0.78868	TRUE	460	572	252	224
AGGCTAGAGCCCCAGGAGGA	ACAP1	186.2	220.47	0.24257	588.44	1118.8	1.0247	0.84725	0.15275	0.3055	0.54798	TRUE	88	135	92	92
CTCTCTTCGTGGTTATCTTG	ACAP1	328.94	540.01	0.71342	22612	2083	4.6245	1	1.8776e-06	3.7552e-06	0.00030494	TRUE	193	346	125	210
TCTGTTTCTTTCTCTCTTCG	ACAP1	650.65	558.46	-0.22006	4255.6	4390.5	1.3913	0.082068	0.91793	0.16414	0.38416	FALSE	341	396	288	179
CCACGAACCTGGCGGCCAAG	ACAP2	320.67	353.53	0.14033	540.21	2025.8	0.73007	0.76733	0.23267	0.46535	0.68883	TRUE	174	298	136	66
CCAGCCAGCCACGAACCTGG	ACAP2	588.58	539.04	-0.12664	1228.1	3934.6	0.78991	0.21479	0.78521	0.42958	0.66042	FALSE	333	328	236	227
GCATCCGGCAGCACCGCCTG	ACAP2	714.78	725.51	0.021465	57.562	4866	0.15381	0.56112	0.43888	0.87776	0.94528	TRUE	317	499	374	248
ACGCTCCCCGGCAGTGACAG	ACAP3	517.21	566.23	0.1304	1202.1	3416	0.83873	0.79919	0.20081	0.40162	0.63605	TRUE	254	399	246	184
ACTGCCGGGGAGCGTCGCCA	ACAP3	935.11	1060.6	0.18147	7879.7	6528.9	1.5529	0.93977	0.060227	0.12045	0.32201	TRUE	584	677	320	415
TCCCCGGCAGTGACAGCGGG	ACAP3	271.02	240.87	-0.16949	454.94	1685.7	0.73437	0.23136	0.76864	0.46272	0.68672	FALSE	143	171	119	77
AATAGTCGCCTCTCAGTCGG	ACAT1	328.94	257.38	-0.35275	2570.6	2083	1.5681	0.05843	0.94157	0.11686	0.31682	FALSE	216	184	102	81
GCCAATCGCCGCCGACTGAG	ACAT1	277.22	328.28	0.24306	1305.5	1727.9	1.2282	0.89031	0.10969	0.21938	0.45394	TRUE	167	265	101	73
TCCAATAGTCGCCTCTCAGT	ACAT1	354.81	569.14	0.68024	23288	2262.6	4.5061	1	3.3021e-06	6.6041e-06	0.00046683	TRUE	214	316	129	270
CAGGCGCAAGGCCGGAGCAG	ACAT2	174.82	123.35	-0.4997	1334.6	1044.4	1.5927	0.055617	0.94438	0.11123	0.30818	FALSE	143	115	26	12
CCTGCGCACAGTGGGATGCG	ACAT2	339.29	360.33	0.086549	221.37	2154.7	0.45325	0.67481	0.32519	0.65037	0.81639	TRUE	151	286	177	85
GGCCTTGCGCCTGCGCACAG	ACAT2	567.9	449.68	-0.33605	7011	3783.6	1.9218	0.027314	0.97269	0.054628	0.20152	FALSE	274	250	275	213
AGGGCAACTGACGATTCCGG	ACBD3	396.18	472.02	0.2521	2881.2	2552.5	1.5011	0.93333	0.066666	0.13333	0.34195	TRUE	258	347	125	139
GAAGGGTGGTCGCTGAGCCA	ACBD3	6.2065	19.425	1.5029	93.978	27.589	2.5165	0.99328	0.0067234	0.013447	0.08554	TRUE	6	17	0	3
GAGTTGGGGAGCCTGAAGGG	ACBD3	312.39	350.62	0.16602	731.05	1968.8	0.86141	0.80549	0.19451	0.38901	0.62577	TRUE	168	188	134	173
AAGCCCCGCCTGATTGGGAA	ACBD4	504.8	536.12	0.086693	490.76	3326.4	0.54314	0.70648	0.29352	0.58703	0.77544	TRUE	295	377	193	175
AGAGCTGTGCTGAATGGTTG	ACBD4	627.89	808.07	0.36345	16296	4222.9	2.7726	0.99722	0.0027803	0.0055605	0.048933	TRUE	329	528	278	304
CTGTGCTGAATGGTTGAGGT	ACBD4	267.91	310.79	0.21345	920.65	1664.6	1.051	0.85337	0.14663	0.29326	0.53598	TRUE	128	212	131	108
CGCGGTCCGTCTGTCCCCAG	ACBD5	595.82	527.38	-0.17573	2344.5	3987.6	1.0839	0.13921	0.86079	0.27842	0.52016	FALSE	314	339	262	204
GCTTCCCGGACCCTCCTCTG	ACBD5	365.15	461.34	0.33651	4641.7	2334.8	1.9906	0.97674	0.02326	0.04652	0.18318	TRUE	215	279	138	196
GGTCCGTCTGTCCCCAGAGG	ACBD5	339.29	310.79	-0.12616	406.15	2154.7	0.61385	0.26966	0.73034	0.53932	0.74263	FALSE	200	200	128	120
AGGCCTGCTCTGCGCCGGCG	ACBD6	563.76	499.21	-0.17508	2084.8	3753.5	1.0535	0.14606	0.85394	0.29212	0.53447	FALSE	330	351	215	163
CAGCGGCGTGCGATTCTGTG	ACBD6	329.98	282.63	-0.22273	1122.7	2090.2	1.0357	0.15017	0.84983	0.30035	0.54235	FALSE	148	185	171	106
GCACTTTCTCTCCTCCGGCA	ACBD6	167.58	143.74	-0.21991	284.42	997.24	0.75471	0.22521	0.77479	0.45043	0.67711	FALSE	65	107	97	41
CCCATTGGTCGCGGGCGCGG	ACBD7	530.66	471.05	-0.17156	1778.1	3513.2	1.0057	0.15729	0.84271	0.31458	0.55684	FALSE	297	271	216	214
CCGCGCCCGCGACCAATGGG	ACBD7	387.91	448.71	0.20957	1851	2494.2	1.2175	0.88829	0.11171	0.22342	0.45899	TRUE	205	332	170	130
CGGTGAGCGGTACTGCACGC	ACBD7	606.17	716.77	0.24143	6127.2	4063.4	1.7351	0.95864	0.041363	0.082725	0.25901	TRUE	370	572	216	166
CTTCCTCCTCTGCAAAGTAG	ACCS	554.45	388.49	-0.51205	13879	3685.8	2.7335	0.003133	0.99687	0.006266	0.052904	FALSE	304	287	232	113
GATCCACTACTTTGCAGAGG	ACCS	284.46	270.97	-0.069842	91.009	1777.3	0.32	0.37448	0.62552	0.74897	0.87681	FALSE	187	182	88	97
TGGGATCCACTACTTTGCAG	ACCS	361.01	310.79	-0.21544	1262.6	2305.9	1.0458	0.14784	0.85216	0.29567	0.53859	FALSE	229	227	120	93
CCAATCTGGTCATATAACCA	ACCSL	388.94	335.08	-0.21447	1452.7	2501.5	1.077	0.14075	0.85925	0.28149	0.52325	FALSE	192	160	184	185
TAACTCTTCATGAACCAATC	ACCSL	518.24	568.17	0.13245	1247.1	3423.4	0.85334	0.80326	0.19674	0.39347	0.62958	TRUE	308	316	193	269
TACTCATTGCCCTAAAGAGT	ACCSL	571	751.74	0.39613	16410	3806.3	2.9295	0.9983	0.0016974	0.0033947	0.03569	TRUE	318	465	234	309
ACCAGCGGGAGTCTGCACAC	ACD	561.69	705.12	0.32757	10319	3738.4	2.3458	0.99051	0.0094937	0.018987	0.10537	TRUE	357	512	186	214
CACCCCGCGCCTGCGCACGA	ACD	528.59	493.39	-0.099228	619.71	3498.2	0.59515	0.27587	0.72413	0.55175	0.75138	FALSE	311	344	200	164
CACGAGGGCGTCCTGCTCGG	ACD	701.34	728.43	0.054602	366.99	4766	0.39241	0.65262	0.34738	0.69475	0.84421	TRUE	420	458	258	292
CGCCGCTGGGGACTCTGGAG	ACE	410.66	432.2	0.073564	231.93	2654.6	0.41798	0.66202	0.33798	0.67596	0.8323	TRUE	199	233	198	212
CTCCAGAGTCCCCAGCGGCG	ACE	318.6	301.08	-0.081327	153.47	2011.5	0.39059	0.34805	0.65195	0.6961	0.84502	FALSE	166	202	142	108
CTCCGCTCCAGAGTCCCCAG	ACE	336.19	270	-0.31523	2196.6	2133.2	1.433	0.075936	0.92406	0.15187	0.36783	FALSE	165	192	160	86
AGCCAATATAAAGTTCATCC	ACE2	414.8	466.19	0.16812	1321.6	2683.8	0.99199	0.8394	0.1606	0.3212	0.564	TRUE	246	209	155	271
ATATAAAGTTCATCCTGGAG	ACE2	284.46	270.97	-0.069842	91.009	1777.3	0.32	0.37448	0.62552	0.74897	0.87681	FALSE	141	115	134	164
GTTACATATCTGTCCTCTCC	ACE2	438.59	453.57	0.048323	112.11	2852.5	0.28035	0.6104	0.3896	0.77921	0.8934	TRUE	234	323	190	144
ACTGGGAGGAAAAACCTGCT	ACER1	455.14	531.27	0.22266	2901.6	2970.4	1.3967	0.91875	0.081254	0.16251	0.38218	TRUE	273	325	167	222
AGTCCCACGGCTTATGCTCA	ACER1	190.33	305.94	0.68187	6775.5	1146	3.415	0.99968	0.00031888	0.00063775	0.011853	TRUE	116	188	68	127
GCCGCTCCCCAGTTGCACCA	ACER1	445.83	359.36	-0.31031	3750	2904.1	1.6047	0.054278	0.94572	0.10856	0.30362	FALSE	227	245	204	125
AACCTCCCGCAGGCGAGGCG	ACER2	670.3	721.63	0.10629	1317.6	4535.8	0.76208	0.77699	0.22301	0.44601	0.67398	TRUE	393	501	255	242
CGCCTCGCCTCGCCTGCGGG	ACER2	467.56	441.91	-0.081205	328.9	3059.1	0.46367	0.32144	0.67856	0.64289	0.81144	FALSE	280	344	172	111
GCGAACGAGTAACCTCCCGC	ACER2	302.05	369.07	0.28824	2251.4	1897.7	1.5385	0.93803	0.061966	0.12393	0.32768	TRUE	192	239	100	141
CGTCAGGGCAGTGTCAGTAA	ACER3	707.54	828.46	0.22732	7322.3	4812.1	1.7431	0.95935	0.040654	0.081308	0.25633	TRUE	414	683	270	170
CGTTACTGACACTGCCCTGA	ACER3	786.16	1117.9	0.50735	55447	5400	4.5143	1	3.176e-06	6.352e-06	0.00045722	TRUE	382	731	378	420
TACTGACACTGCCCTGACGG	ACER3	708.58	798.35	0.17188	4033.7	4819.8	1.2932	0.90202	0.097976	0.19595	0.42594	TRUE	347	499	338	323
CCCCTCCCCGCTCTCCCGGG	ACHE	860.64	678.89	-0.34177	16573	5962.1	2.3537	0.0092932	0.99071	0.018586	0.10405	FALSE	434	398	398	301
CCGGGTCTCGGCTCCAAGGG	ACHE	459.28	537.09	0.22534	3031.9	3000	1.4206	0.92229	0.07771	0.15542	0.37248	TRUE	241	400	203	153
CGGGTCTCGGCTCCAAGGGA	ACHE	846.15	912.96	0.10951	2232.4	5852.5	0.87328	0.80874	0.19126	0.38251	0.62067	TRUE	446	550	372	390
AAACATCCGAGGACATCCGG	ACIN1	496.52	477.85	-0.05519	174.36	3266.9	0.3267	0.37195	0.62805	0.74389	0.87395	FALSE	244	358	236	134
AGTTCTGAGTGGTAATCGAG	ACIN1	689.96	701.23	0.023351	63.561	4681.5	0.16478	0.56544	0.43456	0.86911	0.94103	TRUE	333	453	334	269
GGAACCCGGGGAGTTCTGAG	ACIN1	309.29	218.53	-0.49922	4149.9	1947.4	2.0567	0.019855	0.98014	0.03971	0.1666	FALSE	157	120	142	105
CACAAGCCTCAGGCCTATGG	ACKR1	663.06	847.89	0.35426	17145	4482.2	2.7607	0.99712	0.0028841	0.0057682	0.050093	TRUE	372	714	269	159
CAGTGACCCCCATAGGCCTG	ACKR1	312.39	170.94	-0.8661	10229	1968.8	3.1881	0.00071614	0.99928	0.0014323	0.020489	FALSE	181	134	121	42
CCTCAAAACAGGAAGACCCA	ACKR1	324.81	357.41	0.13761	531.92	2054.4	0.7194	0.76405	0.23595	0.47189	0.69408	TRUE	187	218	127	150
CAGCCGTCCCAGCCAATCAG	ACKR2	560.65	485.62	-0.2069	2818.9	3730.9	1.2285	0.10963	0.89037	0.21927	0.4538	FALSE	262	296	280	204
CCCAGCCAATCAGAGGCCAG	ACKR2	193.44	161.22	-0.2613	519.85	1166.4	0.94316	0.1728	0.8272	0.3456	0.58744	FALSE	123	120	64	46
TGGCCTCTGATTGGCTGGGA	ACKR2	560.65	564.29	0.0093015	6.5988	3730.9	0.059476	0.52371	0.47629	0.95257	0.97955	TRUE	320	344	222	237
ACTAGTGAGGTTTACAAGAG	ACKR3	327.91	299.14	-0.13206	414.08	2075.8	0.63146	0.26387	0.73613	0.52774	0.73449	FALSE	235	219	82	89
AGACTAGTGAGGTTTACAAG	ACKR3	455.14	491.44	0.11047	659.12	2970.4	0.66605	0.74731	0.25269	0.50538	0.71899	TRUE	229	280	211	226
TAGTGAGGTTTACAAGAGGG	ACKR3	417.9	365.18	-0.19405	1391.3	2705.8	1.0135	0.15541	0.84459	0.31081	0.55348	FALSE	257	231	147	145
GTTGAATTTAACTTCACAGA	ACKR4	432.39	342.85	-0.33389	4022.2	2808.5	1.6896	0.045551	0.95445	0.091102	0.27403	FALSE	190	170	228	183
TAAAATATCAAGTGCTCACA	ACKR4	610.31	688.61	0.17388	3068.1	4093.7	1.2238	0.88948	0.11052	0.22104	0.456	TRUE	304	441	286	268
TGCTCACAAGGTTAAATTTC	ACKR4	461.35	486.59	0.076678	318.54	3014.7	0.45966	0.67712	0.32288	0.64576	0.81336	TRUE	193	336	253	165
CAAGCCAGCAGCGAATTGGG	ACLY	406.53	565.26	0.47457	12683	2625.4	3.0979	0.99903	0.00097444	0.0019489	0.024693	TRUE	251	399	142	183
CTCAGGCTAGGGAACGCGTG	ACLY	454.11	532.24	0.22856	3056.7	2963	1.4353	0.92439	0.075605	0.15121	0.36705	TRUE	262	363	177	185
GTTCCCTAGCCTGAGCGCCA	ACLY	557.55	507.96	-0.13415	1230.5	3708.3	0.81443	0.2077	0.7923	0.4154	0.64824	FALSE	324	349	215	174
AAGCTTGGTTAACCAAAGCT	ACMSD	431.35	467.16	0.11481	641.49	2801.1	0.67664	0.75068	0.24932	0.49863	0.71457	TRUE	224	274	193	207
CTTGATTAACAAATAAAGCT	ACMSD	275.16	256.41	-0.10143	175.82	1713.8	0.45289	0.32531	0.67469	0.65062	0.81651	FALSE	107	183	159	81
TTTATTTGTTAACCAAGCTT	ACMSD	344.46	273.89	-0.32968	2498.4	2190.6	1.5078	0.065797	0.9342	0.13159	0.33929	FALSE	222	138	111	144
CGAAGTCCTCCAGGCCCGCG	ACO1	247.23	247.66	0.002549	0.096347	1524.7	0.011242	0.50448	0.49552	0.99103	0.99661	TRUE	129	184	110	71
GAAGTCCTCCAGGCCCGCGG	ACO1	784.09	755.62	-0.053286	405.25	5384.5	0.38796	0.34902	0.65098	0.69804	0.84614	FALSE	429	521	329	257
GCAGCTAGCCGAAGAAGGGG	ACO1	181.02	190.36	0.072183	43.614	1084.9	0.28353	0.61161	0.38839	0.77677	0.89229	TRUE	130	137	45	59
AACCCTGTGAACGCAATGGG	ACO2	617.55	711.91	0.20485	4458.2	4146.8	1.4654	0.9286	0.071403	0.14281	0.35493	TRUE	376	491	221	242
GCAACGAACAGACACGCAAG	ACO2	110.68	127.23	0.19935	137.1	634.23	0.65713	0.74445	0.25555	0.5111	0.72282	TRUE	49	102	58	29
TGAAGGCGAGGCCTCCCTAG	ACO2	777.88	761.45	-0.030766	135.05	5337.8	0.22494	0.41101	0.58899	0.82203	0.91688	FALSE	465	522	287	262
AAGTTAAAGTGAGTCTAGTC	ACOD1	531.69	578.86	0.1224	1112.8	3520.7	0.79489	0.78666	0.21334	0.42668	0.65798	TRUE	303	291	211	305
AGTTAAACAATTCCTTAAAG	ACOD1	219.3	207.84	-0.07702	65.59	1337.6	0.31313	0.37709	0.62291	0.75418	0.87953	FALSE	101	123	111	91
TTAAAGTGAGTCTAGTCAGG	ACOD1	394.11	318.56	-0.30616	2861.8	2537.9	1.4996	0.066853	0.93315	0.13371	0.34242	FALSE	201	214	180	114
CCAGGCAGCTAGCAGTCTCC	ACOT1	292.74	493.39	0.7511	20468	1833.8	4.6855	1	1.3967e-06	2.7935e-06	0.00024151	TRUE	137	302	146	206
CTGGTTCGTCCCGGCTACTC	ACOT1	342.39	192.3	-0.82898	11494	2176.2	3.2173	0.00064698	0.99935	0.001294	0.019187	FALSE	191	127	140	71
TCCAGGCTCCAAACTCCTGA	ACOT1	276.19	255.43	-0.11228	215.46	1720.9	0.50032	0.30843	0.69157	0.61685	0.79593	FALSE	173	201	94	62
AAGCTCCAGTGCCCGCCTAG	ACOT11	731.33	614.79	-0.25006	6803.8	4989.4	1.6499	0.049482	0.95052	0.098964	0.28755	FALSE	386	362	321	271
CAGGGCTCCTAGGAGAAGGG	ACOT11	141.72	101.01	-0.48445	834.42	830.53	1.4125	0.0789	0.9211	0.1578	0.37572	FALSE	74	49	63	55
GTAGAGGGCAGTCTGAAGAG	ACOT11	655.82	553.6	-0.24404	5233.5	4428.7	1.536	0.062272	0.93773	0.12454	0.32858	FALSE	378	255	256	315
ATAGTCCTGGGATGACAGTG	ACOT12	571	553.6	-0.044554	151.3	3806.3	0.28195	0.38899	0.61101	0.77798	0.89269	FALSE	325	408	227	162
GCGAACCCCTGGCCGCCAGG	ACOT12	412.73	368.1	-0.1647	996.95	2669.2	0.86394	0.19381	0.80619	0.38762	0.62454	FALSE	247	246	152	133
TCGCAGCTCCCACCACCTGG	ACOT12	615.48	814.87	0.40428	19975	4131.7	3.102	0.99904	0.00096124	0.0019225	0.024491	TRUE	313	440	282	399
ATGCGGGAGCGCCATGACAC	ACOT13	574.1	678.89	0.24149	5500.2	3828.9	1.6935	0.95482	0.045179	0.090358	0.27271	TRUE	322	470	233	229
CAGCGCATTTCCCCGCCGGG	ACOT13	234.81	204.93	-0.19548	446.99	1441.3	0.7871	0.21561	0.78439	0.43122	0.66169	FALSE	147	129	80	82
CCCGCATCAACCGCCCGGCG	ACOT13	296.88	471.05	0.66421	15368	1862.2	4.0361	0.99997	2.717e-05	5.4341e-05	0.0020912	TRUE	176	191	111	294
GAGCTGTCTGCTAACGTGAG	ACOT2	478.94	763.39	0.67147	41002	3140.6	5.0759	1	1.9288e-07	3.8577e-07	5.3607e-05	TRUE	336	548	127	238
GCTGTCTGCTAACGTGAGCG	ACOT2	455.14	406.95	-0.16111	1162.4	2970.4	0.88431	0.18826	0.81174	0.37653	0.61553	FALSE	260	272	180	147
TCTGCTAACGTGAGCGGGGA	ACOT2	594.79	573.03	-0.053682	236.81	3980	0.34495	0.36507	0.63493	0.73013	0.8654	FALSE	364	408	211	182
CAGCGTAACCCGCTGCTCCG	ACOT4	341.36	300.11	-0.18521	851.51	2169	0.88563	0.18791	0.81209	0.37582	0.61504	FALSE	196	160	134	149
CCGCTGCTGCTGGAACGAGC	ACOT4	853.39	750.76	-0.18462	5271.9	5907.3	1.3353	0.090887	0.90911	0.18177	0.40761	FALSE	437	536	388	237
CCGGTGCGCATTGCCGTGCG	ACOT4	318.6	374.9	0.23407	1587.2	2011.5	1.2552	0.8953	0.1047	0.20941	0.4422	TRUE	241	254	67	132
ATGTATACTACTCAGGCGAC	ACOT6	374.46	383.64	0.034844	42.123	2399.9	0.18736	0.57431	0.42569	0.85138	0.93244	TRUE	191	271	171	124
CAAACCACCTGTACACCAAA	ACOT6	509.97	339.93	-0.58375	14604	3363.7	2.9318	0.0016851	0.99831	0.0033703	0.035533	FALSE	247	194	246	156
TTTGGTGTACAGGTGGTTTG	ACOT6	755.12	627.42	-0.2669	8172.1	5167.2	1.7766	0.037818	0.96218	0.075636	0.24547	FALSE	428	385	302	261
AGGCCGCGTTCGATTGCCCC	ACOT7	489.28	304.97	-0.68023	17220	3214.8	3.2507	0.00057562	0.99942	0.0011512	0.017845	FALSE	311	255	162	59
GCGCCGGGGGCAATCGAACG	ACOT7	316.53	193.28	-0.7088	7710.3	1997.3	2.758	0.0029081	0.99709	0.0058161	0.050343	FALSE	210	114	96	85
TGCAGCCTTGGCGGCCTGGG	ACOT7	1128.5	1147	0.02341	170.73	8020.6	0.20633	0.58173	0.41827	0.83654	0.92412	TRUE	687	845	404	336
CCTACCCGTTCATTGGCGGG	ACOT9	421.01	496.3	0.23685	2839.3	2727.8	1.4416	0.92529	0.074705	0.14941	0.36455	TRUE	209	256	198	255
CGGGTCGTGTTGCTACAGCG	ACOT9	383.77	499.21	0.37855	6692.5	2465.2	2.3252	0.98997	0.010032	0.020063	0.10908	TRUE	224	259	147	255
TTGAGTGGGAAGCTCCGCAG	ACOT9	505.83	402.09	-0.3304	5398.6	3333.9	1.7967	0.036194	0.96381	0.072389	0.23924	FALSE	271	259	218	155
AGCGCCGGCCGGACCCTAGG	ACOX1	294.81	232.13	-0.34356	1971.6	1848	1.4582	0.072398	0.9276	0.1448	0.35795	FALSE	206	147	79	92
CGGGGACTTGCGCCGTCCTG	ACOX1	1086.1	954.72	-0.18587	8643.9	7691.3	1.4985	0.067007	0.93299	0.13401	0.34281	FALSE	606	652	444	331
GGGCCGGGCGAGCGGAGGCG	ACOX1	556.52	595.37	0.097185	754.88	3700.8	0.63862	0.73846	0.26154	0.52307	0.73133	TRUE	319	281	219	332
AGCTCCATAAGCCCAGACAA	ACOX2	260.67	339.93	0.38172	3154.8	1615.6	1.9719	0.97569	0.02431	0.04862	0.18837	TRUE	147	218	105	132
GAGCTCCATAAGCCCAGACA	ACOX2	696.16	880.91	0.33913	17125	4727.6	2.6869	0.99639	0.0036055	0.007211	0.057779	TRUE	377	567	296	340
GCAGACAAGGGCTTGAGAGC	ACOX2	373.42	302.05	-0.3051	2554	2392.6	1.4591	0.07227	0.92773	0.14454	0.35752	FALSE	211	199	150	112
CCAGGGCAACGAGGGTGGCG	ACOX3	472.73	370.04	-0.35249	5292.2	3096.1	1.8455	0.032482	0.96752	0.064965	0.22413	FALSE	250	223	207	158
TCCGCGTTTCCAGGGCAACG	ACOX3	327.91	339.93	0.05179	72.266	2075.8	0.26386	0.60405	0.39595	0.79189	0.90021	TRUE	213	226	104	124
TGGCTTCCAGCCCGCCCGGG	ACOX3	592.72	575.94	-0.04136	140.78	3964.9	0.26648	0.39494	0.60506	0.78987	0.89932	FALSE	351	390	222	203
ACCTCCCGCCCGGGAAGCCA	ACOXL	557.55	520.58	-0.098796	683.57	3708.3	0.60709	0.2719	0.7281	0.54379	0.74577	FALSE	325	319	214	217
CCCTGCCCTGGCTTCCCGGG	ACOXL	327.91	245.72	-0.41481	3394.9	2075.8	1.8039	0.035624	0.96438	0.071248	0.23707	FALSE	238	179	79	74
CTCTCCCTCTCCACCCCTCC	ACOXL	499.62	564.29	0.17526	2092.6	3289.2	1.1275	0.87023	0.12977	0.25953	0.50022	TRUE	268	380	215	201
CGCAGGCGCGCGGGGCAAGA	ACP1	457.21	341.87	-0.41834	6686.4	2985.2	2.111	0.017386	0.98261	0.034773	0.1533	FALSE	317	257	125	95
CGGCGTTCCGCACGCCGACG	ACP1	168.61	125.29	-0.42549	943.49	1004	1.3672	0.085779	0.91422	0.17156	0.39417	FALSE	103	96	60	33
GCGCAGGCGCGCGGGGCAAG	ACP1	723.06	656.55	-0.13899	2212.6	4927.7	0.94738	0.17172	0.82828	0.34345	0.58525	FALSE	436	444	263	232
CAGCAGGTCCCTAAGTAAGA	ACP2	437.56	527.38	0.26881	4042.7	2845.2	1.6839	0.9539	0.046097	0.092195	0.27581	TRUE	252	360	171	183
CAGGTCCCTAAGTAAGATGG	ACP2	445.83	336.05	-0.40679	6056.6	2904.1	2.0373	0.020812	0.97919	0.041624	0.1714	FALSE	235	209	196	137
TCTTACTTAGGGACCTGCTG	ACP2	548.24	745.91	0.44349	19651	3640.7	3.276	0.99947	0.00052647	0.0010529	0.016817	TRUE	335	491	195	277
AGGATGATGCAGTTTCTCCG	ACP5	866.84	678.89	-0.35212	17728	6009.2	2.4246	0.0076636	0.99234	0.015327	0.092563	FALSE	451	461	387	238
CAGGGCTCACATGACCCAAG	ACP5	364.11	352.56	-0.046404	66.785	2327.5	0.23955	0.40534	0.59466	0.81068	0.91074	FALSE	203	294	149	69
GGATGATGCAGTTTCTCCGA	ACP5	628.93	493.39	-0.34954	9219.1	4230.5	2.0839	0.018586	0.98141	0.037173	0.16012	FALSE	345	234	263	274
ACAAGTTTAATGTTCCTCGT	ACP6	228.61	334.1	0.54545	5614.7	1399.8	2.8198	0.9976	0.0024028	0.0048056	0.044622	TRUE	151	240	70	104
TCCTCGTCGGGCAAAAGATA	ACP6	169.64	197.16	0.21568	379.1	1010.7	0.86552	0.80662	0.19338	0.38675	0.62435	TRUE	92	184	72	19
TGTTCCTTCAAGAGTGCTGG	ACP6	636.17	535.15	-0.24903	5111.7	4283.8	1.5434	0.061366	0.93863	0.12273	0.32557	FALSE	402	378	213	173
GTAAAGTTTCCAGGAAGCGT	ACPP	333.08	310.79	-0.099606	248.44	2111.6	0.48501	0.31384	0.68616	0.62767	0.80227	FALSE	183	191	139	129
GTTTCCAGGAAGCGTAGGGC	ACPP	641.34	775.05	0.27281	8958.7	4321.9	2.0338	0.97902	0.020984	0.041969	0.17244	TRUE	393	537	227	261
TAAAGTTTCCAGGAAGCGTA	ACPP	485.14	495.33	0.029921	51.896	3185.1	0.18052	0.57163	0.42837	0.85675	0.93473	TRUE	262	372	207	138
GAAACGGGTTAATCCAAGGC	ACPT	296.88	204.93	-0.53256	4263.2	1862.2	2.1307	0.016556	0.98344	0.033111	0.14875	FALSE	139	96	148	115
GCCAGGGCCTGCTATAATGG	ACPT	516.17	546.8	0.083012	469.21	3408.5	0.52466	0.70009	0.29991	0.59982	0.78448	TRUE	317	362	182	201
GCCCTGGCACGCTCCCCCAG	ACPT	594.79	616.73	0.052181	240.78	3980	0.34783	0.63602	0.36398	0.72797	0.86415	TRUE	335	340	240	295
CACAAACCAGTTAAGGCGAG	ACR	414.8	502.13	0.27503	3821.7	2683.8	1.6857	0.95407	0.045931	0.091862	0.27534	TRUE	176	373	225	144
GACTTCTTGACTTCCTGCAT	ACR	1805.1	1638.5	-0.13961	13884	13413	1.4384	0.075163	0.92484	0.15033	0.36586	FALSE	991	1069	754	618
GGAGTCCCCCATCATCCTGG	ACR	389.98	443.85	0.18625	1453	2508.8	1.0757	0.85897	0.14103	0.28207	0.52393	TRUE	196	240	181	217
CCAGAGCCCATCCAGATGGT	ACRBP	456.18	382.67	-0.2529	2707.2	2977.8	1.3471	0.088969	0.91103	0.17794	0.4025	FALSE	214	230	227	164
GCCCATCCAGATGGTAGGAA	ACRBP	543.07	473.96	-0.19598	2390.6	3603.1	1.1513	0.12481	0.87519	0.24962	0.48878	FALSE	265	314	260	174
GTGGCCAGAGCCCATCCAGA	ACRBP	485.14	584.68	0.26874	4965	3185.1	1.7638	0.96111	0.038885	0.077771	0.2495	TRUE	293	452	176	150
AATAAGCAGTGGGTTGCTAA	ACRV1	445.83	358.39	-0.31421	3835	2904.1	1.6227	0.052323	0.94768	0.10465	0.29739	FALSE	294	261	137	108
TCACTAGTGAAATAAGCAGT	ACRV1	565.83	376.84	-0.58514	18041	3768.6	3.0785	0.0010401	0.99896	0.0020802	0.025826	FALSE	301	291	246	97
TTCACTAGTGAAATAAGCAG	ACRV1	187.23	188.42	0.0090913	0.70792	1125.6	0.035466	0.51415	0.48585	0.97171	0.98805	TRUE	75	141	106	53
GCAACTAGAGTGACCCAAAG	ACSBG1	176.89	261.26	0.56006	3593.3	1057.9	2.5942	0.99526	0.0047404	0.0094807	0.06865	TRUE	113	146	58	123
GGCTAGCCTTGAGTGAGCAG	ACSBG1	913.39	1117.9	0.29119	20963	6363.2	2.5636	0.99482	0.005179	0.010358	0.072649	TRUE	466	718	417	433
TTGAGCTTCTAAAAATAGAG	ACSBG1	515.14	517.67	0.0070489	3.1953	3401	0.043348	0.51729	0.48271	0.96542	0.98535	TRUE	249	283	249	250
CTGGAAGCAGCTTCCCCTAG	ACSBG2	311.36	328.28	0.076094	143.13	1961.6	0.38197	0.64876	0.35124	0.70248	0.84874	TRUE	187	188	114	150
GCACCCCACCCCCACCCCTA	ACSBG2	17.585	21.367	0.26724	7.1687	85.524	0.40896	0.64866	0.35134	0.70267	0.84888	TRUE	7	13	10	9
GGGAAGCTGCTTCCAGGACA	ACSBG2	787.19	852.74	0.11526	2149.4	5407.8	0.89141	0.81364	0.18636	0.37271	0.61234	TRUE	446	615	315	263
CCGCCGCACCCCATAGGCAG	ACSF2	485.14	622.56	0.35915	9478.6	3185.1	2.4349	0.99255	0.0074473	0.014895	0.090859	TRUE	256	432	213	209
CCTCTGCCTATGGGGTGCGG	ACSF2	319.64	270.97	-0.23746	1185.9	2018.7	1.083	0.1394	0.8606	0.27879	0.52024	FALSE	209	215	100	64
GGATTCGGTCTCCGCCGGCG	ACSF2	398.25	185.51	-1.0981	23436	2567	4.199	1.3406e-05	0.99999	2.6811e-05	0.0012544	FALSE	218	129	167	62
CCGCCCGTCCCGTCGTGGCG	ACSF3	421.01	367.13	-0.19707	1453.3	2727.8	1.0317	0.15112	0.84888	0.30223	0.54439	FALSE	267	235	140	143
CTGTCCCGCCCGTCCCGTCG	ACSF3	291.71	201.05	-0.53477	4145	1826.8	2.1212	0.016954	0.98305	0.033908	0.15087	FALSE	176	178	106	29
TCCCGCCCGTCCCGTCGTGG	ACSF3	508.93	682.78	0.42322	15192	3356.3	3.0008	0.99865	0.0013465	0.0026929	0.030676	TRUE	304	517	188	186
CGAGCGCACCAGCAGCATCC	ACSL1	198.61	230.18	0.21186	499.15	1200.5	0.91129	0.81893	0.18107	0.36214	0.60282	TRUE	112	213	80	24
TGCTGGTGCGCTCGCCGCGC	ACSL1	638.24	926.56	0.53709	41924	4299	4.3974	0.99999	5.4785e-06	1.0957e-05	0.00066419	TRUE	394	620	223	334
TTGCGCCCCCGCCACCGCCG	ACSL1	647.55	673.07	0.055681	325.67	4367.6	0.38615	0.65031	0.34969	0.69938	0.84693	TRUE	302	430	324	263
CTCCCCGGCCCGAATTCGAT	ACSL3	436.52	633.24	0.53568	19516	2837.8	3.6928	0.99989	0.0001109	0.0002218	0.0057751	TRUE	268	417	154	235
GCCACCCATTGGCCCGCGAG	ACSL3	642.37	619.65	-0.051882	258.25	4329.5	0.34538	0.3649	0.6351	0.72981	0.86519	FALSE	350	392	271	246
TGGGCCTATCGAATTCGGGC	ACSL3	856.5	726.48	-0.23722	8466.2	5930.8	1.6882	0.045682	0.95432	0.091364	0.27441	FALSE	432	476	396	272
ACTGACGTCCCGGGCGAGCG	ACSL4	676.51	602.17	-0.16769	2765.8	4581.8	1.0983	0.13603	0.86397	0.27207	0.51361	FALSE	415	415	239	205
ATCGCTGGCTGCAGACGGCT	ACSL4	956.84	908.1	-0.075333	1187.6	6695.1	0.59558	0.27573	0.72427	0.55146	0.75115	FALSE	531	508	394	427
CTGACGTCCCGGGCGAGCGG	ACSL4	482.04	405.98	-0.24719	2898.1	3162.8	1.3525	0.08811	0.91189	0.17622	0.40027	FALSE	280	264	186	154
AAGGCTTTGACACGGAGCCA	ACSL5	1103.7	1571.5	0.50934	110240	7827.7	5.2867	1	6.2284e-08	1.2457e-07	2.1959e-05	TRUE	592	1104	475	514
AGAAGCTGCCAAAGCTACCC	ACSL5	559.62	337.02	-0.72992	25170	3723.4	3.648	0.00013213	0.99987	0.00026425	0.0064952	FALSE	276	236	265	111
CCTTTCACCTCAGCCCCTAA	ACSL5	196.54	178.71	-0.13649	159.08	1186.8	0.51762	0.30236	0.69764	0.60472	0.788	FALSE	107	118	83	66
ACCCGGCCGGCCAGGCTGCA	ACSL6	452.04	326.33	-0.46887	7953.1	2948.3	2.3151	0.010304	0.9897	0.020607	0.11082	FALSE	227	239	210	97
CCCGCCTCCCCGCGCCGCTG	ACSL6	472.73	445.8	-0.084443	362.75	3096.1	0.48402	0.31419	0.68581	0.62837	0.80271	FALSE	273	298	184	161
GCAGGGCAGGGAGTAAGGCT	ACSL6	359.98	448.71	0.31709	3948.7	2298.6	1.8508	0.9679	0.032102	0.064205	0.22261	TRUE	175	246	173	216
ATCCCCACCAAAATCAATCA	ACSM1	506.86	651.7	0.36197	10530	3341.3	2.5056	0.99389	0.0061124	0.012225	0.080561	TRUE	290	389	200	282
GGGATTTATCTTCCCAGCTG	ACSM1	417.9	381.7	-0.13043	655.9	2705.8	0.69611	0.24318	0.75682	0.48636	0.70521	FALSE	206	195	198	198
TCCCCACCAAAATCAATCAG	ACSM1	398.25	240.87	-0.72309	12579	2567	3.1063	0.00094713	0.99905	0.0018943	0.024276	FALSE	193	178	192	70
ACTTGCACTTTCAATCCAAG	ACSM2A	336.19	431.23	0.35825	4534	2133.2	2.0578	0.9802	0.019804	0.039608	0.16634	TRUE	198	309	127	135
CATGAAGCAGGTTTATGCCC	ACSM2A	538.93	328.28	-0.71347	22525	3573.1	3.5241	0.00021248	0.99979	0.00042496	0.0089605	FALSE	257	190	264	148
GGACTTGCACTTTCAATCCA	ACSM2A	659.96	650.73	-0.020292	42.61	4459.3	0.13824	0.44503	0.55497	0.89005	0.95084	FALSE	420	419	218	251
CTAGACGCCTCACTGCGCAC	ACSM2B	372.39	253.49	-0.55306	7133.3	2385.4	2.4344	0.007458	0.99254	0.014916	0.090873	FALSE	211	195	149	66
GGAAAAGCCCGTGCGCAGTG	ACSM2B	426.18	368.1	-0.21084	1689	2764.4	1.1047	0.13465	0.86535	0.26929	0.511	FALSE	225	193	187	186
TAGTAAGGCCAAGGGCCCAA	ACSM2B	582.38	688.61	0.24134	5652.1	3889.3	1.7034	0.95575	0.044251	0.088502	0.26956	TRUE	283	365	280	344
AAAGTTTACAGGACTCCCAG	ACSM3	464.45	362.27	-0.35759	5240.8	3036.9	1.8542	0.031853	0.96815	0.063706	0.22159	FALSE	301	279	148	94
TACCTGTAAGAGGAACCGCT	ACSM3	728.23	821.66	0.17393	4369	4966.3	1.3258	0.90755	0.092446	0.18489	0.41177	TRUE	423	488	281	358
TGGAGGAGGAGCCAAGCTCT	ACSM3	912.36	1159.7	0.34569	30688	6355.3	3.1021	0.99904	0.00096084	0.0019217	0.024491	TRUE	514	665	368	529
AGGTGTTCCCCAACTTGCCA	ACSM4	266.88	395.29	0.56498	8323.9	1657.6	3.154	0.99919	0.00080517	0.0016103	0.022079	TRUE	151	291	107	116
ATCAGTTTCTTGATGCTCTG	ACSM4	504.8	594.4	0.23529	4020.7	3326.4	1.5535	0.93985	0.060149	0.1203	0.32173	TRUE	316	338	172	274
TGTGTGTCCCTGGCAAGTTG	ACSM4	512.04	621.59	0.27922	6015	3378.6	1.8848	0.97027	0.029731	0.059463	0.21252	TRUE	309	426	186	214
AGTACTGAGAAAACTTGGCA	ACSM5	81.719	91.296	0.15805	45.895	455.57	0.4487	0.67315	0.32685	0.65369	0.8189	TRUE	62	72	17	22
CCCACCAGGCACGACAGTTG	ACSM5	458.25	529.32	0.2076	2529.2	2992.6	1.2993	0.90307	0.096926	0.19385	0.42352	TRUE	219	288	224	257
GTACTGAGAAAACTTGGCAG	ACSM5	455.14	369.07	-0.30169	3714.6	2970.4	1.5793	0.057133	0.94287	0.11427	0.31274	FALSE	197	258	243	122
AGAGCCAATGAAAGTGAGCC	ACSM6	627.89	621.59	-0.014529	19.854	4222.9	0.09697	0.46138	0.53862	0.92275	0.96602	FALSE	285	419	322	221
AGCCAGGACTTAGTTTGTGC	ACSM6	695.13	678.89	-0.034046	131.8	4719.9	0.23632	0.40659	0.59341	0.81318	0.91229	FALSE	436	461	236	238
TGCCAGCACAAACTAAGTCC	ACSM6	505.83	457.45	-0.14473	1171	3333.9	0.83788	0.20105	0.79895	0.4021	0.63655	FALSE	297	375	192	96
AAGAAGGGGTGGGACCCGGG	ACSS1	625.82	556.52	-0.16904	2403.7	4207.7	1.0684	0.14266	0.85734	0.28533	0.52669	FALSE	433	309	172	264
CCGGGCAGCAGAAGAAGGGG	ACSS1	371.36	325.36	-0.1902	1058.8	2378.2	0.94312	0.17281	0.82719	0.34562	0.58744	FALSE	239	281	120	54
CGGGCAGCAGAAGAAGGGGT	ACSS1	482.04	370.04	-0.38056	6299.1	3162.8	1.9915	0.023215	0.97679	0.046429	0.18302	FALSE	287	275	179	106
AGTGGCTTAGTCTGGCGGGT	ACSS2	664.1	706.09	0.088326	881.84	4489.9	0.62667	0.73456	0.26544	0.53087	0.73643	TRUE	382	453	260	274
GATCCCTCCCCAACCAGACA	ACSS2	340.32	392.38	0.20478	1356.6	2161.9	1.1196	0.86855	0.13145	0.2629	0.50431	TRUE	161	245	168	159
GGCTTAGTCTGGCGGGTGGG	ACSS2	608.24	563.32	-0.1105	1009.3	4078.5	0.7034	0.2409	0.7591	0.48181	0.70181	FALSE	386	434	202	146
AGAAGCAACAGGCTAAAGTG	ACSS3	402.39	412.77	0.036675	53.939	2596.2	0.20384	0.58076	0.41924	0.83848	0.92535	TRUE	215	307	174	118
GAAGCAACAGGCTAAAGTGG	ACSS3	808.91	656.55	-0.30066	11638	5571.2	2.0412	0.020613	0.97939	0.041227	0.17046	FALSE	382	446	400	230
GTCGCCGGGAAAAACCGACC	ACSS3	228.61	202.99	-0.17068	328.44	1399.8	0.68473	0.24676	0.75324	0.49351	0.7103	FALSE	126	110	95	99
ACCCAAATATGGCTCGAGAA	ACTA1	301.02	352.56	0.22732	1330.4	1890.6	1.1854	0.88207	0.11793	0.23585	0.4738	TRUE	187	178	104	185
CACCCAAATATGGCTCGAGA	ACTA1	550.31	501.16	-0.13473	1208.7	3655.7	0.81295	0.20812	0.79188	0.41624	0.64898	FALSE	317	355	215	161
CCAGGCCGCGAACCGGCCGA	ACTA1	699.27	803.21	0.19967	5408.7	4750.6	1.5081	0.93423	0.065766	0.13153	0.33924	TRUE	365	543	311	284
ACAAAACTCTCTAATCTGGG	ACTA2	305.15	211.73	-0.52524	4400.2	1919	2.1327	0.016475	0.98352	0.032951	0.14838	FALSE	188	120	107	98
AGCACAAAACTCTCTAATCT	ACTA2	272.05	371.01	0.44617	4925.8	1692.7	2.4053	0.99192	0.0080803	0.016161	0.095803	TRUE	180	214	83	168
GTTGTGTTAGACTGAACGAC	ACTA2	599.96	629.36	0.068901	432.17	4017.9	0.46378	0.6786	0.3214	0.6428	0.81138	TRUE	323	473	257	175
AAGCCGGTGAGTGAGCGGCG	ACTB	451.01	553.6	0.29511	5276.9	2940.9	1.8919	0.97075	0.029253	0.058506	0.21049	TRUE	240	322	196	248
GCCGGTGAGTGAGCGGCGCG	ACTB	651.68	476.88	-0.44975	15371	4398.2	2.6359	0.0041962	0.9958	0.0083925	0.06344	FALSE	381	338	249	153
TCGCAAAAGGAGGGGAGAGG	ACTB	651.68	646.84	-0.01074	11.718	4398.2	0.072995	0.4709	0.5291	0.94181	0.97507	FALSE	306	371	324	295
CATCTCTGAGGTATTAATGA	ACTBL2	200.68	207.84	0.05038	25.686	1214.1	0.20569	0.58148	0.41852	0.83703	0.92452	TRUE	109	114	85	100
GTTCCCAGCATTTCTGGATG	ACTBL2	306.19	331.19	0.11289	312.7	1926.1	0.56972	0.71557	0.28443	0.56887	0.76287	TRUE	170	224	126	117
TCTGGATGAGGTCATCTCTG	ACTBL2	617.55	530.29	-0.21937	3812.1	4146.8	1.3549	0.087717	0.91228	0.17543	0.39931	FALSE	385	371	212	175
CCCCAGACCATGTAAGGAAG	ACTC1	654.79	599.25	-0.12766	1542.8	4421.1	0.83522	0.2018	0.7982	0.4036	0.63799	FALSE	314	414	319	203
CCCCCAGACCATGTAAGGAA	ACTC1	865.81	940.15	0.11872	2764.9	6001.3	0.95971	0.8314	0.1686	0.3372	0.57967	TRUE	474	661	363	307
CCCTTCCTTACATGGTCTGG	ACTC1	672.37	646.84	-0.05576	325.9	4551.1	0.37843	0.35256	0.64744	0.70511	0.85036	FALSE	367	420	283	246
CCATATATGGACATGTTCTG	ACTG1	762.37	708.03	-0.10653	1476.7	5221.5	0.75195	0.22604	0.77396	0.45208	0.67854	FALSE	373	445	364	284
CCCCACGTGTCCCTGCCCGG	ACTG1	177.92	177.74	-0.0014839	0.016915	1064.6	0.0056371	0.49775	0.50225	0.9955	0.99832	FALSE	86	144	86	39
CCGCCGGGCAGGGACACGTG	ACTG1	670.3	431.23	-0.63517	28923	4535.8	3.5498	0.00019275	0.99981	0.0003855	0.0083999	FALSE	391	295	257	149
AGCAATATTACCATATAAGG	ACTG2	307.22	291.37	-0.076173	125.66	1933.2	0.36053	0.35923	0.64077	0.71845	0.85814	FALSE	177	201	120	99
ATTGCTAACACACCGTCAGC	ACTG2	699.27	759.51	0.11905	1815.1	4750.6	0.87398	0.80894	0.19106	0.38213	0.62031	TRUE	423	467	253	315
TCCCTAAAAAGGCCAGCTGA	ACTG2	208.95	225.33	0.10834	134.1	1268.9	0.45967	0.67712	0.32288	0.64576	0.81336	TRUE	135	189	67	43
CTAGCCACGAGCTGAAAAGG	ACTL10	569.96	673.07	0.23949	5324.1	3798.7	1.6728	0.95282	0.047183	0.094365	0.2793	TRUE	297	391	254	302
GAGACTGAAGCCTGAACTAG	ACTL10	674.44	714.83	0.083786	815.78	4566.4	0.59768	0.72497	0.27503	0.55006	0.75017	TRUE	398	464	254	272
GTGGCTAGTTCCTAGGCCTG	ACTL10	509.97	633.24	0.31181	7620.8	3363.7	2.1256	0.98323	0.01677	0.03354	0.14983	TRUE	312	439	181	213
CAGCAGGTTTAGCCAATCGA	ACTL6A	522.38	508.93	-0.037571	90.51	3453.3	0.22895	0.40946	0.59054	0.81891	0.91509	FALSE	282	308	223	216
GCCAATCGAAGGCAGCCATG	ACTL6A	668.23	740.08	0.14712	2582.7	4520.5	1.0686	0.85737	0.14263	0.28525	0.52669	TRUE	416	452	230	310
GCTGCGCCGCATCCCCGCCG	ACTL6A	169.64	129.17	-0.39055	822.71	1010.7	1.273	0.10151	0.89849	0.20302	0.43491	FALSE	121	102	43	31
CACTCTATTAAGCGGCCAGG	ACTL6B	328.94	337.02	0.034877	32.592	2083	0.1769	0.57021	0.42979	0.85959	0.93622	TRUE	175	251	143	96
GCGAGACAATGACCGACCGG	ACTL6B	557.55	439	-0.34419	7052.5	3708.3	1.9468	0.025779	0.97422	0.051558	0.19487	FALSE	282	230	257	222
GGAAGATACACTCTATTAAG	ACTL6B	220.33	172.88	-0.34812	1129.9	1344.5	1.2941	0.097819	0.90218	0.19564	0.42574	FALSE	135	119	78	59
TCCCAAATGTACCCTAACAC	ACTL7A	185.16	193.28	0.061556	32.93	1112	0.24335	0.59613	0.40387	0.80774	0.90897	TRUE	97	103	82	96
TGTACCCTAACACAGGATAA	ACTL7A	465.49	565.26	0.27962	4988.8	3044.3	1.8082	0.96472	0.035284	0.070568	0.23575	TRUE	318	401	132	181
TTGCAATATCTAGAAAGCCC	ACTL7A	562.72	460.37	-0.28908	5251.8	3746	1.6724	0.047223	0.95278	0.094446	0.27946	FALSE	330	239	214	235
AAACTTGAGTTAGAGAGGTG	ACTL7B	497.55	381.7	-0.38156	6741.1	3274.3	2.0248	0.021446	0.97855	0.042892	0.17456	FALSE	268	299	213	94
GCAAACTTGAGTTAGAGAGG	ACTL7B	379.63	411.8	0.11706	517.74	2436.1	0.65182	0.74274	0.25726	0.51452	0.72564	TRUE	185	254	182	170
GGAGCAAACTTGAGTTAGAG	ACTL7B	732.37	532.24	-0.45976	20153	4997.1	2.8311	0.0023195	0.99768	0.0046389	0.043791	FALSE	423	437	285	111
CCCAGCATGCCTGCTGGCCA	ACTL8	357.91	391.41	0.12874	561.37	2284.2	0.70091	0.75832	0.24168	0.48336	0.70285	TRUE	252	297	94	106
GCAAAGCCCAGCATGCCTGC	ACTL8	451.01	347.7	-0.37435	5358.4	2940.9	1.9049	0.028395	0.9716	0.056791	0.20674	FALSE	235	253	201	105
GCAGGCAAGAAGGGTGAATG	ACTL8	274.12	303.03	0.14413	418	1706.8	0.69964	0.75792	0.24208	0.48415	0.7033	TRUE	132	199	133	113
CACAATGCAGCCAAGAGGAT	ACTL9	576.17	542.92	-0.085603	552.92	3844	0.5363	0.29588	0.70412	0.59175	0.77851	FALSE	321	300	236	259
TCACAATGCAGCCAAGAGGA	ACTL9	338.25	332.16	-0.026144	18.559	2147.5	0.13147	0.4477	0.5523	0.89541	0.95299	FALSE	204	269	123	73
TGAAGAGCCAAATTTGGAGG	ACTL9	604.1	689.58	0.19063	3657.1	4048.2	1.3434	0.91043	0.089566	0.17913	0.40398	TRUE	316	486	268	224
ATTCCCAATGAGAGGCGATG	ACTN1	674.44	731.34	0.11668	1619.4	4566.4	0.84201	0.80011	0.19989	0.39978	0.63427	TRUE	402	493	250	260
TCCCAATGAGAGGCGATGGG	ACTN1	217.23	232.13	0.09527	111	1323.9	0.40944	0.65889	0.34111	0.68222	0.83589	TRUE	99	216	111	23
TGCCAGGAATTCCCAATGAG	ACTN1	257.57	260.29	0.015102	3.7015	1594.6	0.068137	0.52716	0.47284	0.94568	0.97672	TRUE	113	145	136	123
CCGCCCCGAGCACGTGCGGG	ACTN2	241.02	187.45	-0.36095	1440.6	1483	1.3911	0.082096	0.9179	0.16419	0.38425	FALSE	132	150	101	43
GAGCACGTGCGGGCGGACAA	ACTN2	892.7	869.25	-0.038357	274.91	6205.6	0.29765	0.38299	0.61701	0.76597	0.88624	FALSE	537	568	326	327
TGTCCGCCCGCACGTGCTCG	ACTN2	707.54	815.84	0.2052	5871.4	4812.1	1.5611	0.94075	0.059246	0.11849	0.31902	TRUE	435	544	249	296
CTCGGGTTGGACCTGGCAAG	ACTN3	445.83	470.08	0.076225	293.92	2904.1	0.44987	0.6736	0.3264	0.6528	0.81812	TRUE	235	254	196	230
GCACTAAATATGGGGGAGGA	ACTN3	166.54	62.159	-1.4075	5765	990.53	3.3166	0.00045553	0.99954	0.00091107	0.015134	FALSE	64	39	97	25
GGGGGTGAAGGAGCTCGGGT	ACTN3	302.05	343.82	0.18628	873.16	1897.7	0.95879	0.83117	0.16883	0.33766	0.58013	TRUE	186	287	106	67
AAGGCACCAAGGCCGCGCTC	ACTN4	595.82	639.07	0.10093	935.47	3987.6	0.68487	0.75329	0.24671	0.49343	0.7103	TRUE	347	439	229	219
AGGCGCCAAGCTCCGGAGCG	ACTN4	502.73	548.75	0.12613	1059.5	3311.5	0.79972	0.78806	0.21194	0.42387	0.65535	TRUE	260	368	226	197
CCAAACCAGAAAAGGCACCA	ACTN4	555.48	480.76	-0.20802	2795.3	3693.3	1.2295	0.10944	0.89056	0.21888	0.45336	FALSE	262	322	275	173
ACGGCAGCACCTGCAAGGGT	ACTR10	580.31	658.5	0.18206	3059.8	3874.2	1.2562	0.89548	0.10452	0.20905	0.44178	TRUE	365	506	196	172
CTGCAAGGGTGGGTCCAACG	ACTR10	381.7	305.94	-0.31826	2878.6	2450.7	1.5304	0.062958	0.93704	0.12592	0.33098	FALSE	286	223	83	92
GGCGACGGCAGCACCTGCAA	ACTR10	587.55	594.4	0.016685	23.436	3927.1	0.10925	0.5435	0.4565	0.913	0.96116	TRUE	323	392	245	220
ACTCCCAATCTTAAACTAGG	ACTR1A	404.46	355.47	-0.18576	1201	2610.8	0.9587	0.16886	0.83114	0.33771	0.58014	FALSE	229	228	162	138
CCCAGGCGCAAAGCTTGCTG	ACTR1A	728.23	752.71	0.047629	299.57	4966.3	0.34733	0.63583	0.36417	0.72835	0.86438	TRUE	434	536	270	239
GCAAGCTAGATCGCTAACCC	ACTR1A	418.94	414.72	-0.014578	8.9128	2713.1	0.081056	0.4677	0.5323	0.9354	0.97208	FALSE	237	219	168	208
CCGCCCTCCAGAAAGCCCCG	ACTR1B	604.1	526.41	-0.19825	3021.5	4048.2	1.2211	0.11103	0.88897	0.22206	0.45709	FALSE	325	376	259	166
GCCCTCCAGAAAGCCCCGCG	ACTR1B	451.01	429.29	-0.071048	235.93	2940.9	0.40052	0.34439	0.65561	0.68877	0.83994	FALSE	217	269	219	173
TGGGAGCGATGATTGGCCGC	ACTR1B	818.22	935.3	0.19271	6860.9	5641.4	1.5587	0.94047	0.059532	0.11906	0.31987	TRUE	495	653	296	310
AATGCCTGCACGAAAAGGGT	ACTR2	369.29	520.58	0.49425	11529	2363.7	3.1119	0.99907	0.00092938	0.0018588	0.024044	TRUE	251	344	106	192
GAATGCCTGCACGAAAAGGG	ACTR2	551.34	659.47	0.25792	5857.1	3663.2	1.7864	0.96299	0.037014	0.074028	0.24222	TRUE	246	386	287	293
TGAGCTCCAATAAAAGATGG	ACTR2	503.76	478.82	-0.073113	311.12	3319	0.43296	0.33252	0.66748	0.66505	0.82592	FALSE	271	362	216	131
AGGGGAAGAAGTTGTAGGGT	ACTR3	365.15	434.14	0.24905	2384.4	2334.8	1.4278	0.92333	0.076669	0.15334	0.36994	TRUE	211	284	142	163
CCCGGGGAAAGGCGGCGTGA	ACTR3	134.47	148.6	0.14308	99.814	784.33	0.50434	0.69299	0.30701	0.61402	0.79419	TRUE	96	96	34	57
CGTGAGGGGAAGAAGTTGTA	ACTR3	606.17	636.16	0.069555	449.76	4063.4	0.47047	0.68099	0.31901	0.63802	0.8085	TRUE	322	404	264	251
CAGCACTAAAGATGGCGCGC	ACTR3B	406.53	273.89	-0.56805	8881.6	2625.4	2.5886	0.0048177	0.99518	0.0096355	0.069319	FALSE	227	168	166	114
CCCCAATCTCTCCAGCAGCA	ACTR3B	648.58	727.45	0.16533	3113.2	4375.3	1.1924	0.88345	0.11655	0.23309	0.47024	TRUE	301	320	326	429
GCAGCAAGGTTGGACGTATG	ACTR3B	421.01	360.33	-0.22396	1843.8	2727.8	1.1618	0.12265	0.87735	0.24531	0.48436	FALSE	222	262	185	109
AGGGAGAGATGGGTAAGGGC	ACTR3C	610.31	575.94	-0.083469	590.58	4093.7	0.53709	0.2956	0.7044	0.5912	0.77817	FALSE	304	372	286	221
AGGGCAGTTCTCGGCACAGA	ACTR3C	479.97	558.46	0.21809	3084.8	3148	1.3989	0.91908	0.080916	0.16183	0.3814	TRUE	273	325	191	250
CTGGCTGTTCCGGAAGATTC	ACTR3C	170.68	269.03	0.65342	4898.7	1017.4	3.0835	0.99898	0.0010231	0.0020461	0.025565	TRUE	114	183	51	94
AAAGCAGCCTTGACAGCCAG	ACTR5	596.86	686.66	0.2019	4037.3	3995.2	1.4208	0.92231	0.07769	0.15538	0.37246	TRUE	342	396	235	311
CAGAGGCGAGTCAAGTGGAA	ACTR5	384.8	406.95	0.080517	245.22	2472.4	0.44534	0.67196	0.32804	0.65607	0.8206	TRUE	248	287	124	132
CGAGAAGGGAGGGGGCATCG	ACTR5	425.15	617.71	0.53791	18700	2757.1	3.6672	0.99988	0.00012259	0.00024518	0.0061716	TRUE	260	330	151	306
ACCTTAGCAACGGAGGACGC	ACTR6	719.95	898.39	0.31904	15969	4904.6	2.5479	0.99458	0.0054184	0.010837	0.074778	TRUE	442	593	254	332
GCCTCTGGTCACCTTAGCAA	ACTR6	355.84	367.13	0.044926	63.702	2269.8	0.23691	0.59364	0.40636	0.81273	0.91201	TRUE	221	196	123	182
TCTGGTCACCTTAGCAACGG	ACTR6	552.38	508.93	-0.11798	944.44	3670.7	0.71719	0.23663	0.76337	0.47326	0.69514	FALSE	395	428	139	96
AGAGGGCTCCGAAAAGGCGG	ACTR8	498.59	527.38	0.080834	414.54	3281.7	0.50258	0.69237	0.30763	0.61526	0.79503	TRUE	305	359	177	184
CAGAGGGCTCCGAAAAGGCG	ACTR8	501.69	317.59	-0.65796	17166	3304.1	3.2028	0.00068056	0.99932	0.0013611	0.019795	FALSE	272	222	213	105
TGCATGCGGATTGATTGGGT	ACTR8	838.91	958.61	0.19221	7171.5	5797.7	1.572	0.94202	0.057976	0.11595	0.31548	TRUE	490	771	321	216
CTTGGTCAGATACAAAGCCA	ACTRT1	460.32	333.13	-0.46533	8140.3	3007.3	2.3192	0.010192	0.98981	0.020385	0.11019	FALSE	261	174	184	169
GGCCCCTCTGATGCTCACTG	ACTRT1	463.42	539.04	0.21763	2863	3029.5	1.3738	0.91525	0.08475	0.1695	0.3913	TRUE	268	361	180	194
GTCCTCAGTGAGCATCAGAG	ACTRT1	576.17	687.63	0.25474	6224.2	3844	1.7978	0.9639	0.036104	0.072208	0.23893	TRUE	318	490	239	218
CTCTCTCACCTCACCCTGTG	ACTRT2	581.34	704.14	0.27605	7557.5	3881.7	1.971	0.97564	0.02436	0.04872	0.18857	TRUE	307	566	255	159
CTCTCTCTCACCTCACCCTG	ACTRT2	1002.4	1106.2	0.14214	5399.4	7044.4	1.2378	0.8921	0.1079	0.21581	0.44964	TRUE	528	629	441	510
GACTCAGAGCCCCACCCCCA	ACTRT2	918.56	811.95	-0.17778	5688.3	6402.6	1.3324	0.09137	0.90863	0.18274	0.40903	FALSE	533	462	355	374
AGAATTCGCCCTTGAAACTG	ACTRT3	569.96	521.55	-0.12782	1172.4	3798.7	0.78547	0.21609	0.78391	0.43218	0.66252	FALSE	288	342	263	195
GAAAGTTGTTGCAGGAAGGG	ACTRT3	290.67	423.46	0.54128	8893.7	1819.7	3.1128	0.99907	0.00092649	0.001853	0.024024	TRUE	152	312	129	124
GGGGAAAAATGAGACTTAAG	ACTRT3	274.12	260.29	-0.074408	95.648	1706.8	0.33475	0.36891	0.63109	0.73781	0.87033	FALSE	129	164	136	104
CCAGCTGGGCTTGCCCCCGG	ACVR1	394.11	429.29	0.12303	618.83	2537.9	0.69818	0.75747	0.24253	0.48506	0.70407	TRUE	243	257	138	185
GTCTCCCCCGCCGCCCCCGG	ACVR1	446.87	341.87	-0.38539	5536.5	2911.4	1.9459	0.025836	0.97416	0.051672	0.19504	FALSE	244	235	188	117
TCGGGCTGGGAGCACGACCG	ACVR1	533.76	595.37	0.15731	1899.1	3535.7	1.0361	0.84992	0.15008	0.30016	0.54208	TRUE	368	473	148	140
GCCCCGGCCCCGCCCTTCGG	ACVR1B	593.76	371.98	-0.67319	24925	3972.4	3.5187	0.00021685	0.99978	0.00043371	0.0090707	FALSE	334	204	240	179
GCCTGCACGTGCGCTCCCGG	ACVR1B	663.06	972.21	0.55143	48220	4482.2	4.6176	1	1.9413e-06	3.8827e-06	0.00031041	TRUE	424	660	217	341
GCGCACGTGCAGGCGCCGGG	ACVR1B	85.857	85.469	-0.0064597	0.075285	480.78	0.017697	0.49292	0.50708	0.98584	0.99431	FALSE	47	63	36	25
CCTGCAGCAGCAGGCCCGGG	ACVR1C	413.77	319.54	-0.37181	4458.2	2676.5	1.8214	0.034272	0.96573	0.068545	0.2315	FALSE	216	197	184	132
CGATCTCACTGCCGGGCACA	ACVR1C	675.47	749.79	0.15038	2763.5	4574.1	1.0989	0.86409	0.13591	0.27183	0.51355	TRUE	370	540	283	232
CTCTGGGCGATCTCACTGCC	ACVR1C	471.69	439.97	-0.10023	503.4	3088.7	0.57084	0.28405	0.71595	0.56811	0.76257	FALSE	220	309	236	144
CGACAATCTCCTCGCGCTCC	ACVR2A	399.29	261.26	-0.61002	9631.4	2574.3	2.7203	0.0032608	0.99674	0.0065217	0.05426	FALSE	167	151	219	118
CGCAGCGGAGGAACGCTCGG	ACVR2A	638.24	672.09	0.074461	573.3	4299	0.5164	0.69721	0.30279	0.60558	0.78857	TRUE	324	406	293	286
CGTGCCGGGCCGGGAGCGCG	ACVR2A	431.35	441.91	0.034812	55.754	2801.1	0.19952	0.57907	0.42093	0.84186	0.9273	TRUE	274	290	143	165
CCAGAGAAACAACAACACGG	ACVR2B	448.94	317.59	-0.49801	8689.8	2926.2	2.4281	0.00759	0.99241	0.01518	0.092046	FALSE	254	225	180	102
GCCCCAGAGAAACAACAACA	ACVR2B	381.7	407.92	0.095599	343.8	2450.7	0.52962	0.70181	0.29819	0.59638	0.78179	TRUE	207	282	162	138
GTGGTCCGCGCCCCCCTGAG	ACVR2B	451.01	468.13	0.053661	146.71	2940.9	0.31586	0.62394	0.37606	0.75211	0.8783	TRUE	255	323	181	159
AGACAGGAGGGGACAAATGG	ACVRL1	443.77	379.75	-0.22419	2051.9	2889.3	1.1909	0.11685	0.88315	0.2337	0.47104	FALSE	247	258	182	133
AGAGGCTGCTGAAGACAGGA	ACVRL1	486.18	361.3	-0.42726	7839.9	3192.5	2.2101	0.013548	0.98645	0.027097	0.13132	FALSE	237	240	233	132
GAGGCTGCTGAAGACAGGAG	ACVRL1	675.47	666.27	-0.019772	42.393	4574.1	0.13615	0.44585	0.55415	0.89171	0.95135	FALSE	397	436	256	250
AGACCGAAGACCGTCAGTGA	ACY1	709.61	866.34	0.28754	12313	4827.5	2.2558	0.98796	0.012043	0.024086	0.1218	TRUE	383	647	303	245
GAGACCGAAGACCGTCAGTG	ACY1	929.94	765.33	-0.28072	13580	6489.4	2.0434	0.020507	0.97949	0.041015	0.16987	FALSE	582	628	317	160
GCCGAGGCCGGATGTCGGGG	ACY1	443.77	357.41	-0.31142	3739.1	2889.3	1.6065	0.054087	0.94591	0.10817	0.303	FALSE	262	205	167	163
CAGACAGAAACCGAAAGCAG	ACY3	216.19	292.34	0.4336	2915.7	1317	2.0983	0.98206	0.017939	0.035878	0.15643	TRUE	100	152	109	149
GTCTGGCTCTACGTGCCGTG	ACY3	576.17	590.51	0.035406	102.82	3844	0.23129	0.59146	0.40854	0.81709	0.91424	TRUE	384	399	173	209
TCTGGCTCTACGTGCCGTGG	ACY3	547.21	618.68	0.17679	2556.3	3633.2	1.1857	0.88213	0.11787	0.23574	0.47363	TRUE	385	439	144	198
CCCGGGCCCGCCCAGAAGGT	ACYP1	409.63	288.46	-0.50449	7397.5	2647.3	2.3551	0.0092596	0.99074	0.018519	0.10384	FALSE	180	155	216	142
GAAGGTGGGATTTCAGGACG	ACYP1	867.88	819.72	-0.082258	1159.7	6017	0.62079	0.26737	0.73263	0.53474	0.73936	FALSE	491	498	348	346
TCCAGCTGACCAATCAGAGA	ACYP1	306.19	390.44	0.34966	3562	1926.1	1.9197	0.97255	0.02745	0.054899	0.20218	TRUE	204	275	92	127
CAAAGTTAGTAAATAAAAGC	ACYP2	93.098	72.843	-0.3497	205.9	525.16	0.88387	0.18836	0.81164	0.37673	0.61565	FALSE	52	57	38	18
CCCTACCATTTAATTGATCA	ACYP2	274.12	310.79	0.18053	673.17	1706.8	0.88771	0.81265	0.18735	0.3747	0.61417	TRUE	117	218	148	102
TGCTGTGCCCAAAAAAAGAG	ACYP2	477.9	489.5	0.034532	67.296	3133.2	0.20726	0.5821	0.4179	0.83581	0.92379	TRUE	244	369	218	135
AAATGCGCGATCCAGGCCGG	ADA	640.3	643.93	0.0081295	6.5664	4314.3	0.055173	0.522	0.478	0.956	0.98138	TRUE	369	395	250	268
AGGAAATGCGCGATCCAGGC	ADA	306.19	283.6	-0.11018	255.18	1926.1	0.51467	0.30339	0.69661	0.60679	0.78929	FALSE	175	199	121	93
ATTTCCTGGAATTCTGGACC	ADA	552.38	631.3	0.19235	3117.9	3670.7	1.3027	0.90365	0.096347	0.19269	0.42212	TRUE	369	379	165	271
AAGCCACACACTTGCCACTC	ADA2	1007.5	1272.3	0.33635	35177	7084.2	3.146	0.99917	0.00082748	0.001655	0.022449	TRUE	569	793	405	517
CAGCCAGAGTGGCAAGTGTG	ADA2	518.24	484.65	-0.096505	564.55	3423.4	0.57421	0.28291	0.71709	0.56582	0.76105	FALSE	220	353	281	146
CAGTGCTGAGGCAGCCAGAG	ADA2	696.16	782.81	0.16902	3757.5	4727.6	1.2603	0.89621	0.10379	0.20758	0.44013	TRUE	425	605	248	201
AAGAGCGCCGGCCTCCGAGA	ADAD1	1073.7	849.83	-0.33703	25150	7595.1	2.5691	0.0050985	0.9949	0.010197	0.07199	FALSE	597	601	441	274
GTGACGCAAGACGCGGAGCT	ADAD1	894.77	810.01	-0.14341	3594.5	6221.4	1.0746	0.14127	0.85873	0.28254	0.52441	FALSE	478	554	387	280
TCCCTAGGTGACGCAAGACG	ADAD1	190.33	183.56	-0.051969	22.915	1146	0.19997	0.42075	0.57925	0.8415	0.92705	FALSE	90	135	94	54
ACTGTCCATCACAGATCTCA	ADAD2	356.87	665.3	0.89671	48696	2277	6.4634	1	5.1179e-11	1.0236e-10	6.0521e-08	TRUE	212	511	133	174
GAGAGCCCTGAGATCTGTGA	ADAD2	791.33	783.79	-0.013801	28.451	5438.9	0.10228	0.45927	0.54073	0.91853	0.96387	FALSE	440	586	325	221
GCTCCACCCCTGCCATACGA	ADAD2	681.68	848.86	0.31601	14016	4620.1	2.4595	0.99304	0.0069559	0.013912	0.087216	TRUE	341	513	318	361
CTCGCCAACCAGAATTGAGG	ADAL	419.97	340.9	-0.30014	3134.5	2720.4	1.516	0.064762	0.93524	0.12952	0.33639	FALSE	214	224	192	127
TTGGCGAGATGCGCTCTTCC	ADAL	397.22	370.04	-0.10198	369.38	2559.7	0.53714	0.29558	0.70442	0.59117	0.77817	FALSE	236	316	148	65
GGAGGTCTGAGTTTCGAAGG	ADAM10	490.31	493.39	0.0089959	4.7221	3222.2	0.054138	0.52159	0.47841	0.95683	0.98171	TRUE	294	387	180	121
TCACGTGGTGAGGAAGGAGG	ADAM10	292.74	465.22	0.66647	15072	1833.8	4.0277	0.99997	2.8159e-05	5.6318e-05	0.0021513	TRUE	196	344	87	135
TTGGGTGCCCGCGCGTCACG	ADAM10	628.93	538.06	-0.22473	4134.2	4230.5	1.397	0.081211	0.91879	0.16242	0.38214	FALSE	345	412	263	142
ACAAAAGAGGCGCCGCCCCG	ADAM11	310.33	266.12	-0.22094	978.57	1954.5	0.99993	0.15867	0.84133	0.31734	0.55978	FALSE	146	155	154	119
AGGTGCGAGGAGGGACCCCG	ADAM11	623.75	633.24	0.021752	45.04	4192.4	0.14658	0.55827	0.44173	0.88346	0.94751	TRUE	301	383	302	269
GGAGACTTCGAGGTGCGAGG	ADAM11	726.16	681.81	-0.090798	983.91	4950.8	0.63038	0.26422	0.73578	0.52845	0.73487	FALSE	433	476	269	226
CGAGCGGTCTCTAGGACCCG	ADAM12	211.02	139.86	-0.58997	2558.7	1282.6	1.987	0.023459	0.97654	0.046918	0.18416	FALSE	119	94	85	50
GAGCGGTCTCTAGGACCCGC	ADAM12	618.58	585.65	-0.078784	542.21	4154.4	0.51086	0.30473	0.69527	0.60945	0.79108	FALSE	370	373	228	230
GCGGGTCCTAGAGACCGCTC	ADAM12	394.11	425.4	0.10994	489.63	2537.9	0.62106	0.73272	0.26728	0.53456	0.73918	TRUE	256	277	125	161
AGCAGCGCGGGCGTAGTGGG	ADAM15	857.53	771.16	-0.15297	3732.7	5938.6	1.1208	0.13119	0.86881	0.26237	0.50373	FALSE	522	479	307	315
GCTGAGCAGCGCGGGCGTAG	ADAM15	311.36	315.65	0.019686	9.2085	1961.6	0.096894	0.53859	0.46141	0.92281	0.96603	TRUE	166	216	135	109
GGGCGGTGTCCCCGCTCCCG	ADAM15	145.85	94.21	-0.62519	1349.3	857.02	1.7641	0.03886	0.96114	0.077719	0.24941	FALSE	91	58	50	39
CCGCCCGTCACGTCTAGCTG	ADAM17	623.75	583.71	-0.095562	801.9	4192.4	0.61842	0.26815	0.73185	0.5363	0.74034	FALSE	350	418	253	183
CGAGCCCCAGCTAGACGTGA	ADAM17	493.42	490.47	-0.0086156	4.333	3244.5	0.051681	0.47939	0.52061	0.95878	0.98246	FALSE	302	316	175	189
GTGACGGGCGGGGCCGAACA	ADAM17	770.64	623.53	-0.30515	10851	5283.5	2.0238	0.021493	0.97851	0.042986	0.17476	FALSE	431	382	314	260
CATTTCCCCTCCCCGCCCTG	ADAM18	402.39	411.8	0.033285	44.322	2596.2	0.18478	0.5733	0.4267	0.8534	0.93331	TRUE	181	243	208	181
GTGCTGCCCCAGGACCCTGG	ADAM18	1167.9	1133.4	-0.043131	592.64	8326.9	0.37727	0.35299	0.64701	0.70597	0.85081	FALSE	679	733	450	434
TGTGCTGCCCCAGGACCCTG	ADAM18	715.82	759.51	0.085354	954.54	4873.7	0.6258	0.73428	0.26572	0.53145	0.73698	TRUE	390	482	302	300
GAGTCTCGCCAGCTCCTCCC	ADAM19	291.71	238.92	-0.28688	1396.4	1826.8	1.2349	0.10843	0.89157	0.21685	0.45085	FALSE	180	184	102	62
TCCCCTCCTCCATCCCCTGG	ADAM19	227.57	268.06	0.23528	821.04	1392.9	1.0849	0.86101	0.13899	0.27798	0.52	TRUE	130	162	90	114
TCCCCTGGCGGAGGCCCGCG	ADAM19	378.6	330.22	-0.19668	1171.5	2428.9	0.9816	0.16315	0.83685	0.32629	0.56872	FALSE	215	186	151	154
AGGTTGGGTGTGGTGCGCTG	ADAM2	1144.1	1239.3	0.11525	4536.1	8141.4	1.0554	0.85438	0.14562	0.29124	0.53387	TRUE	652	751	454	525
GCGGCTGGGAGAGCCCAGGT	ADAM2	383.77	301.08	-0.34905	3431.1	2465.2	1.6654	0.04792	0.95208	0.09584	0.28184	FALSE	256	199	115	111
TGCTTGTCCTGCAAGAGACA	ADAM2	550.31	615.76	0.16185	2143.7	3655.7	1.0825	0.86049	0.13951	0.27902	0.52048	TRUE	337	448	195	186
CTATTGACCCAAGTGTGTAA	ADAM20	624.79	540.98	-0.20744	3516.7	4200.1	1.2932	0.097968	0.90203	0.19594	0.42594	FALSE	365	361	239	196
CTTCATCCCCTTACACACTT	ADAM20	971.32	963.46	-0.0117	30.84	6806.1	0.095196	0.46208	0.53792	0.92416	0.96675	FALSE	458	592	481	400
TATTGACCCAAGTGTGTAAG	ADAM20	541	540.01	-0.0026484	0.49409	3588.1	0.016595	0.49338	0.50662	0.98676	0.99481	FALSE	312	378	211	178
AATTCTACAGAAATAATAAT	ADAM21	148.96	86.44	-0.77818	1989.8	876.94	2.1111	0.017382	0.98262	0.034764	0.15329	FALSE	76	72	68	17
GAAGTGAGTATAGAAATGGC	ADAM21	319.64	329.25	0.04262	46.212	2018.7	0.21397	0.58471	0.41529	0.83057	0.92127	TRUE	189	183	120	156
TTCGGAAGTGAGTATAGAAA	ADAM21	248.26	261.26	0.073356	84.538	1531.7	0.33221	0.63014	0.36986	0.73973	0.87152	TRUE	165	164	75	105
CGCCCTTGCCTGCGCGCGGG	ADAM22	313.43	272.92	-0.19899	821.58	1975.9	0.91138	0.18105	0.81895	0.3621	0.6028	FALSE	213	222	90	59
CGGGCGACAAGAGCTCGGCA	ADAM22	506.86	509.9	0.0085915	4.6009	3341.3	0.052478	0.52093	0.47907	0.95815	0.98205	TRUE	262	324	228	201
GCGCAGGCAAGGGCGCGCGC	ADAM22	489.28	632.27	0.36922	10266	3214.8	2.522	0.99417	0.0058349	0.01167	0.078251	TRUE	262	481	211	170
CAGCACCCGAAGCCCCGCTC	ADAM23	398.25	513.78	0.36667	6700.8	2567	2.2803	0.9887	0.011296	0.022591	0.11706	TRUE	239	282	146	247
CCCGAGAGCGCGCCCGAGCG	ADAM23	219.3	176.76	-0.30948	907.1	1337.6	1.1629	0.12243	0.87757	0.24487	0.4838	FALSE	119	128	93	54
TCAGCACCCGAAGCCCCGCT	ADAM23	712.71	681.81	-0.063869	477.69	4850.6	0.44377	0.3286	0.6714	0.65721	0.82127	FALSE	368	440	321	262
CAAGTAATCTTAGAGCCAGG	ADAM28	225.5	200.07	-0.1718	323.6	1379	0.68476	0.24675	0.75325	0.4935	0.7103	FALSE	134	160	84	46
GTTGCGCAACCTCGAAGCTG	ADAM28	355.84	345.76	-0.041341	50.808	2269.8	0.21158	0.41622	0.58378	0.83243	0.92209	FALSE	211	259	133	97
TGCAACAATGGCCCAGCAGG	ADAM28	573.07	553.6	-0.049763	189.43	3821.3	0.31486	0.37643	0.62357	0.75287	0.87885	FALSE	314	342	240	228
AAGTGTTTGAGGTTTATTAG	ADAM29	296.88	239.89	-0.30632	1628.1	1862.2	1.3205	0.093336	0.90666	0.18667	0.41421	FALSE	192	208	95	39
AGGGCGACAGTTATGCACTG	ADAM29	334.12	550.69	0.71919	23814	2118.8	4.705	1	1.2695e-06	2.5389e-06	0.00022767	TRUE	223	395	100	172
TTTCTCAATTAAGAGTCTGA	ADAM29	396.18	375.87	-0.075742	206.37	2552.5	0.40209	0.34381	0.65619	0.68762	0.83929	FALSE	252	300	131	87
AAGAGGGGCTGTTGGCACGT	ADAM30	683.75	734.25	0.10266	1275.7	4635.4	0.74178	0.77089	0.22911	0.45822	0.68394	TRUE	415	529	246	227
GAGAGGGTAGAGAACACCAT	ADAM30	639.27	584.68	-0.12856	1490.6	4306.6	0.8318	0.20276	0.79724	0.40552	0.64023	FALSE	397	370	221	232
GGAAGAAAGGAGGGAAACGT	ADAM30	416.87	326.33	-0.35229	4113.7	2698.5	1.7428	0.04068	0.95932	0.08136	0.25644	FALSE	219	266	184	70
CATGGGACAGCGTTCTCCGG	ADAM32	280.33	306.91	0.13026	353.51	1749.1	0.63562	0.73749	0.26251	0.52502	0.73285	TRUE	119	164	152	152
GTTTAGCGTCCGGAACACGA	ADAM32	283.43	460.37	0.69783	15881	1770.2	4.2053	0.99999	1.3036e-05	2.6072e-05	0.0012291	TRUE	168	221	106	253
TTTAGCGTCCGGAACACGAA	ADAM32	607.2	685.69	0.17511	3083.1	4070.9	1.2301	0.89068	0.10932	0.21864	0.45309	TRUE	355	513	232	193
CCCGCTCGGAGCCTGGCCAG	ADAM33	352.74	337.99	-0.061434	108.75	2248.2	0.31102	0.37789	0.62211	0.75579	0.88022	FALSE	223	257	118	91
CCCTGGCCAGGCTCCGAGCG	ADAM33	190.33	204.93	0.10607	106.58	1146	0.43122	0.66684	0.33316	0.66631	0.82682	TRUE	128	161	56	50
GCCCCTGGCCAGGCTCCGAG	ADAM33	343.43	278.74	-0.30009	2097.6	2183.4	1.3843	0.083139	0.91686	0.16628	0.38699	FALSE	206	207	126	80
ATTAAAGACAACTACCGAGG	ADAM7	315.5	391.41	0.31016	2889.5	1990.1	1.7016	0.95558	0.044415	0.08883	0.27012	TRUE	155	163	150	240
CTAATTAAAGACAACTACCG	ADAM7	307.22	475.9	0.62973	14396	1933.2	3.8365	0.99994	6.2401e-05	0.0001248	0.003791	TRUE	157	258	140	232
TGCTTGAGGCTAAAACCTGG	ADAM7	717.89	894.51	0.31694	15645	4889.2	2.526	0.99423	0.0057692	0.011538	0.077683	TRUE	472	644	222	277
AGGGAGGATGCTGGATTGTG	ADAM8	567.9	574	0.015398	18.631	3783.6	0.099238	0.53953	0.46047	0.92095	0.9651	TRUE	358	382	191	209
CAAGGGAGGATGCTGGATTG	ADAM8	665.13	680.84	0.033618	123.32	4497.5	0.23418	0.59258	0.40742	0.81485	0.913	TRUE	329	510	314	191
GGGAAACGGACCCCGCCCCC	ADAM8	405.49	385.58	-0.072459	198.27	2618.1	0.38915	0.34858	0.65142	0.69717	0.84562	FALSE	226	235	166	162
GAAATCCTATTCTCGCGCCG	ADAM9	339.29	296.23	-0.1952	928.25	2154.7	0.9277	0.17678	0.82322	0.35356	0.59511	FALSE	199	177	129	128
GTAGGGAAAAATCCAGTCCC	ADAM9	497.55	322.45	-0.62421	15510	3274.3	3.0601	0.0011062	0.99889	0.0022124	0.026972	FALSE	290	189	191	143
TTCCCTACGTCAGCGCAGCT	ADAM9	324.81	348.67	0.10199	284.88	2054.4	0.52655	0.70075	0.29925	0.59851	0.78343	TRUE	206	275	108	84
ACTGCTTATAGGAGCACCAG	ADAMDEC1	477.9	583.71	0.288	5611.9	3133.2	1.8903	0.97064	0.029356	0.058713	0.21086	TRUE	285	401	177	200
ATCTGGACACTGTTTGCCCC	ADAMDEC1	748.92	864.4	0.20663	6676.4	5120.8	1.6138	0.94671	0.05329	0.10658	0.30026	TRUE	397	511	327	379
CCTGGTGCTCCTATAAGCAG	ADAMDEC1	282.4	249.61	-0.17739	538.06	1763.2	0.78087	0.21744	0.78256	0.43488	0.66419	FALSE	163	168	110	89
CCCCTCCCGAGCCCGCAGCG	ADAMTS1	660.99	741.05	0.1647	3207.3	4466.9	1.1979	0.88451	0.11549	0.23097	0.46785	TRUE	397	517	242	246
GGAGCGCGGTTTAGCACCAA	ADAMTS1	702.37	748.82	0.092265	1079.2	4773.7	0.67233	0.74931	0.25069	0.50138	0.71647	TRUE	356	534	323	237
TTTAGCACCAACGGAGCCGG	ADAMTS1	715.82	540.01	-0.40596	15531	4873.7	2.5183	0.0058955	0.9941	0.011791	0.078762	FALSE	413	306	279	250
AAAAACCCCCAAACTGCGCG	ADAMTS10	276.19	270.97	-0.027402	13.599	1720.9	0.12571	0.44998	0.55002	0.89996	0.95515	FALSE	163	176	104	103
ACTTCCTGAGCCGCCTGCCA	ADAMTS10	819.26	719.68	-0.18671	4962.7	5649.2	1.3248	0.092618	0.90738	0.18524	0.41222	FALSE	404	513	388	228
TCTGGCCGCGCGCAGTTTGG	ADAMTS10	397.22	435.11	0.13115	718.45	2559.7	0.74904	0.77308	0.22692	0.45383	0.67997	TRUE	204	305	180	143
CTGACAGTGTCCGCTTTCGG	ADAMTS12	430.32	429.29	-0.0034564	0.53263	2793.8	0.019527	0.49221	0.50779	0.98442	0.99379	FALSE	279	257	137	185
GACAGTGTCCGCTTTCGGCG	ADAMTS12	532.73	406.95	-0.38771	7945.8	3528.2	2.1175	0.017107	0.98289	0.034215	0.15169	FALSE	276	229	239	190
TGGAATGGGCCAGAGCGGGA	ADAMTS12	674.44	686.66	0.025873	74.696	4566.4	0.18087	0.57177	0.42823	0.85647	0.93473	TRUE	396	451	256	256
AAGGCCCAGCTTGCAGCAGG	ADAMTS13	607.2	553.6	-0.1331	1437.2	4070.9	0.84007	0.20044	0.79956	0.40087	0.63529	FALSE	326	367	261	203
ACTGCAACCATCTTAGAGCA	ADAMTS13	558.59	656.55	0.23275	4806.8	3715.9	1.6072	0.94599	0.05401	0.10802	0.30268	TRUE	379	437	161	239
CAGGCCGCCCACCCTAGCCA	ADAMTS13	329.98	372.95	0.17612	924.28	2090.2	0.93999	0.82639	0.17361	0.34722	0.58877	TRUE	214	259	105	125
CTGGGGAGTGCAGCTGCCTG	ADAMTS14	599.96	613.82	0.03289	96.024	4017.9	0.21863	0.58653	0.41347	0.82694	0.91968	TRUE	282	392	298	240
CTGGGGCGCCGGGCGCCCGG	ADAMTS14	186.2	120.43	-0.62438	2187.7	1118.8	1.9661	0.024645	0.97536	0.04929	0.18991	FALSE	104	69	76	55
GGAGTGCAGCTGCCTGCGGC	ADAMTS14	883.39	647.81	-0.44688	27915	6134.8	3.0077	0.0013161	0.99868	0.0026323	0.030148	FALSE	554	354	300	313
ACAGCCGGCAGTTCCCAGAA	ADAMTS15	244.12	184.53	-0.40182	1784	1503.9	1.5366	0.062198	0.9378	0.1244	0.32834	FALSE	137	151	99	39
CCAGAAAGGAGAGCCAAGGG	ADAMTS15	507.9	392.38	-0.37146	6700.2	3348.8	1.9962	0.022954	0.97705	0.045907	0.18187	FALSE	283	235	208	169
GTTCCCAGAAAGGAGAGCCA	ADAMTS15	304.12	270.97	-0.1659	549.73	1911.9	0.75802	0.22422	0.77578	0.44844	0.6756	FALSE	195	183	99	96
GAAATCAAAAGAGTGAGCAG	ADAMTS16	239.98	161.22	-0.57095	3132	1476	2.05	0.020182	0.97982	0.040363	0.16818	FALSE	153	111	79	55
GAGCAGAGGCTGAGTCATTT	ADAMTS16	780.99	757.56	-0.043873	274.32	5361.1	0.31989	0.37453	0.62547	0.74905	0.87681	FALSE	446	501	309	279
TCGGAATTCCGAGAAGAATC	ADAMTS16	264.81	274.86	0.053533	50.49	1643.6	0.24786	0.59788	0.40212	0.80424	0.90697	TRUE	115	185	141	98
ATCCCCTCCCGCCTTCCGAG	ADAMTS17	641.34	595.37	-0.10714	1057.1	4321.9	0.69929	0.24218	0.75782	0.48437	0.70356	FALSE	315	361	305	252
TCGACCCATCCCAACCAGTA	ADAMTS17	308.26	304.97	-0.015425	5.4083	1940.3	0.074664	0.47024	0.52976	0.94048	0.97443	FALSE	173	184	125	130
TTCGACCCATCCCAACCAGT	ADAMTS17	318.6	319.54	0.0042167	0.43758	2011.5	0.020858	0.50832	0.49168	0.98336	0.99322	TRUE	197	223	111	106
ACGCCCTTGCACCAGCCCGG	ADAMTS18	639.27	761.45	0.25196	7477.9	4306.6	1.8618	0.96868	0.031319	0.062638	0.21921	TRUE	384	467	234	317
GCGCGGTGATTGGCGACCAG	ADAMTS18	575.14	526.41	-0.12749	1187.7	3836.4	0.7867	0.21573	0.78427	0.43146	0.66183	FALSE	358	393	198	149
GCTCGTCCGAGCCCCCGGGC	ADAMTS18	311.36	201.05	-0.62853	6156.7	1961.6	2.4907	0.0063746	0.99363	0.012749	0.082705	FALSE	175	94	126	113
CACCCCCGCCAGGGCTTCGG	ADAMTS19	511	405.98	-0.33121	5533.5	3371.2	1.8089	0.035236	0.96476	0.070471	0.23549	FALSE	309	321	185	97
GGAGGCCGCCGAAGCCCTGG	ADAMTS19	832.71	805.15	-0.048485	379.61	5750.8	0.36333	0.35818	0.64182	0.71636	0.85691	FALSE	442	479	363	350
GTAGGCTGTGTGACTCCGGG	ADAMTS19	282.4	363.24	0.36208	3280.9	1763.2	1.9253	0.97291	0.027093	0.054186	0.20067	TRUE	180	201	93	173
AAGATGCGCCGGGTCACCGC	ADAMTS2	934.08	945.98	0.018249	70.844	6521	0.1474	0.55859	0.44141	0.88281	0.94721	TRUE	507	587	396	387
GAGCGAGCGAGGGAGGCAGG	ADAMTS2	694.09	715.8	0.044362	235.58	4712.2	0.3162	0.62407	0.37593	0.75185	0.87821	TRUE	377	528	294	209
GGAGGGAGGGAGGCGAGCGA	ADAMTS2	690.99	902.28	0.38441	22420	4689.2	3.0855	0.99898	0.0010161	0.0020322	0.025436	TRUE	382	600	286	329
CCTTGCGGCTGAGTGGAGAA	ADAMTS20	238.95	328.28	0.45657	4014.7	1469.1	2.3305	0.99011	0.0098888	0.019778	0.10826	TRUE	142	244	89	94
GCAGTCCCCTTGCGGCTGAG	ADAMTS20	601	493.39	-0.28411	5804	4025.5	1.6961	0.044937	0.95506	0.089873	0.27186	FALSE	368	321	213	187
GTTCCCGGCCAATCAGCGGG	ADAMTS20	249.29	244.75	-0.02643	10.322	1538.7	0.11583	0.45389	0.54611	0.90779	0.95871	FALSE	181	183	60	69
GAGCAACAGGAGCCGGCGAG	ADAMTS3	656.86	636.16	-0.046118	214.19	4436.4	0.31073	0.378	0.622	0.756	0.88031	FALSE	383	447	252	208
GCGCTGCGAGCAACAGGAGC	ADAMTS3	709.61	809.04	0.18893	4948.2	4827.5	1.431	0.92379	0.076213	0.15243	0.36861	TRUE	432	570	254	263
GGCTCCTGTTGCTCGCAGCG	ADAMTS3	481	352.56	-0.4471	8298.7	3155.4	2.2866	0.011109	0.98889	0.022218	0.11581	FALSE	256	221	209	142
AAATGGGACTTGCCCAGGGG	ADAMTS4	573.07	657.53	0.19802	3570.8	3821.3	1.3663	0.91407	0.085928	0.17186	0.3945	TRUE	303	444	251	233
ACCGACAGAGCTCAGCTGAG	ADAMTS4	527.55	523.5	-0.011118	8.2322	3490.7	0.068677	0.47262	0.52738	0.94525	0.97659	FALSE	327	354	183	185
ACTCAGCTGAGCTCTGTCGG	ADAMTS4	334.12	420.54	0.33102	3747.2	2118.8	1.8776	0.96978	0.030217	0.060434	0.21465	TRUE	211	290	112	143
AGTCCGCGCCTAATCAGATG	ADAMTS5	152.06	176.76	0.21588	305.61	896.9	0.82493	0.79529	0.20471	0.40941	0.64366	TRUE	100	150	47	32
GCGCCTAATCAGATGGGGGA	ADAMTS5	460.32	441.91	-0.058736	169.37	3007.3	0.3356	0.36859	0.63141	0.73717	0.86993	FALSE	287	335	158	120
GTCCGCGCCTAATCAGATGG	ADAMTS5	404.46	538.06	0.41091	8970.6	2610.8	2.6148	0.99554	0.0044636	0.0089273	0.066127	TRUE	259	396	132	158
ATGTGTCCTGGGTCGTCACG	ADAMTS6	1008.6	1222.8	0.27763	23000	7092.1	2.5438	0.99452	0.0054824	0.010965	0.075272	TRUE	612	839	363	420
CCCCCTCCACGTGACGACCC	ADAMTS6	673.41	678.89	0.01169	15.054	4558.8	0.081266	0.53238	0.46762	0.93523	0.97205	TRUE	387	460	264	239
TGTCCTGGGTCGTCACGTGG	ADAMTS6	677.54	659.47	-0.038952	163.37	4589.4	0.26681	0.39481	0.60519	0.78961	0.89915	FALSE	384	434	271	245
CTTGAGGCGAGCACGGCCTG	ADAMTS7	516.17	769.22	0.57462	32332	3408.5	4.3342	0.99999	7.3131e-06	1.4626e-05	0.00081314	TRUE	334	500	165	292
GCAGGCCGTGCTCGCCTCAA	ADAMTS7	299.98	244.75	-0.29248	1529.1	1883.5	1.2726	0.10158	0.89842	0.20315	0.43502	FALSE	187	208	103	44
TGAGGCGAGCACGGCCTGCG	ADAMTS7	552.38	530.29	-0.058757	243.9	3670.7	0.36452	0.35774	0.64226	0.71547	0.8564	FALSE	294	340	240	206
CAGTTTCTCTCTCTGATCCC	ADAMTS8	184.13	139.86	-0.39427	984.46	1105.2	1.3316	0.091498	0.9085	0.183	0.40938	FALSE	107	74	71	70
GTTTCTCTCTCTGATCCCAG	ADAMTS8	830.64	734.25	-0.17771	4649.4	5735.1	1.2727	0.10156	0.89844	0.20312	0.43501	FALSE	447	488	356	268
TAGTTGACACTTCAGGGGGG	ADAMTS8	520.31	265.15	-0.96992	33462	3438.4	4.3516	6.7589e-06	0.99999	1.3518e-05	0.00076806	FALSE	263	192	240	81
CGCCTCTAAGAGGAGGAGAG	ADAMTS9	234.81	264.18	0.16931	431.47	1441.3	0.77342	0.78036	0.21964	0.43927	0.66845	TRUE	126	174	101	98
CGGTGCACGCCTCTAAGAGG	ADAMTS9	604.1	618.68	0.034342	106.24	4048.2	0.2291	0.5906	0.4094	0.81879	0.91504	TRUE	277	272	307	365
CTCTAAGAGGAGGAGAGGGG	ADAMTS9	279.29	232.13	-0.26583	1114.8	1742	1.1301	0.12922	0.87078	0.25843	0.4992	FALSE	162	116	108	123
AAGCTGAATGGAATCTCTCT	ADAMTSL1	557.55	610.91	0.13162	1424.1	3708.3	0.87617	0.80953	0.19047	0.38094	0.61924	TRUE	286	442	253	187
AATGGAATCTCTCTCGGAGC	ADAMTSL1	516.17	387.52	-0.41265	8318	3408.5	2.2036	0.013776	0.98622	0.027552	0.1327	FALSE	257	172	242	227
TTAGCAGGAGCCTGATTGGC	ADAMTSL1	517.21	460.37	-0.16762	1617	3416	0.97258	0.16538	0.83462	0.33076	0.57259	FALSE	323	321	177	153
AGCGGGTTAAAGTGTGCGCC	ADAMTSL2	259.64	245.72	-0.079164	96.853	1608.6	0.34699	0.3643	0.6357	0.7286	0.86459	FALSE	142	170	109	83
CGGGCTCCAGAGGCGCAGAG	ADAMTSL2	357.91	428.31	0.25842	2483.5	2284.2	1.4731	0.92964	0.070358	0.14072	0.35185	TRUE	181	257	165	184
GGTTAAAGTGTGCGCCAGGC	ADAMTSL2	229.64	371.98	0.69346	10276	1406.7	3.7952	0.99993	7.3767e-05	0.00014753	0.0042945	TRUE	132	189	90	194
CGCGCCGTGCACTTGCCGGG	ADAMTSL3	447.9	420.54	-0.090718	374.33	2918.8	0.50639	0.30629	0.69371	0.61258	0.79325	FALSE	255	290	178	143
CTGCGCTGGCCCCGGCCCAG	ADAMTSL3	263.78	193.28	-0.44667	2500.1	1636.6	1.7427	0.040692	0.95931	0.081384	0.25648	FALSE	152	146	103	53
TGCACCGCCCGGCAAGTGCA	ADAMTSL3	620.65	531.27	-0.22396	4000.9	4169.6	1.3843	0.08314	0.91686	0.16628	0.38699	FALSE	268	365	332	182
CCCACCCCGGGGCCGCCGAG	ADAMTSL4	463.42	499.21	0.10712	640.88	3029.5	0.65034	0.74226	0.25774	0.51547	0.72613	TRUE	282	313	166	201
GGCAGACCGGCCCCACCCCG	ADAMTSL4	404.46	333.13	-0.27913	2549.5	2610.8	1.3959	0.081374	0.91863	0.16275	0.3826	FALSE	154	171	237	172
TCCTGGCGAGTGGGGCTGCG	ADAMTSL4	757.19	717.74	-0.077092	778.35	5182.7	0.548	0.29184	0.70816	0.58369	0.77321	FALSE	492	527	240	212
CGCCCAGGCCCGGGTCAGGA	ADAMTSL5	361.01	413.75	0.19619	1392.1	2305.9	1.0982	0.86394	0.13606	0.27212	0.51361	TRUE	194	242	155	184
GCCGCCGCCCCTCCTGACCC	ADAMTSL5	613.41	683.75	0.15637	2475.6	4116.5	1.0963	0.86353	0.13647	0.27294	0.5146	TRUE	317	442	276	262
GCGCCCAGGCCCGGGTCAGG	ADAMTSL5	413.77	290.4	-0.5093	7669.1	2676.5	2.3846	0.0085488	0.99145	0.017098	0.099229	FALSE	276	226	124	73
CAGCGGTGCAGGCGAGCGTG	ADAP1	605.13	624.5	0.045381	187.6	4055.8	0.30414	0.61949	0.38051	0.76102	0.88315	TRUE	341	494	244	149
GATTTCCCAGCGGGTCCCCG	ADAP1	265.85	234.07	-0.18293	505.43	1650.6	0.78217	0.21706	0.78294	0.43411	0.66393	FALSE	135	154	122	87
GGCGGCGGGCGATTTCCCAG	ADAP1	417.9	357.41	-0.22499	1832.3	2705.8	1.1629	0.12244	0.87756	0.24487	0.4838	FALSE	224	187	180	181
CAAATTGGAGTTTAACACAC	ADAP2	405.49	349.64	-0.21322	1561.6	2618.1	1.0915	0.13753	0.86247	0.27507	0.5171	FALSE	258	203	134	157
GGCCGGACTGGACCTGCCGA	ADAP2	767.54	838.18	0.12686	2496	5260.2	0.97394	0.83496	0.16504	0.33009	0.57233	TRUE	403	514	339	349
TCCTGTCCCTCCCCGCGCGT	ADAP2	177.92	150.54	-0.2396	375.44	1064.6	0.83909	0.20071	0.79929	0.40142	0.63582	FALSE	127	89	45	66
AACCGGCCTGAAACCAAGCG	ADAR	562.72	541.95	-0.054171	215.81	3746	0.33943	0.36714	0.63286	0.73429	0.86835	FALSE	305	345	239	213
CGCTGCATGAGAACTACGGA	ADAR	565.83	637.13	0.17094	2544.3	3768.6	1.1615	0.87728	0.12272	0.24544	0.48445	TRUE	290	422	257	234
CTTCCGTAGTTCTCATGCAG	ADAR	509.97	483.67	-0.076216	345.73	3363.7	0.45335	0.32515	0.67485	0.6503	0.81638	FALSE	303	316	190	182
CCGGCTGCCCACGACAGACA	ADARB1	534.79	564.29	0.077306	435.01	3543.2	0.49548	0.68987	0.31013	0.62026	0.79811	TRUE	317	425	200	156
GGGGCGCCCGTGTCTGTCGT	ADARB1	547.21	529.32	-0.04785	159.93	3633.2	0.29671	0.38335	0.61665	0.76669	0.88645	FALSE	358	436	171	109
GTCGTGGGCAGCCGGAGCTG	ADARB1	671.34	556.52	-0.27017	6606.3	4543.5	1.7034	0.044244	0.95576	0.088489	0.26954	FALSE	436	402	213	171
CACAGGGCCTGTCAGCCACG	ADARB2	592.72	439.97	-0.42911	11731	3964.9	2.4259	0.0076353	0.99236	0.015271	0.09235	FALSE	310	295	263	158
GGGAGTCCAGGGCAGCCACG	ADARB2	709.61	799.33	0.17153	4028	4827.5	1.2912	0.90169	0.098312	0.19662	0.42662	TRUE	406	510	280	313
TGTATCCCAAGCCTGGGCCC	ADARB2	400.32	266.12	-0.58727	9098.1	2581.6	2.6413	0.0041298	0.99587	0.0082596	0.062762	FALSE	211	163	176	111
GACTCCCCGGAAAAACTACA	ADAT1	325.84	220.47	-0.56148	5604.1	2061.5	2.3207	0.01015	0.98985	0.020301	0.10988	FALSE	177	132	138	95
GGCTGCGGGACTTGAAGCGC	ADAT1	868.91	609.94	-0.50985	33795	6024.9	3.3364	0.00042428	0.99958	0.00084856	0.014438	FALSE	473	336	367	292
GGGCTGCGGGACTTGAAGCG	ADAT1	634.1	528.35	-0.26275	5602.8	4268.5	1.6185	0.052772	0.94723	0.10554	0.29883	FALSE	278	269	335	275
ACTCGGGAGCTATTTCTGAA	ADAT2	546.17	632.27	0.21083	3711.7	3625.7	1.4299	0.92363	0.076369	0.15274	0.36903	TRUE	265	396	263	255
CTTGTCGGACCAGTGAGCGG	ADAT2	231.71	337.99	0.54271	5697.7	1420.5	2.8198	0.9976	0.0024024	0.0048048	0.044622	TRUE	172	256	52	92
GGGCTTGTCGGACCAGTGAG	ADAT2	576.17	610.91	0.084313	603.42	3844	0.56026	0.71235	0.28765	0.5753	0.76741	TRUE	345	475	212	154
ACGACGGGAGCGTAGTTCCA	ADAT3	581.34	721.63	0.31138	9868.5	3881.7	2.2516	0.98783	0.012173	0.024346	0.12269	TRUE	324	453	238	290
ATCTTCGCCAGGCCAAGGTG	ADAT3	534.79	460.37	-0.21577	2773.7	3543.2	1.2504	0.10558	0.89442	0.21116	0.44436	FALSE	357	349	160	125
CGACGGGAGCGTAGTTCCAG	ADAT3	840.98	987.75	0.23181	10787	5813.3	1.9249	0.97288	0.027121	0.054243	0.20079	TRUE	384	620	429	397
AAAGCAACAAGGCCACCTGA	ADCK1	529.62	448.71	-0.23869	3279	3505.7	1.3665	0.085885	0.91412	0.17177	0.39437	FALSE	287	333	225	129
CTCGGGCTTACTCCGTCAGG	ADCK1	430.32	432.2	0.00628	1.7702	2793.8	0.035598	0.5142	0.4858	0.9716	0.98802	TRUE	286	276	130	169
TCCCGCGGGCAGTACTGTGG	ADCK1	241.02	241.84	0.0048683	0.33462	1483	0.021243	0.50847	0.49153	0.98305	0.99316	TRUE	181	180	52	69
AGTGCAGGTGCAGGGAACCG	ADCK2	250.33	322.45	0.36396	2611.1	1545.7	1.8344	0.96671	0.033295	0.066589	0.22735	TRUE	131	220	111	112
GCAGGGAACCGAGGCACCGA	ADCK2	599.96	645.87	0.1062	1054.2	4017.9	0.72426	0.76555	0.23445	0.4689	0.69211	TRUE	280	495	300	170
TGCAGGGAACCGAGGCACCG	ADCK2	345.5	428.31	0.3092	3439.4	2197.8	1.7666	0.96135	0.038648	0.077296	0.24859	TRUE	184	277	150	164
GCCAAAAGGTAAGCCTCTGG	ADCK5	622.72	661.41	0.086829	748.68	4184.8	0.5981	0.72511	0.27489	0.54977	0.75001	TRUE	369	411	233	270
GGCGGGGCAGCGTCCCCTGG	ADCK5	571	506.98	-0.17123	2050.7	3806.3	1.0376	0.14973	0.85027	0.29946	0.54131	FALSE	311	388	241	134
TCGTGCCGGCCTCCGCGGCG	ADCK5	479.97	369.07	-0.37815	6175.9	3148	1.9766	0.024044	0.97596	0.048088	0.18701	FALSE	241	209	223	171
AGGACGCGGAGTTGGGGCGC	ADCY1	681.68	557.49	-0.28968	7731.4	4620.1	1.8271	0.03384	0.96616	0.06768	0.22961	FALSE	367	306	292	268
CGTCCTGCGTTCCCGCCCGC	ADCY1	573.07	579.83	0.016888	22.846	3821.3	0.10935	0.54354	0.45646	0.91293	0.96113	TRUE	339	445	215	152
GAACGCAGGACGCGGAGTTG	ADCY1	473.76	549.72	0.21411	2888.6	3103.5	1.3634	0.91363	0.086374	0.17275	0.39546	TRUE	269	433	189	133
CAGTAGTAGGCCACTCAGGT	ADCY10	530.66	486.59	-0.12483	971.44	3513.2	0.74348	0.2286	0.7714	0.45719	0.68287	FALSE	304	395	209	106
CCCTCCCCCACCAACCTGAG	ADCY10	365.15	427.34	0.22633	1937	2334.8	1.2871	0.90098	0.099023	0.19805	0.42854	TRUE	247	361	106	79
GGCCTACTACTGTACAAGGA	ADCY10	379.63	518.64	0.44912	9720.1	2436.1	2.8164	0.99757	0.0024286	0.0048571	0.04492	TRUE	226	346	141	188
ACCCGCCCCCTCCCGCGCGG	ADCY2	321.7	354.5	0.13964	538.13	2033	0.72739	0.76651	0.23349	0.46699	0.69022	TRUE	194	204	117	161
GGAACCCGCCCCCTCCCGCG	ADCY2	57.927	96.152	0.72131	742.14	313.09	2.1603	0.98462	0.015384	0.030767	0.14209	TRUE	35	59	21	40
GGGAGGGGGCGGGTTCCACG	ADCY2	484.11	396.26	-0.28821	3867.9	3177.7	1.5583	0.059579	0.94042	0.11916	0.32007	FALSE	301	244	167	164
AGGAGAGACAAAACCAAGTG	ADCY4	346.53	432.2	0.31789	3680.8	2205	1.8244	0.96596	0.034045	0.068089	0.23052	TRUE	188	215	147	230
CAAGTGCGGGAGGAGACCAG	ADCY4	555.48	601.19	0.11389	1045.2	3693.3	0.75218	0.77403	0.22597	0.45194	0.67849	TRUE	260	424	277	195
GAGACAAAACCAAGTGCGGG	ADCY4	559.62	341.87	-0.70934	24063	3723.4	3.5685	0.00017955	0.99982	0.0003591	0.0080217	FALSE	288	247	253	105
CAGGCCTGAGGATGCCCGCG	ADCY5	147.92	103.92	-0.50524	975.47	870.3	1.4915	0.067919	0.93208	0.13584	0.34526	FALSE	86	79	57	28
CCTCGGCTCACAGCCGCGCG	ADCY5	197.57	143.74	-0.45618	1458	1193.6	1.5581	0.059605	0.9404	0.11921	0.32016	FALSE	143	97	48	51
GCCAGGCCTGAGGATGCCCG	ADCY5	402.39	386.55	-0.057782	125.42	2596.2	0.31082	0.37797	0.62203	0.75594	0.88026	FALSE	235	283	154	115
CACTCCCCTTCCTAGCAGCG	ADCY6	496.52	553.6	0.1567	1630.4	3266.9	0.99872	0.84103	0.15897	0.31793	0.56037	TRUE	263	371	217	199
CCCGCTGCTAGGAAGGGGAG	ADCY6	334.12	272.92	-0.29093	1877.5	2118.8	1.3296	0.091833	0.90817	0.18367	0.41025	FALSE	181	181	142	100
CTCCCCCTCCCCAGAAGTGG	ADCY6	284.46	291.37	0.034484	23.844	1777.3	0.1638	0.56506	0.43494	0.86989	0.94131	TRUE	178	209	97	91
GAGAGCAGCACTGTGGCTGG	ADCY7	1166.8	982.89	-0.24725	16947	8318.8	2.0167	0.021866	0.97813	0.043732	0.1767	FALSE	605	598	523	414
GCCCACAGCCCAGCCTCTCG	ADCY7	627.89	624.5	-0.0077926	5.7384	4222.9	0.052132	0.47921	0.52079	0.95842	0.98225	FALSE	341	405	266	238
GGGGCCCTGCACACCCCGAG	ADCY7	205.85	366.16	0.82781	13112	1248.3	4.5372	1	2.8508e-06	5.7016e-06	0.00042305	TRUE	126	269	73	108
ACCTCTCCAACCCTGTCGCG	ADCY8	610.31	439.97	-0.47122	14604	4093.7	2.6623	0.0038808	0.99612	0.0077617	0.060398	FALSE	348	236	242	217
GCCCCGCGACAGGGTTGGAG	ADCY8	356.87	388.49	0.12215	500.13	2277	0.66264	0.74622	0.25378	0.50756	0.72063	TRUE	171	225	174	175
TTGGTGAATTGTTAGCGCCG	ADCY8	418.94	423.46	0.015442	10.211	2713.1	0.086759	0.53457	0.46543	0.93086	0.9697	TRUE	191	181	214	255
CCAGCCCAGCGCGCGCACCA	ADCY9	687.89	624.5	-0.13925	2009.9	4666.1	0.9279	0.17673	0.82327	0.35346	0.59501	FALSE	381	406	284	237
GCGCGCGCACCAAGGCGGGG	ADCY9	435.49	420.54	-0.050263	111.69	2830.5	0.28091	0.38939	0.61061	0.77878	0.89327	FALSE	261	297	160	136
TGCGCGTGTCCGGGGCCAGG	ADCY9	488.25	449.68	-0.11845	743.89	3207.4	0.68093	0.24796	0.75204	0.49592	0.7121	FALSE	353	302	119	161
AATAGTTAATATGTTCCTTG	ADCYAP1	198.61	392.38	0.97875	19307	1200.5	5.5926	1	1.1186e-08	2.2373e-08	5.7724e-06	TRUE	135	268	57	136
GTCAGCATCCTAGTCCCTCA	ADCYAP1	608.24	606.05	-0.0051889	2.3921	4078.5	0.034249	0.48634	0.51366	0.97268	0.98851	FALSE	302	477	286	147
TCCGGATCTTATCATCCAAG	ADCYAP1	266.88	312.74	0.22797	1053.1	1657.6	1.1263	0.86999	0.13001	0.26002	0.50079	TRUE	123	251	135	71
CGGGGGCGGGGTTAGATCGA	ADCYAP1R1	391.01	320.51	-0.28604	2491.4	2516.1	1.4055	0.07993	0.92007	0.15986	0.37854	FALSE	201	256	177	74
GCAGGCCAATGAGCGCCCGG	ADCYAP1R1	317.57	332.16	0.064631	106.53	2004.4	0.32602	0.62779	0.37221	0.74441	0.87427	TRUE	195	234	112	108
GGGCGGGGTTAGATCGAGGG	ADCYAP1R1	750.99	633.24	-0.24567	6944.2	5136.3	1.6429	0.050203	0.9498	0.10041	0.29023	FALSE	451	413	275	239
CATGGGTCCCGCCAATCGCA	ADD1	340.32	262.23	-0.3748	3061.9	2161.9	1.6795	0.046527	0.95347	0.093053	0.27731	FALSE	153	207	176	63
CGATTGGCGGGACCCATGAG	ADD1	200.68	270	0.42626	2416.2	1214.1	1.9896	0.97668	0.023318	0.046636	0.18352	TRUE	122	162	72	116
CGTTGCTCGGCAGTGCTGCG	ADD1	678.58	574.97	-0.23864	5376.4	4597.1	1.5281	0.063245	0.93675	0.12649	0.33196	FALSE	399	404	257	188
GCAGCACCGCGGCCCTCGGG	ADD2	478.94	371.98	-0.36373	5742.2	3140.6	1.9085	0.028165	0.97184	0.05633	0.20566	FALSE	220	249	243	134
GCGGGGGCACTGCAGCACCG	ADD2	663.06	675.01	0.025723	71.358	4482.2	0.17844	0.57081	0.42919	0.85838	0.93557	TRUE	384	423	257	272
TGCGGGGCGAGGCCGCTGCG	ADD2	516.17	429.29	-0.26536	3782.8	3408.5	1.4883	0.06834	0.93166	0.13668	0.34649	FALSE	246	289	253	153
AGCCCAAGAGGCGGGGCCAG	ADD3	768.57	684.72	-0.16644	3518.5	5268	1.1553	0.12399	0.87601	0.24797	0.48692	FALSE	446	499	297	206
GCTTCGGAGCCCAAGAGGCG	ADD3	317.57	307.88	-0.044541	46.901	2004.4	0.21632	0.41437	0.58563	0.82874	0.92045	FALSE	203	199	104	118
GGGAGGCTTCGGAGCCCAAG	ADD3	580.31	529.32	-0.13243	1300.4	3874.2	0.81914	0.20635	0.79365	0.41271	0.64604	FALSE	371	311	190	234
CTGCGGCCTGTGGCTGCAGA	ADGB	605.13	548.75	-0.14087	1590.7	4055.8	0.8854	0.18797	0.81203	0.37594	0.61506	FALSE	291	386	294	179
GTCCAGCGCCCGGAGAGCGG	ADGB	446.87	342.85	-0.38131	5434	2911.4	1.9279	0.026937	0.97306	0.053873	0.20005	FALSE	270	215	162	138
TCTGCGGCCTGTGGCTGCAG	ADGB	405.49	527.38	0.37835	7460.4	2618.1	2.3822	0.99139	0.0086056	0.017211	0.099607	TRUE	255	430	137	113
GAAGAGCCATCCCCACCCTG	ADGRA1	792.36	794.47	0.0038244	2.2173	5446.7	0.028534	0.51138	0.48862	0.97724	0.99052	TRUE	463	477	303	341
GGATGGCTCTTCCAGCCGGG	ADGRA1	531.69	496.3	-0.099179	626.41	3520.7	0.59644	0.27544	0.72456	0.55088	0.75071	FALSE	288	287	226	224
TACGCTCTGCAGTGTGACGG	ADGRA1	838.91	700.26	-0.26029	9631.9	5797.7	1.821	0.034306	0.96569	0.068612	0.23165	FALSE	457	428	354	293
CCCTAGCGCCGACCGACACG	ADGRA2	394.11	506.01	0.35976	6285.2	2537.9	2.2212	0.98683	0.013168	0.026335	0.12897	TRUE	201	374	180	147
CTAGACCCTCTGCCGAGTGG	ADGRA2	605.13	701.23	0.21231	4623.6	4055.8	1.5089	0.93434	0.065657	0.13131	0.33906	TRUE	313	481	272	241
GGCCTAGACCCTCTGCCGAG	ADGRA2	317.57	324.39	0.030587	23.298	2004.4	0.15247	0.56059	0.43941	0.87882	0.94541	TRUE	175	207	132	127
AGCTGCCCGGGACCTCGGGG	ADGRA3	388.94	395.29	0.023309	20.17	2501.5	0.12699	0.55053	0.44947	0.89895	0.95469	TRUE	193	235	183	172
GAGCGCGCGCCTCCTCCCCG	ADGRA3	465.49	522.52	0.16642	1627.9	3044.3	1.0337	0.84937	0.15063	0.30126	0.54335	TRUE	300	379	150	159
TGCAGCTGCCCGGGACCTCG	ADGRA3	365.15	258.35	-0.49754	5745.7	2334.8	2.2103	0.013542	0.98646	0.027083	0.1313	FALSE	243	184	110	82
AGCCAAGCCGAGCCGGGGGC	ADGRB1	532.73	592.45	0.15304	1785	3528.2	1.0055	0.84268	0.15732	0.31463	0.55686	TRUE	272	282	243	328
GCCAAGCCGAGCCGGGGGCG	ADGRB1	338.25	361.3	0.094813	265.6	2147.5	0.49728	0.69051	0.30949	0.61899	0.79727	TRUE	233	249	94	123
GGAGGCCGAGGACGAGGAGA	ADGRB1	795.47	761.45	-0.062976	578.73	5470	0.45997	0.32277	0.67723	0.64554	0.81314	FALSE	472	546	297	238
CGCGCCGCCTCCTGTTAAAG	ADGRB2	278.26	227.27	-0.29087	1303.3	1735	1.2242	0.11045	0.88955	0.2209	0.45584	FALSE	133	166	136	68
GCGCCGCCTCCTGTTAAAGG	ADGRB2	154.13	160.25	0.055871	18.762	910.23	0.20303	0.58044	0.41956	0.83911	0.92567	TRUE	83	103	66	62
GCTGTTCCCCCTTTAACAGG	ADGRB2	265.85	187.45	-0.50184	3096.4	1650.6	1.9297	0.026825	0.97317	0.05365	0.19951	FALSE	152	108	105	85
CGCGCACACGAGCACGCGGG	ADGRB3	173.78	206.87	0.25014	548.54	1037.6	1.0273	0.84785	0.15215	0.30429	0.54666	TRUE	92	166	76	47
GCACGCGGGAGGCCGCCGCG	ADGRB3	333.08	305.94	-0.12225	368.55	2111.6	0.59069	0.27737	0.72263	0.55473	0.75342	FALSE	194	235	128	80
GTCCCGGGAGCGCGTCCGCG	ADGRB3	618.58	669.18	0.11326	1280.6	4154.4	0.78503	0.78378	0.21622	0.43244	0.66271	TRUE	371	451	227	238
AGAATCAAACCAAACAGACA	ADGRD1	415.84	523.5	0.33145	5814.4	2691.2	2.0753	0.98102	0.018979	0.037958	0.16213	TRUE	234	297	168	242
AGAGGCTGGAGTTAGGACCC	ADGRD1	782.02	703.17	-0.15312	3110.5	5368.9	1.0761	0.14095	0.85905	0.2819	0.52372	FALSE	421	439	335	285
GTTGTTAAGAGGCTGGAGTT	ADGRD1	441.7	446.77	0.016434	12.86	2874.6	0.094591	0.53768	0.46232	0.92464	0.96685	TRUE	263	334	164	126
CGAGATCACACTCTGAGTGG	ADGRD2	483.07	371.01	-0.37988	6306.1	3170.2	1.9903	0.023281	0.97672	0.046562	0.1833	FALSE	254	172	213	210
GAGATCACACTCTGAGTGGT	ADGRD2	583.41	693.46	0.24891	6066.8	3896.8	1.7629	0.96104	0.038957	0.077913	0.24974	TRUE	254	432	310	282
TCCCGAGATCACACTCTGAG	ADGRD2	104.48	223.38	1.0891	7318.3	595.54	4.8725	1	5.5084e-07	1.1017e-06	0.00012262	TRUE	60	163	41	67
CAAAAAGGGCTATGATGACC	ADGRE1	491.35	474.93	-0.048919	134.73	3229.7	0.28884	0.38635	0.61365	0.77271	0.88979	FALSE	240	315	235	174
CAGAGTTGCTCAATGCTGCC	ADGRE1	668.23	643.93	-0.053371	295.4	4520.5	0.3615	0.35886	0.64114	0.71773	0.85771	FALSE	432	428	214	235
TTGCAGCAAGTCAGCAAAAA	ADGRE1	358.94	341.87	-0.070087	145.69	2291.4	0.35657	0.36071	0.63929	0.72142	0.86007	FALSE	178	256	169	96
AGGCCAGGACTTTATAAAGG	ADGRE2	268.95	166.08	-0.69214	5366.9	1671.7	2.516	0.0059354	0.99406	0.011871	0.079013	FALSE	139	117	121	54
CAATAAAAACACAGAACCAG	ADGRE2	355.84	392.38	0.14064	667.95	2269.8	0.76695	0.77844	0.22156	0.44311	0.67146	TRUE	160	229	184	175
GTGTGTGTGTGCAGCGCCCC	ADGRE2	413.77	629.36	0.60387	23494	2676.5	4.1672	0.99998	1.5416e-05	3.0831e-05	0.001378	TRUE	231	371	169	277
AAAGGTGATCAACAATAGCT	ADGRE3	414.8	323.42	-0.35803	4191.3	2683.8	1.7639	0.038874	0.96113	0.077749	0.24946	FALSE	211	248	190	85
AAGCAGAACCATGAGTCTGA	ADGRE3	582.38	577.88	-0.011153	10.092	3889.3	0.072039	0.47129	0.52871	0.94257	0.97541	FALSE	302	374	261	221
TGAGTCTGATGGCGAAAGAG	ADGRE3	485.14	575.94	0.24705	4129.9	3185.1	1.6089	0.94618	0.053821	0.10764	0.30198	TRUE	312	379	157	214
GCAATAAAAACACAGACCCA	ADGRE5	273.09	189.39	-0.52567	3531.6	1699.8	2.0301	0.021176	0.97882	0.042351	0.17331	FALSE	144	74	120	121
TGCAATAAAAACACAGACCC	ADGRE5	365.15	433.17	0.24583	2317.6	2334.8	1.4077	0.9204	0.079604	0.15921	0.37758	TRUE	184	255	169	191
TGTGTGTATGCAGCGCCCCT	ADGRE5	467.56	594.4	0.34562	8072.9	3059.1	2.2933	0.98908	0.010916	0.021832	0.11463	TRUE	254	397	198	215
GATAGTGACTTTAAGCGGGA	ADGRF1	451.01	234.07	-0.94327	24152	2940.9	4.0003	3.1628e-05	0.99997	6.3255e-05	0.0023391	FALSE	254	144	182	97
TATCAGGTCTGGTAAGAGGA	ADGRF1	294.81	410.83	0.47739	6776.8	1848	2.6989	0.99652	0.0034781	0.0069561	0.056584	TRUE	183	252	102	171
TGATAGTGACTTTAAGCGGG	ADGRF1	324.81	272.92	-0.25028	1348.8	2054.4	1.1448	0.12614	0.87386	0.25228	0.4919	FALSE	148	149	166	132
CGGACTCTCACAAAAAGCAA	ADGRF2	428.25	455.51	0.088829	371.64	2779.1	0.5171	0.69746	0.30254	0.60509	0.78824	TRUE	198	287	216	182
GAGAATGGATGAGTCACACC	ADGRF2	939.25	1014.9	0.1117	2865.5	6560.6	0.93446	0.82497	0.17503	0.35007	0.59107	TRUE	530	638	378	407
GTCACACCAGGTGACAGACG	ADGRF2	367.22	429.29	0.22473	1929.1	2349.2	1.2806	0.89983	0.10017	0.20035	0.43164	TRUE	231	320	124	122
AAGCGACGAAGAGAGCTGGA	ADGRF3	696.16	693.46	-0.0056016	3.6495	4727.6	0.039293	0.48433	0.51567	0.96866	0.98687	FALSE	432	535	241	179
CGACGAAGAGAGCTGGAAGG	ADGRF3	616.51	548.75	-0.1677	2298	4139.3	1.0533	0.1461	0.8539	0.29221	0.53453	FALSE	351	246	245	319
GCGTCAAAATTGGTGAGCTG	ADGRF3	519.28	529.32	0.027589	50.453	3430.9	0.17149	0.56808	0.43192	0.86383	0.93856	TRUE	288	316	214	229
AGAAACCTGTAATTTCTCTT	ADGRF4	369.29	367.13	-0.0084422	2.3338	2363.7	0.044438	0.48228	0.51772	0.96456	0.98493	FALSE	214	203	143	175
GCACGCCTAAGAGAAATTAC	ADGRF4	91.029	76.728	-0.24366	102.45	512.45	0.63176	0.26375	0.73625	0.5275	0.7344	FALSE	66	57	22	22
TTAATGGATTTGCTTCAGAC	ADGRF4	367.22	334.1	-0.13595	548.56	2349.2	0.68319	0.24724	0.75276	0.49448	0.71099	FALSE	203	180	152	164
ACCAAATATAGGAAATCATG	ADGRF5	156.2	202.02	0.36902	1054	923.57	1.5077	0.93419	0.065815	0.13163	0.33931	TRUE	111	148	40	60
ATATAGGAAATCATGTGGAG	ADGRF5	774.78	496.3	-0.64153	39252	5314.6	3.8199	6.674e-05	0.99993	0.00013348	0.0039647	FALSE	362	330	387	181
TTGGGGGAGGGAAGTAATAT	ADGRF5	587.55	678.89	0.20814	4177.3	3927.1	1.4576	0.92753	0.072473	0.14495	0.35823	TRUE	325	400	243	299
ATCCCCAGTCAAGCTCAGGG	ADGRG1	372.39	438.03	0.23362	2157.6	2385.4	1.3439	0.91051	0.089492	0.17898	0.40383	TRUE	196	301	164	150
GTCATCCCCAGTCAAGCTCA	ADGRG1	714.78	765.33	0.09845	1278	4866	0.72466	0.76567	0.23433	0.46866	0.69188	TRUE	331	572	360	216
GTGAGTCATGGATTTCTCAG	ADGRG1	466.52	542.92	0.21836	2922.5	3051.7	1.383	0.91666	0.083339	0.16668	0.38744	TRUE	265	380	186	179
AGCTCTCCAGCTGCCCAGCG	ADGRG2	787.19	601.19	-0.38832	17376	5407.8	2.5293	0.0057147	0.99429	0.011429	0.077205	FALSE	431	356	330	263
CTGGGCAGCTGGAGAGCTGG	ADGRG2	347.56	419.57	0.27093	2598.4	2212.2	1.531	0.93712	0.062884	0.12577	0.33067	TRUE	193	259	143	173
TCCAGCTGCCCAGCGCGGCG	ADGRG2	625.82	515.73	-0.27866	6074.8	4207.7	1.6973	0.044821	0.95518	0.089642	0.2715	FALSE	364	395	241	136
AATGGCGCCATCGAGCAGGA	ADGRG3	438.59	494.36	0.1723	1556.3	2852.5	1.0441	0.85178	0.14822	0.29643	0.53928	TRUE	248	293	176	216
ACCTTTCACAACCCAACCAA	ADGRG3	606.17	613.82	0.018067	29.273	4063.4	0.12003	0.54777	0.45223	0.90446	0.95717	TRUE	316	438	270	194
ATGGCGCCATCGAGCAGGAA	ADGRG3	902.01	823.61	-0.13104	3075.3	6276.5	0.98966	0.16117	0.83883	0.32234	0.56452	FALSE	459	596	413	252
CCTGAGCATAAAATCAGCAT	ADGRG4	218.26	186.48	-0.22594	505.93	1330.8	0.87131	0.19179	0.80821	0.38358	0.62177	FALSE	90	145	121	47
GCGGCTTGTAGCACGTCATG	ADGRG4	549.28	461.34	-0.25121	3874	3648.2	1.4559	0.072704	0.9273	0.14541	0.35885	FALSE	295	376	236	99
TCCTGAGCATAAAATCAGCA	ADGRG4	260.67	216.59	-0.26619	973.95	1615.6	1.0969	0.13635	0.86365	0.27269	0.51428	FALSE	173	174	79	49
GAAGAAGTGAAGTGAGAGTG	ADGRG5	653.75	713.86	0.12671	1807.2	4413.5	0.90474	0.8172	0.1828	0.3656	0.60571	TRUE	298	458	334	277
GAAGTGAGAGTGTGGTGCCT	ADGRG5	754.09	869.25	0.20479	6639.8	5159.5	1.6033	0.94557	0.054435	0.10887	0.30422	TRUE	481	490	248	405
GGAAGCAAAGAGGCTGCTGC	ADGRG5	432.39	505.04	0.2236	2643.4	2808.5	1.371	0.91481	0.085189	0.17038	0.39248	TRUE	213	344	205	176
AGGTACTTGGGTCCCCCTCG	ADGRG6	301.02	351.59	0.22336	1280.7	1890.6	1.1631	0.8776	0.1224	0.2448	0.48376	TRUE	158	242	133	120
GAGGGGGACCCAAGTACCTA	ADGRG6	498.59	458.42	-0.12092	807.03	3281.7	0.70115	0.2416	0.7584	0.48321	0.70275	FALSE	213	342	269	130
GGGGACCCAAGTACCTAGGG	ADGRG6	522.38	464.25	-0.16985	1691.1	3453.3	0.98921	0.16128	0.83872	0.32256	0.56452	FALSE	293	272	212	206
AGAGGAAATCACAAAGGCAG	ADGRG7	652.72	663.35	0.023283	56.559	4405.8	0.16023	0.56365	0.43635	0.8727	0.94286	TRUE	410	351	221	332
CAAGCCACAGAGTGAAGGAA	ADGRG7	468.59	437.06	-0.10029	497.4	3066.5	0.56948	0.28451	0.71549	0.56903	0.76288	FALSE	255	301	198	149
CCAGACAAGCCACAGAGTGA	ADGRG7	184.13	187.45	0.025658	5.5177	1105.2	0.099922	0.5398	0.4602	0.92041	0.96493	TRUE	110	133	68	60
CACCGCCTCCCTCCCCGGGA	ADGRL1	772.71	840.12	0.12051	2272.9	5299	0.926	0.82278	0.17722	0.35444	0.59589	TRUE	407	496	340	369
CCACCGCCTCCCTCCCCGGG	ADGRL1	429.28	504.07	0.2312	2801.1	2786.4	1.4168	0.92173	0.078273	0.15655	0.374	TRUE	235	370	180	149
GCCCCTCCCGGGGAGGGAGG	ADGRL1	380.67	409.86	0.10634	426.33	2443.4	0.59063	0.72262	0.27738	0.55477	0.75343	TRUE	226	251	142	171
AATGTTCATAAAAATCGGAT	ADGRL2	296.88	310.79	0.065877	96.856	1862.2	0.32251	0.62647	0.37353	0.74707	0.87565	TRUE	175	169	112	151
CTTACAACTGTGACATGAAG	ADGRL2	375.49	585.65	0.63989	22354	2407.1	4.2835	0.99999	9.1979e-06	1.8396e-05	0.00096064	TRUE	233	384	130	219
GAAATGTTGTCATTAAGAAC	ADGRL2	319.64	319.54	-0.00044514	0.0048922	2018.7	0.0022016	0.49912	0.50088	0.99824	0.99908	FALSE	194	247	115	82
ACTGCTCGTTGCCTCCGCTC	ADGRL3	655.82	740.08	0.17413	3553.1	4428.7	1.2661	0.89727	0.10273	0.20546	0.43768	TRUE	312	441	322	321
GGCAGCAGCTGCCGGAGCGG	ADGRL3	295.84	446.77	0.59305	11509	1855.1	3.5041	0.99977	0.00022907	0.00045815	0.0094154	TRUE	193	277	93	183
GGGAGGGGGCGAGTCACAGG	ADGRL3	729.26	561.37	-0.37689	14154	4974	2.3805	0.0086437	0.99136	0.017287	0.099895	FALSE	424	349	281	229
AGAGGCCGGAAAGTGTCCGG	ADGRL4	655.82	540.01	-0.27985	6722.3	4428.7	1.7403	0.040904	0.9591	0.081807	0.25715	FALSE	420	352	214	204
CACACTCACACAAAAGAGGC	ADGRL4	633.06	614.79	-0.042186	166.95	4260.9	0.27992	0.38977	0.61023	0.77954	0.89361	FALSE	348	383	264	250
TGGAGGCCGGACGTGGCCAG	ADGRL4	881.32	959.58	0.1226	3063.4	6119.1	1.0004	0.84144	0.15856	0.31712	0.55963	TRUE	545	626	307	362
AATAGGACCCATGGCTCCCG	ADGRV1	430.32	416.66	-0.046424	93.279	2793.8	0.2584	0.39805	0.60195	0.7961	0.90264	FALSE	201	255	215	174
GGCAGCGCTCACCTGACCAG	ADGRV1	511	598.28	0.22708	3814.6	3371.2	1.5032	0.93361	0.066395	0.13279	0.3411	TRUE	289	433	205	183
GGTCCTATTGGAGCAGAGCG	ADGRV1	397.22	359.36	-0.14413	717.12	2559.7	0.74831	0.22714	0.77286	0.45428	0.68038	FALSE	234	194	150	176
ACTGTCAAATCATAAAGAAG	ADH1A	573.07	417.63	-0.45554	12156	3821.3	2.5145	0.0059607	0.99404	0.011921	0.079255	FALSE	286	265	268	165
CTGTCAAATCATAAAGAAGA	ADH1A	126.2	230.18	0.86195	5526.4	731.82	3.8438	0.99994	6.0566e-05	0.00012113	0.0037126	TRUE	87	137	35	100
TGTGAATAATCTAATGGGTG	ADH1A	353.77	395.29	0.15968	862.68	2255.4	0.87431	0.80902	0.19098	0.38195	0.62014	TRUE	165	188	177	219
ACAGTCTGGGAATAATCCAG	ADH1B	161.37	215.61	0.41585	1478.9	957	1.7535	0.96024	0.039759	0.079518	0.25273	TRUE	90	170	66	52
CAGTCTGGGAATAATCCAGT	ADH1B	214.12	298.17	0.47579	3555.8	1303.2	2.3281	0.99005	0.0099539	0.019908	0.10868	TRUE	137	241	70	66
TGGGAATAATCCAGTGGGTG	ADH1B	413.77	451.62	0.12601	716.92	2676.5	0.73174	0.76784	0.23216	0.46432	0.68813	TRUE	202	256	198	209
ATAGTCTGAGAAGAATACGA	ADH1C	612.38	421.52	-0.53776	18371	4108.9	2.9775	0.001453	0.99855	0.0029061	0.032274	FALSE	342	317	250	117
TAGTCTGAGAAGAATACGAC	ADH1C	531.69	411.8	-0.36784	7215.7	3520.7	2.0205	0.021666	0.97833	0.043331	0.17566	FALSE	256	277	258	147
TCACGTGTGTAGTTGGAATT	ADH1C	490.31	477.85	-0.037079	77.711	3222.2	0.21962	0.41308	0.58692	0.82617	0.91924	FALSE	293	361	181	131
GCTGTGAATTACAGCAACAA	ADH4	257.57	260.29	0.015102	3.7015	1594.6	0.068137	0.52716	0.47284	0.94568	0.97672	TRUE	139	179	110	89
GGAGCTCACTGGGAGCAATG	ADH4	611.34	514.75	-0.24765	4673.1	4101.3	1.5082	0.065753	0.93425	0.13151	0.33922	FALSE	324	406	267	124
GTCCAATAGTACAAATGATG	ADH4	489.28	607.02	0.31052	6951.7	3214.8	2.0766	0.98108	0.018919	0.037838	0.16182	TRUE	262	385	211	240
AATGGCTCCAACCGGAAGGG	ADH5	205.85	190.36	-0.11227	119.97	1248.3	0.43833	0.33057	0.66943	0.66114	0.82344	FALSE	148	112	51	84
TCGAGCACCGCCCTTCCGGT	ADH5	458.25	380.72	-0.26674	3011.4	2992.6	1.4171	0.078223	0.92178	0.15645	0.37389	FALSE	285	282	158	110
TGCAATGGCTCCAACCGGAA	ADH5	617.55	516.7	-0.25678	5095.5	4146.8	1.5661	0.058663	0.94134	0.11733	0.31737	FALSE	396	316	201	216
GCCTATTTCAGATTACACTT	ADH6	218.26	264.18	0.27429	1056.4	1330.8	1.2586	0.89591	0.10409	0.20817	0.44078	TRUE	128	190	83	82
TAGGAACTTCCATCAAGCAG	ADH6	554.45	642.96	0.21331	3922.3	3685.8	1.4579	0.92756	0.072436	0.14487	0.35807	TRUE	335	403	201	259
TAGGCTCTCCCGCTGCTTGA	ADH6	664.1	787.67	0.24586	7649.3	4489.9	1.8442	0.96742	0.032576	0.065151	0.22445	TRUE	342	539	300	272
AGACCATTGCAAAGTTGTGA	ADH7	783.05	831.38	0.086283	1167.8	5376.7	0.65901	0.74506	0.25494	0.50989	0.7221	TRUE	415	508	342	348
CAGCCGTCACAACTTTGCAA	ADH7	516.17	436.08	-0.24274	3212.9	3408.5	1.3718	0.08506	0.91494	0.17012	0.39214	FALSE	319	324	180	125
TTTATAAGTTGGTCTGCAAA	ADH7	303.08	278.74	-0.12036	296.35	1904.8	0.5577	0.28852	0.71148	0.57705	0.7688	FALSE	173	129	120	158
AGACAGGTGACCCCGCGAAG	ADHFE1	620.65	659.47	0.087385	753.58	4169.6	0.60115	0.72613	0.27387	0.54774	0.74837	TRUE	303	373	297	306
GGTGACCCCGCGAAGCGGGT	ADHFE1	261.71	248.64	-0.073632	85.448	1622.6	0.32451	0.37278	0.62722	0.74555	0.87486	FALSE	105	135	148	121
TGTCTAAGCCTCAAGCCAGT	ADHFE1	584.45	574	-0.025975	54.565	3904.4	0.16718	0.43361	0.56639	0.86723	0.94021	FALSE	302	379	263	212
CCGAAAACAGCGGAGCCGTG	ADI1	531.69	546.8	0.040364	114.23	3520.7	0.25473	0.60053	0.39947	0.79893	0.90419	TRUE	321	288	193	275
GCCTTTGCTTCCGAAAACAG	ADI1	310.33	292.34	-0.085841	161.74	1954.5	0.40678	0.34208	0.65792	0.68417	0.83696	FALSE	158	197	142	104
GTCCGAGGGTGCCCAGGACA	ADI1	783.05	831.38	0.086283	1167.8	5376.7	0.65901	0.74506	0.25494	0.50989	0.7221	TRUE	423	525	334	331
ACTTCAGGCAAAGCATGCAG	ADIG	587.55	791.56	0.42935	20924	3927.1	3.2554	0.99943	0.00056607	0.0011321	0.017655	TRUE	281	434	287	381
GCTGTTCTGGATGAAAGGGT	ADIG	173.78	195.22	0.1669	229.94	1037.6	0.66546	0.74712	0.25288	0.50576	0.71929	TRUE	93	187	75	14
GGATGAAAGGGTGGGAAGTG	ADIG	530.66	558.46	0.073541	386.58	3513.2	0.46908	0.68049	0.31951	0.63901	0.80907	TRUE	328	338	185	237
AGTGAGGGCCAGAGGCCGGT	ADIPOQ	305.15	378.78	0.31092	2718.5	1919	1.6808	0.9536	0.046403	0.092805	0.27687	TRUE	180	284	115	106
GCCAACTCAGTGAGGGCCAG	ADIPOQ	542.03	451.62	-0.26273	4095.5	3595.6	1.5078	0.065808	0.93419	0.13162	0.33931	FALSE	292	261	232	204
TCCCATTGGCCAACTCAGTG	ADIPOQ	354.81	270	-0.39278	3612.4	2262.6	1.7828	0.037309	0.96269	0.074618	0.2434	FALSE	224	174	119	104
CGAGAGGGCCTAGGATTGGA	ADIPOR1	203.78	177.74	-0.19625	339.55	1234.6	0.74121	0.22928	0.77072	0.45856	0.68422	FALSE	135	123	62	60
TCCAATCCTAGGCCCTCTCG	ADIPOR1	395.15	291.37	-0.43824	5416	2545.2	2.057	0.019841	0.98016	0.039682	0.16654	FALSE	222	224	160	76
TGTGATTGGGACTCCGCGAG	ADIPOR1	612.38	530.29	-0.20726	3373	4108.9	1.2805	0.10018	0.89982	0.20037	0.43164	FALSE	386	296	206	250
GCCGTGACGCGCATCGCACG	ADIPOR2	589.62	708.03	0.26362	7025.3	3942.2	1.8859	0.97035	0.029652	0.059304	0.21214	TRUE	324	363	246	366
GCTTCCGGTTTAGGACAGCG	ADIPOR2	372.39	317.59	-0.22897	1503.7	2385.4	1.1219	0.13094	0.86906	0.26188	0.503	FALSE	204	199	156	128
GTGACGCGCATCGCACGAGG	ADIPOR2	568.93	632.27	0.15205	2007.6	3791.2	1.0288	0.84821	0.15179	0.30359	0.54587	TRUE	286	528	264	123
AGGATGTGCTCCCTGCCCTG	ADIRF	763.4	726.48	-0.071414	681.53	5229.2	0.51051	0.30485	0.69515	0.60969	0.79121	FALSE	433	586	305	162
GCCCTGCTCCAGAGTCCGCA	ADIRF	549.28	484.65	-0.18025	2090.5	3648.2	1.07	0.1423	0.8577	0.28461	0.52652	FALSE	274	332	257	167
TTCCCGTCATACAGGCTCCG	ADIRF	113.79	149.57	0.39149	643.23	653.65	1.3996	0.91919	0.08081	0.16162	0.38112	TRUE	73	123	37	31
AGCTGGCACGAGACACGCGG	ADK	579.27	570.11	-0.022954	41.947	3866.6	0.1473	0.44145	0.55855	0.8829	0.94723	FALSE	323	435	237	152
GATCTCCAGCCCTTCGCACG	ADK	322.74	235.04	-0.4558	3869.7	2040.1	1.9417	0.02609	0.97391	0.052179	0.19634	FALSE	192	168	120	74
GTGAGCTGGCACGAGACACG	ADK	481	618.68	0.36247	9514.2	3155.4	2.4509	0.99287	0.0071258	0.014252	0.088371	TRUE	287	397	178	240
CATCCCAACTCCAGCCCCAA	ADM	83.788	82.555	-0.021132	0.76003	468.16	0.056981	0.47725	0.52275	0.9545	0.98051	FALSE	65	66	16	19
CGCGTGGCTGAGGAAAGAAA	ADM	255.5	294.28	0.20314	752.99	1580.6	0.97551	0.83535	0.16465	0.32931	0.57157	TRUE	150	220	97	83
GCGCGTGGCTGAGGAAAGAA	ADM	683.75	459.39	-0.57271	25415	4635.4	3.2953	0.00049161	0.99951	0.00098322	0.016019	FALSE	322	292	339	181
CGGTCGCCGAGCGCTCCCAG	ADM2	580.31	554.57	-0.065322	331.15	3874.2	0.41344	0.33964	0.66036	0.67929	0.83447	FALSE	314	397	247	174
GAGTGAGGCTGGCGGTCCCG	ADM2	329.98	343.82	0.05909	95.752	2090.2	0.30267	0.61893	0.38107	0.76214	0.88386	TRUE	195	235	124	119
GTCGCCGAGCGCTCCCAGCG	ADM2	342.39	249.61	-0.45443	4331.3	2176.2	1.989	0.023353	0.97665	0.046706	0.1837	FALSE	219	193	112	64
ACCCGCAGGTAGCTAAGCAG	ADM5	271.02	273.89	0.015145	4.1205	1685.7	0.069919	0.52787	0.47213	0.94426	0.97615	TRUE	169	200	93	82
CAGCGGGATTCCAAGAAAAG	ADM5	241.02	150.54	-0.67541	4149.2	1483	2.3495	0.0093996	0.9906	0.018799	0.10475	FALSE	107	88	126	67
CGGGATTCCAAGAAAAGGGG	ADM5	115.85	105.86	-0.12893	49.928	666.62	0.38693	0.3494	0.6506	0.6988	0.84658	FALSE	62	59	50	50
AACCCCCCCTGGGGAAAAGG	ADNP	409.63	339.93	-0.26835	2434.1	2647.3	1.3546	0.08777	0.91223	0.17554	0.39933	FALSE	224	256	172	94
GAAAAGTTAGGTGCAAGCAG	ADNP	407.56	407.92	0.0012633	0.064053	2632.7	0.0069757	0.50278	0.49722	0.99443	0.99799	TRUE	169	276	225	144
GAGTAAGAGGAACCCCCCCT	ADNP	383.77	374.9	-0.033657	39.361	2465.2	0.1787	0.42909	0.57091	0.85817	0.93545	FALSE	195	253	176	133
CACTTCCCACAGGCCCCCCG	ADNP2	534.79	551.66	0.044717	142.26	3543.2	0.28337	0.61155	0.38845	0.7769	0.89229	TRUE	240	391	277	177
CCTGGCTAAAGATGGACTGG	ADNP2	364.11	378.78	0.056818	107.56	2327.5	0.304	0.61944	0.38056	0.76113	0.88321	TRUE	201	268	151	122
CTTTAGCCAGGGGCCCCGGG	ADNP2	400.32	365.18	-0.13218	617.58	2581.6	0.69151	0.24462	0.75538	0.48924	0.70725	FALSE	210	208	177	168
AAAGCCTGGCACCGTCTGCG	ADO	477.9	486.59	0.025937	37.737	3133.2	0.1552	0.56167	0.43833	0.87666	0.94473	TRUE	277	320	185	181
CATGCGGCCCGCACCTACGA	ADO	128.27	42.734	-1.5635	3920.1	744.92	3.1339	0.00086126	0.99914	0.0017225	0.022966	FALSE	81	33	43	11
GGGCCGCATGAATGGAGCGC	ADO	362.05	270.97	-0.41668	4168.7	2313.1	1.8936	0.029139	0.97086	0.058279	0.20998	FALSE	201	234	149	45
CAGTCCCAGGTGCGAAACAG	ADORA1	454.11	614.79	0.43623	12983	2963	2.9519	0.99842	0.0015792	0.0031585	0.034032	TRUE	324	435	115	198
CCAGTCCCAGGTGCGAAACA	ADORA1	284.46	153.46	-0.88613	8782.7	1777.3	3.1076	0.00094307	0.99906	0.0018861	0.024216	FALSE	184	118	91	40
TTTCGCACCTGGGACTGGGG	ADORA1	556.52	522.52	-0.090759	577.89	3700.8	0.55877	0.28816	0.71184	0.57632	0.76815	FALSE	327	382	211	156
ACCCGAGGCATCGGCCCGCG	ADORA2A	704.44	716.77	0.025004	76.048	4789.1	0.17821	0.57072	0.42928	0.85856	0.9357	TRUE	299	462	382	276
CTCGGTTTCTCCGCGCAGCG	ADORA2A	368.25	491.44	0.41535	7627.5	2356.5	2.5378	0.99442	0.005578	0.011156	0.076138	TRUE	175	281	181	225
GCCTCGGTTTCTCCGCGCAG	ADORA2A	398.25	357.41	-0.15567	834.42	2567	0.806	0.21012	0.78988	0.42024	0.65273	FALSE	222	231	163	137
CCAGCCCCGAGGCTCAGAAG	ADORA2B	609.27	460.37	-0.40354	11141	4086.1	2.3295	0.0099168	0.99008	0.019834	0.10842	FALSE	397	332	192	142
CCTGCCGCTTCTGAGCCTCG	ADORA2B	369.29	401.12	0.11898	506.88	2363.7	0.65475	0.74369	0.25631	0.51263	0.72411	TRUE	262	312	95	101
CGAGGCTCAGAAGCGGCAGG	ADORA2B	389.98	346.73	-0.16911	935.86	2508.8	0.86338	0.19396	0.80604	0.38793	0.62454	FALSE	195	223	182	134
AGCCTCGGCACCAGTATTTG	ADORA3	808.91	705.12	-0.19786	5393.4	5571.2	1.3906	0.082167	0.91783	0.16433	0.38448	FALSE	448	455	334	271
AGTAGTCACGGAAATAGCCT	ADORA3	615.48	651.7	0.082366	656.07	4131.7	0.56349	0.71345	0.28655	0.5731	0.76578	TRUE	328	408	267	263
GTGGGCATTGTAGTTGCAGA	ADORA3	485.14	587.6	0.2759	5260.5	3185.1	1.8154	0.96527	0.034731	0.069463	0.23341	TRUE	250	304	219	301
AACACCGCAGTGCCAGGCCT	ADPGK	1421.3	1607.4	0.1774	17334	10324	1.8316	0.96649	0.033507	0.067014	0.2283	TRUE	897	1044	477	611
AGGCCTGGGACTGAGGCGTG	ADPGK	621.68	645.87	0.054975	292.51	4177.2	0.37421	0.64588	0.35412	0.70825	0.85211	TRUE	321	397	280	268
CCACGCCTCAGTCCCAGGCC	ADPGK	236.88	337.02	0.50686	5052.4	1455.2	2.625	0.99567	0.0043323	0.0086647	0.06484	TRUE	131	234	98	113
CAAGATTAGCTCACTCAGCG	ADPRH	349.63	521.55	0.57561	14925	2226.6	3.6434	0.99987	0.00013452	0.00026905	0.0065742	TRUE	179	336	159	201
TAATCTTGGAGCCTCCAAGG	ADPRH	705.47	707.06	0.0032349	1.2575	4796.8	0.022898	0.50913	0.49087	0.98173	0.99261	TRUE	366	448	316	280
TTGGGTGCAGAAGGGCGCGG	ADPRH	564.79	642.96	0.18669	3058.1	3761	1.2746	0.89877	0.10123	0.20247	0.43418	TRUE	372	496	174	166
AACTGACACCTCCCACGTGG	ADPRHL1	978.56	1055.7	0.1094	2978.9	6861.6	0.93165	0.82424	0.17576	0.35152	0.59283	TRUE	548	705	398	382
GAAAACTGACACCTCCCACG	ADPRHL1	473.76	492.42	0.055596	173.98	3103.5	0.33482	0.63112	0.36888	0.73776	0.87029	TRUE	262	263	196	244
GCCACCTGCAGAGATAGACA	ADPRHL1	279.29	278.74	-0.0028258	0.15041	1742	0.013141	0.49476	0.50524	0.98952	0.99579	FALSE	137	179	133	108
AAAACCGAGACTCAAAGCAC	ADPRHL2	451.01	378.78	-0.25117	2613.2	2940.9	1.3318	0.09146	0.90854	0.18292	0.40929	FALSE	247	257	189	133
AGACTCAAAGCACAGGCTGG	ADPRHL2	372.39	259.32	-0.5204	6444.5	2385.4	2.3151	0.010304	0.9897	0.020608	0.11082	FALSE	227	191	133	76
GGGCGGCGCTGTGGGCCTGG	ADPRHL2	186.2	239.89	0.36386	1447.6	1118.8	1.6054	0.9458	0.054198	0.1084	0.30339	TRUE	97	142	83	105
CAAAGGAGACCCGGTCTCCG	ADPRM	292.74	337.99	0.2067	1025.1	1833.8	1.0567	0.85466	0.14534	0.29067	0.53332	TRUE	174	233	109	115
GAACGCTACCGGAAATCGCG	ADPRM	442.73	465.22	0.07133	252.95	2882	0.41894	0.66237	0.33763	0.67526	0.83208	TRUE	261	292	167	187
GGGGAGGGTCAAAGGAGACC	ADPRM	607.2	572.06	-0.085874	617.76	4070.9	0.55084	0.29087	0.70913	0.58174	0.77187	FALSE	410	321	177	268
CCCAACCCCCTCTAGGCCAG	ADRA1A	461.35	383.64	-0.26549	3026	3014.7	1.4154	0.078481	0.92152	0.15696	0.37459	FALSE	294	301	152	94
GCTAGAACCCAACCCCCTCT	ADRA1A	349.63	369.07	0.077832	188.91	2226.6	0.4119	0.65979	0.34021	0.68042	0.83505	TRUE	222	281	116	99
TCCTCTGGCCTAGAGGGGGT	ADRA1A	301.02	315.65	0.068272	107.12	1890.6	0.3366	0.63179	0.36821	0.73642	0.86959	TRUE	177	239	114	86
CTTCCCGGCTTGCGGGGTGG	ADRA1B	640.3	624.5	-0.035991	124.84	4314.3	0.24056	0.40495	0.59505	0.8099	0.91039	FALSE	327	358	292	285
GGCTGGCTTCCCGGCTTGCG	ADRA1B	569.96	524.47	-0.1198	1035.5	3798.7	0.73819	0.2302	0.7698	0.4604	0.68555	FALSE	336	304	215	236
TGGCTTCCCGGCTTGCGGGG	ADRA1B	439.63	291.37	-0.59176	11105	2859.9	2.7723	0.0027831	0.99722	0.0055662	0.048954	FALSE	266	212	159	88
CGCCACACTCCAGGGTAGAA	ADRA1D	355.84	490.47	0.46184	9121.2	2269.8	2.8259	0.99764	0.0023572	0.0047144	0.044205	TRUE	163	255	181	250
GAGGGGCAGCGCCAGGAAGG	ADRA1D	293.77	319.54	0.12087	331.97	1840.9	0.60042	0.72589	0.27411	0.54823	0.7486	TRUE	205	279	79	50
GTCCCTTCTACCCTGGAGTG	ADRA1D	756.16	696.38	-0.11866	1787.8	5175	0.83106	0.20297	0.79703	0.40594	0.64068	FALSE	400	450	331	267
AGCCGGCGTCAGCCCCCACG	ADRA2A	350.67	305.94	-0.19626	1001.5	2233.8	0.94639	0.17198	0.82802	0.34395	0.5858	FALSE	221	173	118	142
GCGCCTAGCGCTGGACCTCG	ADRA2A	787.19	799.33	0.022041	73.62	5407.8	0.16501	0.56553	0.43447	0.86894	0.94102	TRUE	462	522	299	301
GCGGGCGCTAGACTGGCGGA	ADRA2A	508.93	506.98	-0.0055249	1.8995	3356.3	0.033644	0.48658	0.51342	0.97316	0.98872	FALSE	261	311	231	211
AGCGCACCTTCAGCCCACCT	ADRA2B	421.01	544.86	0.37127	7701.8	2727.8	2.3714	0.99114	0.00886	0.01772	0.10131	TRUE	250	383	157	178
CTGAAGGTGCGCTTCGCGGG	ADRA2B	318.6	406.95	0.35211	3917.1	2011.5	1.9698	0.97557	0.02443	0.048859	0.1889	TRUE	160	250	148	169
GGCGGACCGAGGTGGGCTGA	ADRA2B	651.68	600.22	-0.11848	1324.6	4398.2	0.77595	0.21889	0.78111	0.43778	0.66693	FALSE	397	401	233	217
CCTGGTCGAACCTGCCCGCG	ADRA2C	351.7	401.12	0.18918	1222.4	2241	1.0439	0.85174	0.14826	0.29652	0.53932	TRUE	173	238	167	175
CGCGGGCAGGTTCGACCAGG	ADRA2C	279.29	275.83	-0.017931	5.9934	1742	0.082951	0.46695	0.53305	0.93389	0.97148	FALSE	187	174	83	110
GGTTCCCGGCCAGCTCCCCA	ADRA2C	194.47	178.71	-0.1213	124.3	1173.2	0.46022	0.32268	0.67732	0.64536	0.81308	FALSE	125	108	63	76
CCTGCAGCCAATCCGGGCAA	ADRB1	365.15	320.51	-0.18758	997.51	2334.8	0.9239	0.17777	0.82223	0.35554	0.59681	FALSE	197	207	156	123
GGCTGCAGGAGCCTGACGCG	ADRB1	556.52	555.55	-0.0025138	0.47102	3700.8	0.015955	0.49364	0.50636	0.98727	0.99502	FALSE	310	266	228	306
TGGGGGTGCAGACCAGACGG	ADRB1	800.64	672.09	-0.25214	8277.7	5508.9	1.7319	0.041646	0.95835	0.083292	0.25982	FALSE	509	438	265	254
ACTTTCGGCCAATGGCACGC	ADRB2	304.12	321.48	0.079832	150.71	1911.9	0.39702	0.65433	0.34567	0.69135	0.84182	TRUE	182	218	112	113
AGGAGTGCCTCGCCCCTTCG	ADRB2	620.65	607.99	-0.029679	80.112	4169.6	0.19602	0.4223	0.5777	0.84459	0.92887	FALSE	322	441	278	185
GCACGCCGGCAGCCGCGAAG	ADRB2	231.71	263.2	0.18312	496.47	1420.5	0.83563	0.79832	0.20168	0.40336	0.63785	TRUE	154	216	70	55
AGCCGAATTGGAGAGTGGGG	ADRB3	470.66	457.45	-0.040978	87.238	3081.3	0.23795	0.40596	0.59404	0.81192	0.91149	FALSE	306	309	149	162
CAGCTGCCTATAGTCTGGAG	ADRB3	370.32	312.74	-0.24311	1660.9	2370.9	1.1826	0.11848	0.88152	0.23696	0.47479	FALSE	230	199	128	123
TGGAGCCGAATTGGAGAGTG	ADRB3	788.23	813.89	0.046174	329.45	5415.5	0.3488	0.63638	0.36362	0.72724	0.86362	TRUE	452	548	310	290
AACCTGCCAACGATTGGCGA	ADRM1	934.08	1217.9	0.38245	40462	6521	3.515	0.99978	0.00021985	0.00043971	0.009149	TRUE	450	813	453	441
GCAGGTTAGAGCCGGCTGCG	ADRM1	201.71	199.1	-0.018684	3.4019	1221	0.074648	0.47025	0.52975	0.94049	0.97443	FALSE	101	114	94	91
GGAGGAGCGAGTGCGATGGA	ADRM1	916.49	744.94	-0.29865	14755	6386.8	2.1467	0.01591	0.98409	0.031819	0.14512	FALSE	526	507	360	260
AGCGAACCAAGTCAATTCTC	ADSL	217.23	204.93	-0.083677	75.627	1323.9	0.33797	0.36769	0.63231	0.73538	0.86902	FALSE	123	170	87	41
CAGCGGAGATTCTCCGCAGC	ADSL	302.05	201.05	-0.58488	5153.4	1897.7	2.3186	0.010207	0.98979	0.020415	0.11026	FALSE	179	149	113	58
TCCGCAGCCGGCAGCGCCCA	ADSL	424.11	411.8	-0.042385	75.745	2749.8	0.23471	0.40722	0.59278	0.81443	0.91287	FALSE	209	238	201	186
AGTCATGGTACCCCCTTGAG	ADSS	280.33	446.77	0.6705	14038	1749.1	3.9798	0.99997	3.4493e-05	6.8986e-05	0.0025021	TRUE	174	259	97	201
CCGCCACAGCCCGCTCAAGG	ADSS	320.67	368.1	0.19842	1126.1	2025.8	1.0538	0.854	0.146	0.292	0.5344	TRUE	142	168	168	211
GTACCATGACTGCCCCGCGC	ADSS	739.61	838.18	0.18026	4862.4	5051.2	1.3869	0.91726	0.082742	0.16548	0.38595	TRUE	448	538	267	325
AGTGACGCCCCGGTGACCTC	ADSSL1	642.37	539.04	-0.2526	5349.6	4329.5	1.5705	0.058148	0.94185	0.1163	0.31595	FALSE	318	353	303	202
CAACTGGGCTTCCCGGGCAG	ADSSL1	674.44	748.82	0.15072	2768.2	4566.4	1.1007	0.86449	0.13551	0.27102	0.51277	TRUE	353	426	299	345
GTGGCGGCCGGAGGTCACCG	ADSSL1	393.08	380.72	-0.045954	76.325	2530.6	0.2456	0.403	0.597	0.80599	0.90814	FALSE	185	182	195	210
CCTCTGAAGTTTATCAGGAA	ADTRP	408.59	285.54	-0.51545	7631.3	2640	2.3949	0.0083124	0.99169	0.016625	0.097493	FALSE	189	136	206	158
CCTTTCCTGATAAACTTCAG	ADTRP	101.37	102.95	0.022067	1.2449	576.27	0.065731	0.5262	0.4738	0.9476	0.9774	TRUE	79	70	19	36
GGGACTGAGAGTTCCAACAC	ADTRP	725.13	737.17	0.023726	72.484	4943.1	0.17125	0.56799	0.43201	0.86403	0.93858	TRUE	306	467	395	292
GAGGAGCCGAGAGTGGACGG	AEBP1	1038.6	753.68	-0.46203	40837	7323.3	3.3289	0.0004359	0.99956	0.0008718	0.01468	FALSE	648	509	356	267
GCAGCCCCTCCGTCCACTCT	AEBP1	266.88	410.83	0.62047	10481	1657.6	3.5357	0.9998	0.00020334	0.00040668	0.0086847	TRUE	125	260	133	163
GGAGCCGAGAGTGGACGGAG	AEBP1	760.3	678.89	-0.16315	3316	5206	1.1282	0.12961	0.87039	0.25923	0.50004	FALSE	427	419	308	280
CGACGCCGCTGCAGAGCAGG	AEBP2	325.84	414.72	0.34701	3963.7	2061.5	1.9574	0.97485	0.025148	0.050297	0.19227	TRUE	198	274	117	153
CTGCTCTGCAGCGGCGTCGG	AEBP2	110.68	81.584	-0.43548	425.82	634.23	1.1555	0.12395	0.87605	0.24789	0.4869	FALSE	82	74	25	10
GCCCTCCTCCTGCTCTGCAG	AEBP2	497.55	547.78	0.13847	1261.8	3274.3	0.87767	0.80994	0.19006	0.38013	0.61842	TRUE	275	450	206	114
CAATCAGAAGAGGTCTTGGG	AEN	356.87	424.43	0.24947	2286.1	2277	1.4157	0.92157	0.078428	0.15686	0.37443	TRUE	152	270	193	167
CAGGCTCGACCAATCAGAAG	AEN	293.77	195.22	-0.58715	4907	1840.9	2.297	0.010808	0.98919	0.021617	0.11395	FALSE	176	122	108	79
GTCGAGCCTGCCTGGCAGCG	AEN	834.77	659.47	-0.33963	15419	5766.4	2.3086	0.010483	0.98952	0.020966	0.11204	FALSE	396	456	411	223
AGGCCTGCGGATCCCCACGC	AES	572.03	681.81	0.25286	6036.7	3813.8	1.7775	0.96226	0.03774	0.075479	0.2452	TRUE	315	369	238	333
CACGCCGGCCCGCCTCCCCG	AES	639.27	572.06	-0.16	2260.5	4306.6	1.0242	0.15287	0.84713	0.30574	0.54826	FALSE	317	285	301	304
GGCCGGGCCCAAGGTCACCG	AES	220.33	212.7	-0.050616	29.115	1344.5	0.2081	0.41758	0.58242	0.83515	0.9234	FALSE	136	110	77	109
CCAATGGGAAGCGAGCTGCG	AFAP1	451.01	397.23	-0.18272	1447.1	2940.9	0.99154	0.16071	0.83929	0.32142	0.5641	FALSE	244	314	192	95
CTCGCTTCCCATTGGCCGGG	AFAP1	436.52	343.82	-0.34353	4312.6	2837.8	1.7403	0.040905	0.9591	0.08181	0.25715	FALSE	217	200	205	154
GCTCGCTTCCCATTGGCCGG	AFAP1	374.46	271.95	-0.46004	5288	2399.9	2.0926	0.018193	0.98181	0.036385	0.15785	FALSE	219	159	143	121
GCTCGGGTCTATTCCGGGAG	AFAP1L1	215.16	242.81	0.17366	382.6	1310.1	0.7639	0.77754	0.22246	0.44493	0.67323	TRUE	111	140	97	110
GGCCGCAGCCCGCTGTCCCG	AFAP1L1	285.5	169.97	-0.74482	6784.8	1784.3	2.7351	0.0031184	0.99688	0.0062368	0.052752	FALSE	184	116	92	59
TGTGCGGCACCACGGGACAG	AFAP1L1	388.94	405	0.058241	129.03	2501.5	0.32118	0.62596	0.37404	0.74808	0.8763	TRUE	184	236	192	181
CTCGCGGCCGGACCTCCTGG	AFAP1L2	456.18	454.54	-0.005186	1.3455	2977.8	0.030062	0.48801	0.51199	0.97602	0.99008	FALSE	287	290	154	178
CTCGGACCTGGCCCCCGCCA	AFAP1L2	448.94	428.31	-0.067689	212.68	2926.2	0.38124	0.35151	0.64849	0.70302	0.84912	FALSE	263	287	171	154
GGCGCGGCGGCCCCGCCAGG	AFAP1L2	412.73	485.62	0.23409	2660.5	2669.2	1.4107	0.92084	0.079162	0.15832	0.37649	TRUE	257	288	142	212
CAGCACCTAGTGGAGCGGCC	AFDN	775.81	713.86	-0.11991	1920.1	5322.3	0.84924	0.19787	0.80213	0.39575	0.63145	FALSE	457	417	293	318
GGCAGCAGCACCTAGTGGAG	AFDN	645.48	556.52	-0.21358	3962.3	4352.4	1.3484	0.088761	0.91124	0.17752	0.40201	FALSE	331	351	293	222
TCCGACACCTCCCTCCCTGG	AFDN	414.8	238.92	-0.79332	15757	2683.8	3.3949	0.00034322	0.99966	0.00068643	0.012444	FALSE	286	150	115	96
ACCCGGTACCGCAGCTCGGG	AFF1	213.09	250.58	0.23279	703.84	1296.4	1.0412	0.85111	0.14889	0.29778	0.54046	TRUE	125	125	81	133
GGCAGCGGCTGCACAGGCGG	AFF2	562.72	587.6	0.062293	309.39	3746	0.4064	0.65778	0.34222	0.68445	0.83715	TRUE	320	337	224	268
GGCGGCAGCGGCTGCACAGG	AFF2	601	583.71	-0.042029	149.39	4025.5	0.27243	0.39265	0.60735	0.78529	0.89664	FALSE	359	327	222	274
GTAAGTGTGTGATGCTGCCG	AFF2	257.57	181.62	-0.5017	2906	1594.6	1.902	0.028588	0.97141	0.057176	0.2076	FALSE	165	143	84	44
AACCGGCCAACTCTCACTTG	AFF3	737.54	688.61	-0.098905	1197.6	5035.8	0.68958	0.24523	0.75477	0.49046	0.70819	FALSE	361	450	352	259
AAGTGTGCAGGTGTTGATAG	AFF3	714.78	856.63	0.26083	10081	4866	2.0334	0.979	0.021004	0.042009	0.17248	TRUE	378	613	313	269
ACAAGTGAGAGTTGGCCGGT	AFF3	736.51	687.63	-0.098916	1194.6	5028	0.68922	0.24534	0.75466	0.49069	0.70836	FALSE	421	391	291	317
CCCGCCCCCTACTCCCCCAG	AFF4	723.06	772.13	0.094608	1204.4	4927.7	0.69908	0.75775	0.24225	0.4845	0.70369	TRUE	371	468	328	327
CGCCCCCTACTCCCCCAGCG	AFF4	304.12	343.82	0.17646	788.71	1911.9	0.90791	0.81804	0.18196	0.36393	0.60445	TRUE	142	164	152	190
TCTGCGCCCCTCCCCGCTGG	AFF4	637.2	648.78	0.02595	67.088	4291.4	0.17682	0.57018	0.42982	0.85965	0.93625	TRUE	377	475	239	193
GCTCCACCCGAGAGAACCAA	AFG1L	468.59	353.53	-0.4055	6652.3	3066.5	2.0778	0.018862	0.98114	0.037725	0.16157	FALSE	201	262	252	102
GGCTCCACCCGAGAGAACCA	AFG1L	558.59	574.97	0.041637	134.25	3715.9	0.2688	0.60596	0.39404	0.78809	0.89826	TRUE	323	394	217	198
GTGACCTCCAGTAGCCACAT	AFG1L	472.73	723.57	0.61306	31814	3096.1	4.5081	1	3.2711e-06	6.5422e-06	0.00046535	TRUE	282	478	175	267
AGAAGACAGGACCAAATGGG	AFG3L2	278.26	283.6	0.027338	14.269	1735	0.12825	0.55103	0.44897	0.89795	0.95418	TRUE	153	176	116	116
GGTCGCGGCGGGCCTCGGAG	AFG3L2	219.3	269.03	0.29368	1240	1337.6	1.3599	0.91306	0.086937	0.17387	0.39696	TRUE	133	126	79	151
TGCAGAAGACAGGACCAAAT	AFG3L2	653.75	609.94	-0.099929	960.24	4413.5	0.65955	0.25477	0.74523	0.50954	0.72182	FALSE	385	381	247	247
AAATTACCTTTGTGTTTCGC	AFM	634.1	582.74	-0.12165	1319.4	4268.5	0.78607	0.21591	0.78409	0.43183	0.66218	FALSE	378	440	235	160
ATTTCAGAAATAGATTAAAT	AFM	253.43	235.04	-0.10826	169.22	1566.6	0.46472	0.32107	0.67893	0.64214	0.81095	FALSE	150	144	95	98
GAGTTGGAACAAAAGTCCAC	AFM	319.64	411.8	0.36452	4264.5	2018.7	2.0514	0.97989	0.020114	0.040229	0.16792	TRUE	175	270	134	154
TTGGTGGGCGGACCGAGGCG	AFMID	753.06	731.34	-0.042159	235.82	5151.8	0.30256	0.38111	0.61889	0.76223	0.88392	FALSE	460	419	268	334
GCCAATAATTAACAGCATAG	AFP	347.56	281.66	-0.30237	2177.8	2212.2	1.4013	0.080569	0.91943	0.16114	0.38052	FALSE	200	161	136	129
TTACTTTATGGTATTTCCTT	AFP	357.91	573.03	0.67751	23456	2284.2	4.501	1	3.3813e-06	6.7625e-06	0.00047512	TRUE	224	368	122	222
TTGGTATATCTGTTACTTTA	AFP	384.8	293.31	-0.39052	4204.5	2472.4	1.84	0.032885	0.96711	0.065771	0.2257	FALSE	242	171	130	131
CAGAACGCTTATCCCTGCGC	AFTPH	278.26	283.6	0.027338	14.269	1735	0.12825	0.55103	0.44897	0.89795	0.95418	TRUE	183	202	86	90
CCACAGCACCCACCAGCGCC	AFTPH	144.82	131.12	-0.14236	93.928	850.39	0.46986	0.31923	0.68077	0.63845	0.80865	FALSE	86	96	54	39
GGGTGGGGGAGGACACTCCA	AFTPH	432.39	385.58	-0.16489	1096.3	2808.5	0.88323	0.18856	0.81144	0.37711	0.61568	FALSE	237	282	181	115
CCCGTGACACAACTCTCCCG	AGA	565.83	703.17	0.31302	9459.9	3768.6	2.2373	0.98737	0.012632	0.025264	0.12561	TRUE	322	408	225	316
CCGTGACACAACTCTCCCGC	AGA	415.84	439.97	0.081198	291.27	2691.2	0.46521	0.67911	0.32089	0.64178	0.81072	TRUE	223	242	179	211
CGCGGGAGAGTTGTGTCACG	AGA	549.28	582.74	0.085173	560.07	3648.2	0.55405	0.71023	0.28977	0.57954	0.77043	TRUE	265	308	266	292
CAGCGCCGGCGGCCGGAGGG	AGAP1	367.22	350.62	-0.066562	137.84	2349.2	0.34254	0.36597	0.63403	0.73194	0.86666	FALSE	207	229	148	132
CGAGGAGGACGCAGCGCCGG	AGAP1	429.28	545.83	0.34582	6816.4	2786.4	2.208	0.98638	0.013624	0.027248	0.13177	TRUE	292	335	123	227
GAGGACGCAGCGCCGGCGGC	AGAP1	447.9	556.52	0.31261	5915.9	2918.8	2.0104	0.97781	0.022194	0.044387	0.17825	TRUE	254	399	179	174
AGTGGTGGACCAGGCCACAG	AGAP11	735.47	762.42	0.051847	363.13	5020.3	0.38033	0.64815	0.35185	0.7037	0.84935	TRUE	332	382	379	403
CGGAGCGGCAGCTCAGCAAG	AGAP11	628.93	408.89	-0.61995	24486	4230.5	3.383	0.00035852	0.99964	0.00071704	0.012831	FALSE	363	303	245	118
TGGACCAGGCCACAGAGGCG	AGAP11	548.24	654.61	0.2554	5668.5	3640.7	1.7629	0.96104	0.038958	0.077916	0.24974	TRUE	346	338	184	336
GGGCCAACACTAGAGGGGGT	AGAP2	275.16	304.97	0.1479	444.69	1713.8	0.72013	0.76428	0.23572	0.47144	0.69382	TRUE	144	222	122	92
GTTGATGGGCCAACACTAGA	AGAP2	236.88	167.05	-0.50133	2456.5	1455.2	1.8305	0.033586	0.96641	0.067172	0.22867	FALSE	151	141	78	31
TTGATGGGCCAACACTAGAG	AGAP2	294.81	429.29	0.54063	9121.3	1848	3.1282	0.99912	0.00087939	0.0017588	0.023287	TRUE	177	268	108	174
CAGAGCCAGCGAGCGAGCGA	AGAP3	484.11	446.77	-0.11555	697.4	3177.7	0.66239	0.25386	0.74614	0.50772	0.72073	FALSE	259	246	209	214
CCCCCGCCCCTCCTGCGCGC	AGAP3	1.0344	2.9137	0.94392	6.2765	3.9605	0.94432	0.753	0.247	0.494	0.71072	TRUE	0	3	0	0
GCAGAGCCAGCGAGCGAGCG	AGAP3	389.98	324.39	-0.2649	2155.1	2508.8	1.3094	0.095205	0.90479	0.19041	0.41947	FALSE	225	236	152	98
CCTAGCCGGGGCCGGGGCCA	AGAP4	443.77	350.62	-0.33904	4353.4	2889.3	1.7329	0.041554	0.95845	0.083108	0.25947	FALSE	287	234	142	127
TGTGTCTCTCAGCACTTGTT	AGAP4	454.11	556.52	0.2928	5257.2	2963	1.8813	0.97004	0.029964	0.059927	0.21352	TRUE	283	407	156	166
TTGTGTCTCTCAGCACTTGT	AGAP4	644.44	605.08	-0.090782	774.92	4344.8	0.59718	0.27519	0.72481	0.55039	0.75035	FALSE	346	478	277	145
CGGCGCCTGGACGACTTTCA	AGAP5	616.51	406.95	-0.59809	22194	4139.3	3.2573	0.00056237	0.99944	0.0011247	0.017604	FALSE	288	290	308	129
GGCGCCTGGACGACTTTCAG	AGAP5	646.51	502.13	-0.36398	10465	4360	2.1866	0.014386	0.98561	0.028771	0.13649	FALSE	336	245	289	272
GGTGGAACGCACTGCGTAGA	AGAP5	505.83	663.35	0.39045	12464	3333.9	2.7282	0.99682	0.0031845	0.006369	0.053433	TRUE	230	421	259	262
AGTCCCAATGGCACTGCACG	AGAP6	269.98	435.11	0.6865	13826	1678.7	4.0303	0.99997	2.7848e-05	5.5697e-05	0.0021332	TRUE	138	305	123	143
GTCCCAATGGCACTGCACGA	AGAP6	536.86	507.96	-0.079698	417.89	3558.1	0.48461	0.31398	0.68602	0.62795	0.80249	FALSE	287	392	232	131
TCCCAATGGCACTGCACGAG	AGAP6	195.5	242.81	0.31118	1122.1	1180	1.3771	0.91575	0.084247	0.16849	0.38979	TRUE	113	163	76	87
CCACCTCACAGTGCGGCCCC	AGAP9	490.31	402.09	-0.28554	3901.2	3222.2	1.5542	0.06007	0.93993	0.12014	0.32151	FALSE	324	286	150	128
CCCACCTCACAGTGCGGCCC	AGAP9	499.62	448.71	-0.15473	1297	3289.2	0.88774	0.18734	0.81266	0.37468	0.61417	FALSE	307	333	176	129
CGCCTGCCCACCTCACAGTG	AGAP9	562.72	744.94	0.40407	16682	3746	2.9771	0.99855	0.0014548	0.0029096	0.032294	TRUE	283	589	261	178
ATTAACTACAGCGAAAGGAC	AGBL1	494.45	413.75	-0.25652	3263.2	3252	1.4152	0.078499	0.9215	0.157	0.37461	FALSE	275	306	203	120
CAGAGCTCTACTTCCTGTCA	AGBL1	470.66	439.97	-0.097069	471.1	3081.3	0.55289	0.29017	0.70983	0.58034	0.77088	FALSE	237	330	218	123
CTACAGCGAAAGGACAGGCA	AGBL1	903.05	774.07	-0.22206	8329.3	6284.3	1.6269	0.051876	0.94812	0.10375	0.29579	FALSE	563	563	310	234
AAGGTCTGCAACATGTATGG	AGBL2	545.14	514.75	-0.082582	461.68	3618.2	0.50512	0.30674	0.69326	0.61347	0.79368	FALSE	321	377	206	153
ACATGTTGCAGACCTTCCCG	AGBL2	750.99	787.67	0.068716	672.95	5136.3	0.51186	0.69563	0.30437	0.60875	0.79067	TRUE	362	493	364	318
CTGGGGCTGTGATGTATGAG	AGBL2	241.02	289.43	0.26306	1174.1	1483	1.2571	0.89563	0.10437	0.20874	0.44139	TRUE	145	218	88	80
GAGCCTCTCTGACCGCCCTG	AGBL3	681.68	653.64	-0.060509	393.18	4620.1	0.41253	0.33997	0.66003	0.67995	0.83478	FALSE	419	451	240	222
GGATGCCGGGAACTCGGGGT	AGBL3	345.5	394.32	0.19019	1193.3	2197.8	1.0415	0.85118	0.14882	0.29765	0.54028	TRUE	191	297	143	109
TCCAGGAAGAGGGATCCCAG	AGBL3	161.37	176.76	0.13069	118.57	957	0.49767	0.69064	0.30936	0.61872	0.79712	TRUE	116	135	40	47
ATGCGGTGGATCGGTTGCGG	AGBL4	738.57	760.48	0.042105	239.87	5043.5	0.30841	0.62111	0.37889	0.75777	0.88125	TRUE	346	550	368	233
GAGCTGGGACTTGGGCCCCG	AGBL4	532.73	344.79	-0.62621	17867	3528.2	3.164	0.00077807	0.99922	0.0015561	0.021591	FALSE	263	173	252	182
TGCGGAGGAGCAGCGCCCCG	AGBL4	737.54	621.59	-0.24639	6734.4	5035.8	1.6339	0.051135	0.94886	0.10227	0.2933	FALSE	420	392	293	248
ACCTGAGCGAGTGTCGTTCG	AGBL5	724.09	804.18	0.15115	3209.4	4935.4	1.14	0.87286	0.12714	0.25427	0.4941	TRUE	436	519	264	309
CAGGTACCCACTAACGTGCG	AGBL5	200.68	359.36	0.83738	12853	1214.1	4.554	1	2.6324e-06	5.2647e-06	0.00039739	TRUE	108	226	86	144
GAACCCTGAGAGCTGACCAA	AGBL5	468.59	743.97	0.66577	38417	3066.5	4.9728	1	3.2994e-07	6.5987e-07	8.328e-05	TRUE	286	461	167	305
AGGGAAGTGACTGTACCCAG	AGER	413.77	352.56	-0.23035	1876.3	2676.5	1.1831	0.11838	0.88162	0.23676	0.47466	FALSE	243	226	157	137
CAGAGGCTGGTAGTACCCAG	AGER	651.68	626.45	-0.056891	318.48	4398.2	0.38054	0.35177	0.64823	0.70355	0.8493	FALSE	382	319	248	326
GCCCCTGGGAGATAGCACCA	AGER	448.94	515.73	0.19967	2233	2926.2	1.2347	0.89152	0.10848	0.21695	0.45096	TRUE	265	330	169	201
ACCCGGCCCATGCCTCAGCG	AGFG1	950.63	956.67	0.009122	18.217	6647.6	0.074033	0.52951	0.47049	0.94098	0.97464	TRUE	531	709	388	276
CTGGCCAGGAGGAGTCACTG	AGFG1	260.67	214.64	-0.27912	1061.9	1615.6	1.1452	0.12606	0.87394	0.25212	0.49172	FALSE	98	148	154	73
GAGTCACTGCGGCCTCGCTG	AGFG1	490.31	549.72	0.16467	1765.9	3222.2	1.0465	0.85234	0.14766	0.29533	0.53821	TRUE	257	380	217	186
GAGGGCCAATCGGAGTAAGG	AGFG2	487.21	557.49	0.19402	2472.3	3199.9	1.2424	0.89295	0.10705	0.2141	0.44769	TRUE	326	354	145	220
GCCAATCGGAGTAAGGAGGT	AGFG2	476.87	479.79	0.0087986	4.2728	3125.7	0.052287	0.52085	0.47915	0.9583	0.98216	TRUE	234	311	227	183
TTGGCGGCTCCAGCAACCGG	AGFG2	778.92	778.93	2.5062e-05	9.1779e-05	5345.6	0.00018531	0.50007	0.49993	0.99985	0.99992	TRUE	466	435	287	367
CAGTGTACGTGCCGACGTCT	AGGF1	548.24	509.9	-0.1044	735.34	3640.7	0.63547	0.26256	0.73744	0.52512	0.73291	FALSE	266	313	264	212
CCTGAGGGCGTGGAGAGCTG	AGGF1	446.87	432.2	-0.048044	107.6	2911.4	0.27186	0.39286	0.60714	0.78573	0.89688	FALSE	268	328	164	117
CGTGGAGAGCTGTGGCAATG	AGGF1	745.82	723.57	-0.043627	247.44	5097.6	0.31157	0.37768	0.62232	0.75537	0.87995	FALSE	456	475	265	270
CCGTCCCTGAGCATCCGAGC	AGK	283.43	369.07	0.37972	3682.9	1770.2	2.0354	0.9791	0.020904	0.041808	0.17198	TRUE	128	239	146	141
CGCGCGCGCTCGCAGCCCCG	AGK	429.28	233.1	-0.87818	19686	2786.4	3.7166	0.00010096	0.9999	0.00020192	0.0053925	FALSE	254	177	161	63
GGAACCGGCTCGGATGCTCA	AGK	454.11	408.89	-0.15098	1023.1	2963	0.83073	0.20306	0.79694	0.40613	0.64078	FALSE	263	268	176	153
CGCTAGTCTCGCGAGAGCGT	AGL	539.97	444.83	-0.27906	4536.5	3580.6	1.59	0.055922	0.94408	0.11184	0.30907	FALSE	271	313	251	145
CGGCCCGGAGCCGACTGAGA	AGL	337.22	250.58	-0.42695	3774	2140.3	1.8728	0.030549	0.96945	0.061099	0.21587	FALSE	193	192	133	66
GGGGGACCTGGAGCCTGCTG	AGL	342.39	456.48	0.41385	6541.5	2176.2	2.4456	0.99277	0.0072303	0.014461	0.08916	TRUE	222	246	109	224
GGAGAGCACGGCAGGTCCTG	AGMAT	641.34	825.55	0.36377	17034	4321.9	2.8021	0.99746	0.0025389	0.0050777	0.046287	TRUE	362	624	258	226
GGGGCGCCCTAGGATCAAGG	AGMAT	486.18	432.2	-0.16941	1458	3192.5	0.9553	0.16971	0.83029	0.33942	0.58079	FALSE	288	331	182	114
TGAAGTCCAGAGGGGTTGAG	AGMAT	522.38	601.19	0.20237	3109.6	3453.3	1.3412	0.91007	0.089935	0.17987	0.40483	TRUE	272	454	233	165
ATACAGTGCAGTTTGACTGT	AGMO	733.4	652.67	-0.16801	3261.6	5004.9	1.1412	0.1269	0.8731	0.2538	0.4936	FALSE	415	443	294	229
CAGTGCAGTTTGACTGTAGG	AGMO	487.21	520.58	0.095389	556.96	3199.9	0.58993	0.72238	0.27762	0.55524	0.75361	TRUE	342	368	129	168
GCACTGTATGACTTTGATTT	AGMO	272.05	230.18	-0.24014	878.04	1692.7	1.0177	0.15442	0.84558	0.30884	0.55122	FALSE	126	130	137	107
CCCAAGGCAGCGGCCCCTGG	AGO1	435.49	307.88	-0.4989	8202.8	2830.5	2.3985	0.0082301	0.99177	0.01646	0.096985	FALSE	237	178	184	139
CCCGTCGCCATGCAGCCCGG	AGO1	547.21	510.87	-0.098945	660.41	3633.2	0.60286	0.2733	0.7267	0.5466	0.74754	FALSE	331	381	198	145
CCGACGGCAACAAAGGCCAA	AGO1	527.55	650.73	0.30222	7606.8	3490.7	2.0848	0.98146	0.018544	0.037089	0.15984	TRUE	297	386	213	284
CGCGAGCGCGCTCCCGCCGC	AGO2	671.34	550.69	-0.28533	7295.7	4543.5	1.7899	0.036737	0.96326	0.073474	0.24124	FALSE	342	375	307	192
GGCGGGAGCGCGCTCGCGGG	AGO2	516.17	489.5	-0.076391	355.77	3408.5	0.45685	0.32389	0.67611	0.64778	0.81472	FALSE	291	325	208	179
GGGGAGGCGAGGCCGGCGGC	AGO2	513.07	482.7	-0.087845	461.2	3386.1	0.52187	0.30088	0.69912	0.60176	0.78578	FALSE	314	269	182	228
CGGCGCGGAGGACGCCGGGG	AGO3	534.79	431.23	-0.30989	5378.4	3543.2	1.7399	0.040939	0.95906	0.081879	0.25727	FALSE	299	290	218	154
GCCCCGACGTCGCTCCGGCA	AGO3	556.52	521.55	-0.093438	611.39	3700.8	0.57474	0.28273	0.71727	0.56547	0.76081	FALSE	294	429	244	108
GCCGTGCCGGAGCGACGTCG	AGO3	425.15	446.77	0.071404	233.8	2757.1	0.41179	0.65975	0.34025	0.68049	0.83509	TRUE	279	324	132	136
CACCCGAGGAGGCCGTCCGG	AGO4	449.97	531.27	0.23911	3310	2933.5	1.5009	0.93331	0.066687	0.13337	0.342	TRUE	273	322	162	225
CAGAGCCGTTGGCCACCGGA	AGO4	692.03	625.47	-0.14565	2215.9	4696.8	0.97106	0.16576	0.83424	0.33152	0.57335	FALSE	411	490	258	154
TCTGCCCCGTCCACCCGAGG	AGO4	455.14	388.49	-0.22789	2224.6	2970.4	1.2229	0.11068	0.88932	0.22137	0.45639	FALSE	230	290	210	110
AGAATAAAGGAAGGAATGTG	AGPAT1	371.36	387.52	0.061316	130.69	2378.2	0.33151	0.62987	0.37013	0.74026	0.87173	TRUE	175	179	184	220
GAAGGAGGAATACAGCACCA	AGPAT1	626.86	490.47	-0.35332	9335.1	4215.3	2.1006	0.017837	0.98216	0.035673	0.15591	FALSE	347	326	259	179
TTCCCGCCCACACCTCAGAG	AGPAT1	283.43	225.33	-0.32967	1693.6	1770.2	1.381	0.08364	0.91636	0.16728	0.38813	FALSE	173	169	101	63
CCCGACACGGTCCCCTCACC	AGPAT2	569.96	714.83	0.32621	10526	3798.7	2.3504	0.99062	0.0093764	0.018753	0.10457	TRUE	370	509	181	227
CGTTGTTGGGGACAGTGTCG	AGPAT2	636.17	624.5	-0.026653	68.015	4283.8	0.1782	0.42928	0.57072	0.85857	0.9357	FALSE	325	378	290	265
TCCCCAACAACGCCCCGACA	AGPAT2	317.57	180.65	-0.81044	9556.9	2004.4	3.0582	0.0011134	0.99889	0.0022268	0.027066	FALSE	216	144	91	42
ACTGTGGGATCGCCGCGCAC	AGPAT3	393.08	502.13	0.35244	5968.1	2530.6	2.1678	0.98491	0.015088	0.030177	0.14045	TRUE	264	389	116	128
CCGCCGCCACTTCCTGTGCG	AGPAT3	526.52	613.82	0.22094	3816.4	3483.3	1.4792	0.93046	0.069542	0.13908	0.34979	TRUE	396	478	113	154
GACACGCTGGGGGGACACGG	AGPAT3	448.94	468.13	0.060279	184.3	2926.2	0.3549	0.63867	0.36133	0.72267	0.86081	TRUE	280	347	154	135
ACAAGTTAGCAGTTGCCGAG	AGPAT4	277.22	261.26	-0.085237	127.42	1727.9	0.38399	0.35049	0.64951	0.70099	0.84787	FALSE	159	198	109	71
AGCTTTAAAAGGAAGTGACA	AGPAT4	297.91	306.91	0.042787	40.482	1869.3	0.20811	0.58243	0.41757	0.83514	0.9234	TRUE	159	226	129	90
GCTTTAAAAGGAAGTGACAT	AGPAT4	254.47	241.84	-0.073145	79.763	1573.6	0.31837	0.3751	0.6249	0.7502	0.87758	FALSE	157	105	89	144
CAGCCCCGCACTCGCCTACC	AGPAT5	318.6	405	0.34523	3746.2	2011.5	1.9265	0.97298	0.027021	0.054041	0.20037	TRUE	166	232	142	185
CTCGCCTACCCGGCCCCGGG	AGPAT5	528.59	337.99	-0.64363	18389	3498.2	3.2225	0.00063536	0.99936	0.0012707	0.018953	FALSE	319	214	192	134
GCACTCGCCTACCCGGCCCC	AGPAT5	209.99	189.39	-0.14819	212.24	1275.8	0.57663	0.28209	0.71791	0.56419	0.75993	FALSE	151	109	52	86
AATGTGAAGCTCCAGACGCA	AGPS	438.59	586.63	0.41873	11015	2852.5	2.7717	0.99721	0.0027885	0.0055771	0.049019	TRUE	248	359	176	245
CACCCGCCGCCAAGTCGCCG	AGPS	436.52	319.54	-0.44888	6884.5	2837.8	2.1961	0.014043	0.98596	0.028086	0.13434	FALSE	291	240	131	89
GCGCATCCCGGCAGCCACCG	AGPS	511	385.58	-0.40538	7904.2	3371.2	2.1602	0.015381	0.98462	0.030761	0.14207	FALSE	288	242	206	155
ACAAGGAACTCTTTAACCCA	AGR2	400.32	292.34	-0.45217	5865.5	2581.6	2.1252	0.016787	0.98321	0.033574	0.14993	FALSE	200	195	187	106
CCAGGGAAGATAATCACTTG	AGR2	544.1	699.29	0.36142	12088	3610.7	2.5826	0.9951	0.0049029	0.0098059	0.070225	TRUE	298	435	228	285
GAAGATAATCACTTGGGGAA	AGR2	606.17	635.19	0.067354	421.1	4063.4	0.45523	0.67553	0.32447	0.64894	0.81559	TRUE	353	358	233	296
ACAAACTTAGAAAAATAGGC	AGR3	185.16	189.39	0.032414	8.9466	1112	0.12685	0.55047	0.44953	0.89906	0.95474	TRUE	114	109	65	86
AGAAACAAGAGCATAGTTAC	AGR3	361.01	501.16	0.4721	9886	2305.9	2.9185	0.99824	0.0017585	0.0035171	0.036543	TRUE	238	346	111	170
AGTGTGAGAAGCATGAGAAC	AGR3	557.55	484.65	-0.20178	2660.8	3708.3	1.1972	0.11561	0.88439	0.23123	0.46809	FALSE	312	361	227	138
AGGGCGCGGGGAGGGGGTAG	AGRN	463.42	597.31	0.36546	8999.3	3029.5	2.4326	0.9925	0.0074964	0.014993	0.091214	TRUE	299	369	149	246
CCCTCCCCCGGCCCGCCCGG	AGRN	359.98	325.36	-0.14543	599.44	2298.6	0.72196	0.23516	0.76484	0.47032	0.69309	FALSE	208	153	140	182
GGGCGCGGGGAGGGGGTAGG	AGRN	559.62	453.57	-0.30253	5639.1	3723.4	1.738	0.041103	0.9589	0.082207	0.25793	FALSE	326	285	215	182
CCGTGAAGGACCCTTCCTGG	AGRP	439.63	561.37	0.35197	7438.6	2859.9	2.2766	0.98859	0.011406	0.022813	0.11786	TRUE	225	343	200	235
CGTGAAGGACCCTTCCTGGA	AGRP	827.53	836.23	0.015068	37.834	5711.7	0.1151	0.54582	0.45418	0.90837	0.95901	TRUE	437	547	363	314
GTGCCCCCACCCTCCAGGAA	AGRP	321.7	405.98	0.33473	3562.9	2033	1.869	0.96919	0.030808	0.061616	0.21714	TRUE	176	233	135	185
CACTTGGCCAGACCACAGGC	AGT	489.28	355.47	-0.45982	9009.1	3214.8	2.36	0.0091386	0.99086	0.018277	0.10308	FALSE	206	156	267	210
CAGACCACAGGCTGGCCAGA	AGT	928.91	704.14	-0.39917	25380	6481.5	2.7918	0.0026208	0.99738	0.0052416	0.047218	FALSE	389	390	509	335
GCCAGAAGCGACACTCACGC	AGT	963.04	753.68	-0.35324	21999	6742.6	2.5497	0.0053908	0.99461	0.010782	0.074513	FALSE	581	523	350	253
AGGCCGCGAAAGGGGCGGGG	AGTPBP1	228.61	273.89	0.25968	1027.3	1399.8	1.2103	0.88692	0.11308	0.22616	0.46233	TRUE	119	140	102	142
CCAGCACGCGCAGGGAGTGG	AGTPBP1	547.21	760.48	0.47408	22895	3633.2	3.5382	0.9998	0.00020141	0.00040282	0.008628	TRUE	303	514	226	269
GCCGGCTCCCAGCACGCGCA	AGTPBP1	599.96	602.17	0.0052793	2.4269	4017.9	0.034757	0.51386	0.48614	0.97227	0.98836	TRUE	382	480	198	140
GCTGATCTGATAGTTGACAC	AGTR1	395.15	393.35	-0.0065614	1.6157	2545.2	0.035631	0.48579	0.51421	0.97158	0.98802	FALSE	250	310	132	95
GCTGCCGTCAATATCCCGAG	AGTR1	386.87	312.74	-0.30602	2755.7	2487	1.4866	0.068564	0.93144	0.13713	0.34707	FALSE	237	258	137	64
TAGTTGACACGGGACGACTG	AGTR1	744.78	893.54	0.26239	11087	5089.9	2.0851	0.98147	0.018532	0.037064	0.15976	TRUE	427	635	293	285
AAAAAACCTCTCTGGAAAGC	AGTR2	582.38	461.34	-0.33549	7350.2	3889.3	1.9409	0.026137	0.97386	0.052274	0.1965	FALSE	326	285	237	190
CCCTTGCCAGCTTTCCAGAG	AGTR2	518.24	478.82	-0.11392	777.46	3423.4	0.67381	0.25022	0.74978	0.50043	0.71572	FALSE	279	337	222	156
CCTCTCTGGAAAGCTGGCAA	AGTR2	538.93	637.13	0.24107	4829.9	3573.1	1.6428	0.94979	0.050215	0.10043	0.29024	TRUE	289	396	232	260
CACGTGAAACGGGCTGGAGC	AGTRAP	877.19	945.98	0.10881	2367.3	6087.7	0.88173	0.81104	0.18896	0.37792	0.61602	TRUE	449	662	399	312
GCCGCTTGGTTGCTAGGAGA	AGTRAP	384.8	428.31	0.15417	947.28	2472.4	0.87506	0.80923	0.19077	0.38154	0.61982	TRUE	213	256	159	185
GTCTCCTAGCAACCAAGCGG	AGTRAP	481	538.06	0.16141	1629.2	3155.4	1.0158	0.84513	0.15487	0.30973	0.55227	TRUE	260	308	205	246
ACAAGCACAGATAAGCCTCA	AGXT	214.12	191.33	-0.16156	259.93	1303.2	0.63133	0.26391	0.73609	0.52782	0.73456	FALSE	118	125	89	72
GCCTCAGGGAACAAAAGGCA	AGXT	192.4	200.07	0.056128	29.437	1159.6	0.22532	0.58913	0.41087	0.82173	0.91662	TRUE	119	148	67	58
GCTTATCTGTGCTTGTGCTG	AGXT	554.45	465.22	-0.25264	3988.3	3685.8	1.4697	0.070821	0.92918	0.14164	0.35318	FALSE	393	317	143	162
ACTAGAAATAGAGAGCTCTG	AGXT2	409.63	371.01	-0.14249	746.12	2647.3	0.75056	0.22646	0.77354	0.45292	0.67914	FALSE	216	219	180	163
CTAGTAACAGTGCCTTCAAG	AGXT2	416.87	493.39	0.24259	2932.6	2698.5	1.473	0.92962	0.070378	0.14076	0.35193	TRUE	237	282	166	226
TAGTAACAGTGCCTTCAAGG	AGXT2	365.15	386.55	0.081955	229.07	2334.8	0.44293	0.67109	0.32891	0.65782	0.82168	TRUE	248	277	105	121
AGGGACCAGAGTTCTCGCGA	AHCTF1	620.65	466.19	-0.41209	11989	4169.6	2.392	0.0083784	0.99162	0.016757	0.097962	FALSE	284	326	316	154
CTGCAGCCGCGATCTCCCGC	AHCTF1	555.48	607.02	0.12779	1328.8	3693.3	0.84807	0.8018	0.1982	0.3964	0.63188	TRUE	302	420	235	205
GGCGGGAGATCGCGGCTGCA	AHCTF1	512.04	506.98	-0.014278	12.763	3378.6	0.086921	0.46537	0.53463	0.93073	0.96965	FALSE	283	385	212	137
ACCGGTGAGTGAGACTCCTG	AHCY	571	573.03	0.0051105	2.06	3806.3	0.0329	0.51312	0.48688	0.97375	0.98907	TRUE	332	450	220	140
AGAAGCCTCAGAATTTCACA	AHCY	440.66	298.17	-0.56198	10248	2867.3	2.6611	0.0038944	0.99611	0.0077888	0.060529	FALSE	210	206	216	101
CCTCAGAATTTCACAAGGCG	AHCY	292.74	197.16	-0.56787	4612	1833.8	2.2319	0.012809	0.98719	0.025618	0.12667	FALSE	174	139	109	64
CTGGGAACTTCGCTCTCGAG	AHCYL1	461.35	383.64	-0.26549	3026	3014.7	1.4154	0.078481	0.92152	0.15696	0.37459	FALSE	255	226	191	169
GCTCGAGAGCGAAGTTCCCA	AHCYL1	51.721	17.482	-1.5122	626.94	276.72	2.0582	0.018864	0.98114	0.037727	0.16157	FALSE	30	16	20	2
TTCTGTGGCCCAGCCCAGCG	AHCYL1	975.46	861.48	-0.17906	6500.9	6837.8	1.3783	0.084059	0.91594	0.16812	0.38925	FALSE	571	402	372	485
CTTTCTCCGCCCGCCAGTCC	AHCYL2	416.87	618.68	0.56846	20560	2698.5	3.8849	0.99995	5.1196e-05	0.00010239	0.0032929	TRUE	234	343	169	294
GACTGGCGGGCGGAGAAAGG	AHCYL2	460.32	435.11	-0.081053	317.65	3007.3	0.45958	0.32291	0.67709	0.64582	0.81339	FALSE	241	214	204	234
GAGGGGCCGGGACTGGCGGG	AHCYL2	419.97	265.15	-0.66151	12143	2720.4	2.9684	0.0014967	0.9985	0.0029933	0.032858	FALSE	228	164	178	109
CGGGGCTGAGCGCAGCCTGG	AHDC1	365.15	449.68	0.29968	3582.5	2334.8	1.7494	0.95989	0.040107	0.080214	0.25398	TRUE	181	332	172	131
GCGCTCAGCCCCGCTCGCAG	AHDC1	657.89	476.88	-0.4634	16488	4444	2.7153	0.0033105	0.99669	0.0066209	0.0548	FALSE	405	351	231	140
GCTGAGCGCAGCCTGGCGGG	AHDC1	314.46	304.97	-0.044092	45.083	1983	0.21323	0.41557	0.58443	0.83115	0.92158	FALSE	168	197	136	117
ATCGGTCGCCATGGGAACGG	AHI1	572.03	632.27	0.14421	1815.6	3813.8	0.97546	0.83533	0.16467	0.32933	0.57159	TRUE	338	476	215	175
CGCGCTCTAGGCGAAGACCG	AHI1	326.88	399.18	0.28749	2620.3	2068.7	1.5896	0.94404	0.055958	0.11192	0.30917	TRUE	180	266	136	145
CGGGACGCATCGGTCGCCAT	AHI1	878.22	837.2	-0.068924	841.3	6095.6	0.52535	0.29967	0.70033	0.59934	0.78413	FALSE	455	656	394	206
CCCACTCCCGGGTCCCTCCA	AHNAK	275.16	295.26	0.10136	202.07	1713.8	0.48553	0.68635	0.31365	0.6273	0.80206	TRUE	152	212	114	92
CGAGCGGGGCAGACCCTGGA	AHNAK	172.75	317.59	0.87472	10729	1030.9	4.5113	1	3.2218e-06	6.4435e-06	0.0004618	TRUE	126	234	41	93
GCGAGCGGGGCAGACCCTGG	AHNAK	170.68	270	0.6586	4996.9	1017.4	3.1139	0.99908	0.00092314	0.0018463	0.023973	TRUE	110	204	55	74
CACATCCCACCAGAGGGAGT	AHNAK2	628.93	813.89	0.37143	17178	4230.5	2.8438	0.99777	0.0022288	0.0044576	0.042653	TRUE	313	513	295	325
GACCCCCACATCCCACCAGA	AHNAK2	526.52	653.64	0.31148	8103.6	3483.3	2.1539	0.98438	0.015623	0.031247	0.14348	TRUE	305	422	204	251
GGACCCCCACATCCCACCAG	AHNAK2	357.91	318.56	-0.16751	774.61	2284.2	0.8232	0.2052	0.7948	0.41039	0.64395	FALSE	221	202	125	126
AGACGGAATGGAATCCAGAT	AHR	1.0344	3.8849	1.2637	11.529	3.9605	1.4324	0.89115	0.10885	0.21771	0.45182	TRUE	0	4	0	0
CGGAATGGAATCCAGATGGG	AHR	391.01	418.6	0.098132	380.77	2516.1	0.55008	0.70887	0.29113	0.58226	0.77215	TRUE	230	298	148	133
GGCCCTCAAGGAAGACGGAA	AHR	126.2	161.22	0.35091	615.7	731.82	1.2948	0.9023	0.097702	0.1954	0.42542	TRUE	92	114	30	52
CCGCAGCATCCAGGGCCGGG	AHRR	498.59	547.78	0.13548	1210.3	3281.7	0.85861	0.80472	0.19528	0.39055	0.62711	TRUE	314	344	168	220
GCAGCCGGACCCGAGACAGC	AHRR	311.36	203.96	-0.60787	5831.4	1961.6	2.4249	0.007656	0.99234	0.015312	0.092511	FALSE	148	108	153	102
TCCCGGCCCTGGATGCTGCG	AHRR	365.15	308.85	-0.24085	1587.4	2334.8	1.1651	0.12199	0.87801	0.24398	0.48269	FALSE	217	219	136	99
ATCAGGCGGAACCCACGGTG	AHSA1	543.07	596.34	0.13476	1419.6	3603.1	0.88742	0.81257	0.18743	0.37485	0.61424	TRUE	354	422	171	192
TGAAGGATCTCTAAATCAGG	AHSA1	601	355.47	-0.75597	30655	4025.5	3.8698	5.4464e-05	0.99995	0.00010893	0.0034331	FALSE	231	244	350	122
TTGGGACGGAAGTAACCGGT	AHSA1	533.76	641.99	0.2659	5868.9	3535.7	1.8201	0.96563	0.034371	0.068742	0.23189	TRUE	375	408	141	253
CCAGCCGGGATCTGGGAGGC	AHSA2	646.51	554.57	-0.22092	4232.3	4360	1.3923	0.081911	0.91809	0.16382	0.38379	FALSE	380	398	245	173
GCGACCCGCCTCCCAGATCC	AHSA2	578.24	458.42	-0.33434	7202.2	3859.1	1.9288	0.026881	0.97312	0.053762	0.1997	FALSE	356	310	203	162
TCTGGGAGGCGGGTCGCGCG	AHSA2	809.95	492.42	-0.71681	51186	5579	4.2512	1.0632e-05	0.99999	2.1265e-05	0.0010597	FALSE	446	302	337	205
CAAACAGGTTAGGACATCGC	AHSG	307.22	440.94	0.51988	9012.8	1933.2	3.0413	0.99882	0.0011779	0.0023558	0.028078	TRUE	213	373	84	81
CCTGGAAAAGCAAACAGGTT	AHSG	194.47	337.99	0.79429	10493	1173.2	4.1901	0.99999	1.3941e-05	2.7883e-05	0.0012897	TRUE	104	178	84	170
TCAGCCCTGGAAAAGCAAAC	AHSG	263.78	453.57	0.77972	18337	1636.6	4.6914	1	1.3565e-06	2.713e-06	0.00023655	TRUE	133	258	122	209
CATTCTAGGGAGGAGAAGAA	AHSP	116.89	195.22	0.73503	3117.5	673.12	3.0191	0.99873	0.0012677	0.0025354	0.029406	TRUE	76	154	37	47
GAGGGTGATAGGTCATTCTA	AHSP	362.05	418.6	0.20887	1601.4	2313.1	1.1759	0.88019	0.11981	0.23962	0.47807	TRUE	188	275	162	156
GGTGATAGGTCATTCTAGGG	AHSP	376.53	483.67	0.36043	5762.6	2414.4	2.1806	0.98539	0.014607	0.029213	0.1377	TRUE	194	303	170	195
CTGGATCCAAATCAGGAGCA	AICDA	187.23	142.77	-0.38872	992.78	1125.6	1.3251	0.092562	0.90744	0.18512	0.41208	FALSE	135	80	46	67
TGTCATAGGCAGAGTCACAC	AICDA	430.32	527.38	0.29283	4722.7	2793.8	1.8364	0.96685	0.033153	0.066305	0.22682	TRUE	242	401	174	142
TTGGATCCAGTGAAGATGGG	AICDA	857.53	820.69	-0.063273	678.64	5938.6	0.47804	0.31631	0.68369	0.63262	0.80536	FALSE	503	569	326	276
CCGCCGAGACCCCGCCCCCG	AIDA	435.49	432.2	-0.010917	5.4137	2830.5	0.061849	0.47534	0.52466	0.95068	0.97863	FALSE	246	268	175	177
CCTCAACCTAACCCGGGGCG	AIDA	252.4	304	0.26739	1334.1	1559.6	1.3066	0.90432	0.095682	0.19136	0.42032	TRUE	118	220	126	93
TCGGGGGCGGGGTCTCGGCG	AIDA	629.96	461.34	-0.44861	14303	4238.1	2.5902	0.0047959	0.9952	0.0095919	0.069128	FALSE	319	325	290	150
AGCCAAACCAGGGATTTACA	AIF1	742.71	620.62	-0.25871	7468.4	5074.4	1.714	0.043269	0.95673	0.086538	0.26595	FALSE	419	422	299	217
GGAAGGGCAGGAAGACACCA	AIF1	441.7	525.44	0.24995	3512.9	2874.6	1.5619	0.94084	0.059157	0.11831	0.31884	TRUE	235	346	192	195
GGGGAGACAGACCAAGCTGG	AIF1	659.96	713.86	0.1131	1453.1	4459.3	0.80713	0.79021	0.20979	0.41959	0.65232	TRUE	349	425	289	310
AAGCCCGCGGAGCGGGTGGC	AIF1L	425.15	331.19	-0.35933	4430.9	2757.1	1.7893	0.03678	0.96322	0.07356	0.24131	FALSE	245	168	166	173
GAAGCCCGCGGAGCGGGTGG	AIF1L	957.87	623.53	-0.61856	56530	6703	4.0837	2.2164e-05	0.99998	4.4329e-05	0.0017999	FALSE	498	312	428	330
TTTGAAGCCCGCGGAGCGGG	AIF1L	462.38	365.18	-0.33964	4740.4	3022.1	1.7681	0.03852	0.96148	0.07704	0.24817	FALSE	263	187	184	189
AAGCCGGCCTGCTAGAGCCG	AIFM1	355.84	447.74	0.3306	4236.6	2269.8	1.9289	0.97313	0.026869	0.053738	0.19965	TRUE	151	272	193	189
CGGTCGCCGTTCCCCTTCCC	AIFM1	635.13	503.1	-0.33562	8745.9	4276.2	2.0191	0.021739	0.97826	0.043478	0.17594	FALSE	427	411	187	107
CTTCCCCGGCTCTAGCAGGC	AIFM1	579.27	435.11	-0.41203	10444	3866.6	2.3184	0.010215	0.98979	0.02043	0.11028	FALSE	260	232	300	216
CAGGGTCAAGGTTAGTCCGG	AIFM2	352.74	462.31	0.3893	6030.3	2248.2	2.3109	0.98958	0.010419	0.020838	0.11161	TRUE	188	290	153	186
GCGTGCCAGGACCGTTTCCG	AIFM2	539.97	546.8	0.018124	23.386	3580.6	0.11429	0.5455	0.4545	0.90901	0.95937	TRUE	292	350	230	213
TAACCTTGACCCTGAGCGAA	AIFM2	684.78	697.35	0.026187	78.902	4643.1	0.18435	0.57313	0.42687	0.85374	0.93337	TRUE	375	399	287	319
CACAGAGCAGGGTTTCCCTG	AIFM3	455.14	566.23	0.31444	6188.4	2970.4	2.0382	0.97924	0.020764	0.041528	0.17121	TRUE	242	358	198	225
CCTCCTCCCAGCTCAAGCTG	AIFM3	669.27	745.91	0.15619	2939	4528.2	1.1389	0.87263	0.12737	0.25474	0.49469	TRUE	365	483	282	285
GGCCAGTCCACTGGTCCCCA	AIFM3	870.98	800.3	-0.12196	2499.1	6040.6	0.90944	0.18156	0.81844	0.36312	0.60366	FALSE	410	526	432	298
ACAGGTCACCCGGGCGCTCG	AIG1	430.32	239.89	-0.84035	18512	2793.8	3.6027	0.00015749	0.99984	0.00031497	0.0073481	FALSE	222	121	194	126
CGCGGCCGCGCCAGTCCCCG	AIG1	389.98	532.24	0.4477	10180	2508.8	2.8402	0.99775	0.002254	0.004508	0.042912	TRUE	240	364	137	184
GCGGCCGCGCCAGTCCCCGG	AIG1	461.35	465.22	0.012029	7.4925	3014.7	0.070502	0.5281	0.4719	0.94379	0.97599	TRUE	297	280	149	199
CTAATTGGCTGAGCTGGTTT	AIM2	548.24	612.85	0.16044	2088.7	3640.7	1.0708	0.85786	0.14214	0.28428	0.52626	TRUE	365	463	165	168
GGAGCTCTAATTGGCTGAGC	AIM2	574.1	531.27	-0.11167	917.83	3828.9	0.69227	0.24438	0.75562	0.48876	0.70687	FALSE	310	356	245	191
GTGACAACTGGAGCTCTAAT	AIM2	386.87	322.45	-0.26204	2079.4	2487	1.2918	0.09821	0.90179	0.19642	0.42647	FALSE	219	239	155	93
ATGGGACTGAGCACAGGAAG	AIMP1	563.76	722.6	0.35756	12664	3753.5	2.5926	0.99524	0.004762	0.009524	0.06884	TRUE	350	430	195	314
GGAAGACGAGGAGCGTGGTA	AIMP1	302.05	326.33	0.11121	294.99	1897.7	0.55748	0.7114	0.2886	0.5772	0.76888	TRUE	208	260	84	76
GGAATGGAAGACGAGGAGCG	AIMP1	467.56	475.9	0.025478	34.846	3059.1	0.15094	0.55999	0.44001	0.88003	0.94579	TRUE	213	334	239	156
CGACCTTTGACAGAGCCAAT	AIMP2	430.32	412.77	-0.059906	153.9	2793.8	0.3319	0.36998	0.63002	0.73996	0.8716	FALSE	263	303	153	122
GACAGAGCCAATAGGCGAAA	AIMP2	521.35	481.73	-0.11378	784.95	3445.9	0.67484	0.24989	0.75011	0.49978	0.71529	FALSE	217	330	287	166
TCGCCTATTGGCTCTGTCAA	AIMP2	433.42	396.26	-0.129	690.68	2815.8	0.70023	0.24189	0.75811	0.48378	0.70303	FALSE	283	217	136	191
CCCAGCCTGTCAAGGAGGAA	AIP	613.41	550.69	-0.15534	1968.3	4116.5	0.97756	0.16415	0.83585	0.32829	0.57076	FALSE	325	375	268	192
CGGAGCCTAGGAATGTCTCG	AIP	580.31	558.46	-0.055269	238.7	3874.2	0.35102	0.36279	0.63721	0.72557	0.86275	FALSE	333	344	228	231
TGGACCCCAGCCTGTCAAGG	AIP	622.72	631.3	0.019718	36.834	4184.8	0.13268	0.55278	0.44722	0.89445	0.95265	TRUE	327	488	275	162
GCTTCTCATCAGAGCCACTC	AIPL1	409.63	384.61	-0.090699	313.09	2647.3	0.48629	0.31338	0.68662	0.62676	0.80171	FALSE	186	249	210	147
GTGGCTCTGATGAGAAGCCG	AIPL1	580.31	542.92	-0.095909	699.13	3874.2	0.60068	0.27403	0.72597	0.54805	0.74853	FALSE	341	304	220	255
TACCCAGCCAGGAGGAGTGG	AIPL1	685.82	623.53	-0.13715	1940.9	4650.8	0.91334	0.18053	0.81947	0.36107	0.60174	FALSE	332	452	331	190
ACAGCAGCGCCTCCATCACA	AIRE	256.54	346.73	0.4332	4090.6	1587.6	2.2637	0.9882	0.011797	0.023593	0.12013	TRUE	169	232	79	125
ATCACAGGGAAGTGTCCCTG	AIRE	830.64	1051.8	0.34027	24552	5735.1	2.921	0.99826	0.0017445	0.0034891	0.036365	TRUE	414	666	389	417
CGGAGACTTCCCGAGAGCGA	AIRE	738.57	660.44	-0.16109	3054.9	5043.5	1.1002	0.13562	0.86438	0.27124	0.51296	FALSE	379	350	335	330
CTCGCCGCCCCACCTTGCGG	AJAP1	391.01	508.93	0.3794	6982.3	2516.1	2.3508	0.99063	0.0093665	0.018733	0.1045	TRUE	249	316	129	208
GAGCTCCCGTTCGAGGGGCG	AJAP1	548.24	513.78	-0.093476	593.84	3640.7	0.57109	0.28397	0.71603	0.56794	0.7624	FALSE	251	307	279	222
GGCTCGAGCTCCCGTTCGAG	AJAP1	546.17	474.93	-0.20124	2540.6	3625.7	1.1831	0.11838	0.88162	0.23677	0.47466	FALSE	330	316	198	173
CCGGATCTACTTTCCTAGGG	AJUBA	309.29	358.39	0.21191	1206.8	1947.4	1.1125	0.86704	0.13296	0.26592	0.50702	TRUE	187	231	112	138
GCCGGATCTACTTTCCTAGG	AJUBA	522.38	584.68	0.16226	1942.3	3453.3	1.0602	0.85547	0.14453	0.28906	0.53126	TRUE	316	396	189	206
GGCCGGATCTACTTTCCTAG	AJUBA	381.7	334.1	-0.1916	1133.9	2450.7	0.96144	0.16816	0.83184	0.33633	0.57891	FALSE	203	203	166	141
CGGCGTTCCCGAAGGCAGGG	AK1	499.62	518.64	0.053784	180.81	3289.2	0.33156	0.62989	0.37011	0.74022	0.87173	TRUE	268	438	215	96
GAGGGAGGGAGAGCGGACCA	AK1	988.9	1009.1	0.029157	204.21	6941	0.24257	0.59583	0.40417	0.80834	0.90945	TRUE	562	677	394	362
GGCGTTCCCGAAGGCAGGGA	AK1	719.95	779.9	0.11523	1797.5	4904.6	0.85598	0.804	0.196	0.39201	0.62826	TRUE	413	461	283	342
CCGCCCGCCCCTGAGCACGA	AK2	504.8	496.3	-0.024436	36.083	3326.4	0.14729	0.44145	0.55855	0.8829	0.94723	FALSE	244	374	244	137
GAAGAGTCCGTCGTGCTCAG	AK2	605.13	740.08	0.28999	9128.3	4055.8	2.119	0.98295	0.017047	0.034093	0.15138	TRUE	391	542	194	220
TCTTCACCTTACCAACTGCA	AK2	563.76	619.65	0.13614	1562.7	3753.5	0.91225	0.81918	0.18082	0.36164	0.60227	TRUE	331	422	214	216
CGTCCGCCTCTCGGCTACCC	AK3	718.92	679.86	-0.08047	762.84	4896.9	0.55812	0.28838	0.71162	0.57676	0.76855	FALSE	357	451	338	249
GCGCCGGGGTAGCCGAGAGG	AK3	523.42	597.31	0.19018	2733.1	3460.8	1.2561	0.89546	0.10454	0.20908	0.4418	TRUE	279	367	227	248
GGTGCGCCGGGGTAGCCGAG	AK3	421.01	442.88	0.072909	239.29	2727.8	0.41883	0.66233	0.33767	0.67534	0.83216	TRUE	236	339	171	117
ACTCGGCCTCCAGGGGTCAG	AK4	832.71	711.91	-0.22581	7306.5	5750.8	1.5928	0.055598	0.9444	0.1112	0.30817	FALSE	404	444	401	289
CCTGCCGACTCGGCCTCCAG	AK4	361.01	289.43	-0.31786	2569.9	2305.9	1.4907	0.068017	0.93198	0.13603	0.34559	FALSE	198	164	151	134
TGGAGGCCGAGTCGGCAGGG	AK4	847.19	713.86	-0.24673	8904.8	5860.3	1.7417	0.040781	0.95922	0.081563	0.25686	FALSE	535	506	284	229
AGGACAGCGTGGCGAACGCA	AK5	728.23	901.31	0.30724	15020	4966.3	2.456	0.99297	0.0070255	0.014051	0.087625	TRUE	365	570	339	358
CGCGGCGCGCTGAACCGGAG	AK5	368.25	350.62	-0.070609	155.56	2356.5	0.36333	0.35818	0.64182	0.71636	0.85691	FALSE	220	270	136	91
GCCTCCCCGAGCCGGGTCTG	AK5	281.36	302.05	0.10203	214.15	1756.1	0.49378	0.68927	0.31073	0.62146	0.79883	TRUE	166	197	106	114
TCGAAAGCCAGGTAACCAGT	AK6	329.98	472.02	0.51516	10168	2090.2	3.1069	0.99905	0.0009454	0.0018908	0.02426	TRUE	165	334	154	152
CGGCAAACTGCCCGGAGCCA	AK7	586.51	814.87	0.47371	26247	3919.5	3.6474	0.99987	0.00013244	0.00026487	0.006498	TRUE	267	405	300	434
GCTCCGGGCAGTTTGCCGGG	AK7	364.11	196.19	-0.88877	14431	2327.5	3.4807	0.00025004	0.99975	0.00050007	0.010034	FALSE	234	129	118	73
GGCGTGTCGTGGGCGAAGCA	AK7	443.77	436.08	-0.025132	29.499	2889.3	0.14289	0.44319	0.55681	0.88637	0.94889	FALSE	260	301	169	148
GCAGAGCGCGTCAGCCGGGG	AK8	142.75	146.66	0.038686	7.6318	837.14	0.13503	0.5537	0.4463	0.89259	0.95187	TRUE	93	119	45	32
GGGCCCAGATACCCGATCCT	AK8	384.8	369.07	-0.060071	123.8	2472.4	0.31643	0.37584	0.62416	0.75167	0.87817	FALSE	212	173	160	207
TCCCCGGCTGACGCGCTCTG	AK8	409.63	499.21	0.28471	4022.5	2647.3	1.7411	0.95917	0.040829	0.081658	0.25692	TRUE	274	400	122	114
CACTAAACCTATAGATGATC	AK9	196.54	284.57	0.53171	3907.8	1186.8	2.5553	0.9947	0.0053042	0.010608	0.073811	TRUE	92	168	98	125
CTGGCTGGACTTGATGTCCA	AK9	307.22	239.89	-0.35557	2275.1	1933.2	1.5313	0.06285	0.93715	0.1257	0.33054	FALSE	188	167	109	80
GGAAACACCTGATCATCTAT	AK9	257.57	309.82	0.26554	1368.1	1594.6	1.3086	0.90466	0.09534	0.19068	0.41979	TRUE	149	196	100	123
CCTAAGCTTGAAGGTCCTCA	AKAIN1	433.42	450.65	0.05612	148.48	2815.8	0.32474	0.62731	0.37269	0.74538	0.87479	TRUE	198	222	221	242
TCATCACTTTAGAAAAAGCA	AKAIN1	202.75	157.34	-0.36375	1035	1227.8	1.2958	0.097517	0.90248	0.19503	0.42499	FALSE	100	112	96	50
TTTCTAAAGTGATGACCTTG	AKAIN1	387.91	435.11	0.16528	1115.1	2494.2	0.94522	0.82773	0.17227	0.34455	0.58626	TRUE	211	287	164	161
CGCAGCTGGGAGAGGCGCGG	AKAP1	49.652	21.367	-1.1792	417.17	264.69	1.7386	0.039965	0.96004	0.07993	0.25356	FALSE	45	21	3	1
CTCTCCCAGCTGCGCCAGAG	AKAP1	257.57	452.6	0.81085	19390	1594.6	4.8839	1	5.1994e-07	1.0399e-06	0.00011733	TRUE	159	311	90	155
TGGCGCAGCTGGGAGAGGCG	AKAP1	274.12	205.9	-0.41112	2338.8	1706.8	1.6513	0.049344	0.95066	0.098687	0.28716	FALSE	197	158	68	54
CAGGGCCCGGGAAAGAGGCG	AKAP10	264.81	269.03	0.02273	8.9087	1643.6	0.10412	0.54146	0.45854	0.91708	0.96311	TRUE	175	166	81	111
GTAGCACGCGCGGGTCACGT	AKAP10	323.77	350.62	0.11457	360.41	2047.2	0.59326	0.7235	0.2765	0.55301	0.75223	TRUE	171	295	142	66
TGGCTCGCTCCAGGCACCCA	AKAP10	484.11	483.67	-0.0012874	0.093614	3177.7	0.0076759	0.49694	0.50306	0.99388	0.9978	FALSE	252	279	216	219
CTCTCGCGAGAGAGAGTGGG	AKAP11	404.46	315.65	-0.35666	3958.4	2610.8	1.738	0.041103	0.9589	0.082205	0.25793	FALSE	238	231	153	94
GCCCTCTCGCGAGAGAGAGT	AKAP11	577.2	570.11	-0.017801	25.137	3851.5	0.11425	0.45452	0.54548	0.90904	0.95937	FALSE	328	359	230	228
TGGGAGGCGTGGAGAGTAGG	AKAP11	762.37	914.9	0.26282	11658	5221.5	2.111	0.98261	0.017388	0.034776	0.1533	TRUE	442	668	295	274
ATGAAGCGAGGGAAAAACCG	AKAP12	430.32	572.06	0.40993	10096	2793.8	2.6816	0.99634	0.0036635	0.0073269	0.058387	TRUE	220	415	196	174
GAAGCGAGGGAAAAACCGGG	AKAP12	402.39	347.7	-0.21018	1497.3	2596.2	1.0733	0.14157	0.85843	0.28315	0.52495	FALSE	252	275	137	83
TGAAGCGAGGGAAAAACCGG	AKAP12	418.94	410.83	-0.028124	32.862	2713.1	0.15564	0.43816	0.56184	0.87632	0.94463	FALSE	213	262	192	161
ATTGGTCTCATGCAGCGAGA	AKAP13	348.6	363.24	0.059196	107.22	2219.4	0.31082	0.62203	0.37797	0.75593	0.88026	TRUE	229	260	108	114
GTACTCACGGGAGGACTCGC	AKAP13	311.36	297.2	-0.066939	100.29	1961.6	0.31975	0.37458	0.62542	0.74916	0.87685	FALSE	169	264	132	42
TTGGTCTCATGCAGCGAGAT	AKAP13	656.86	632.27	-0.054941	302.15	4436.4	0.36906	0.35604	0.64396	0.71208	0.85436	FALSE	377	465	258	186
ACTGCTTATGTTAATAACAG	AKAP14	383.77	449.68	0.22812	2175.6	2465.2	1.3275	0.90783	0.092167	0.18433	0.4111	TRUE	224	278	147	185
ATAAGCAGTCAGAAACATGT	AKAP14	554.45	613.82	0.14651	1763.7	3685.8	0.97796	0.83595	0.16405	0.3281	0.57071	TRUE	302	392	234	240
CTGCTTATGTTAATAACAGA	AKAP14	229.64	157.34	-0.54262	2636.9	1406.7	1.9277	0.026945	0.97305	0.053891	0.20008	FALSE	108	72	114	90
CCGGAAGTCCCTCCTCCCGG	AKAP17A	498.59	428.31	-0.21871	2472.8	3281.7	1.2267	0.10996	0.89004	0.21993	0.45465	FALSE	297	221	185	220
GCAGGCAGGTGGCACCATGG	AKAP17A	264.81	336.05	0.34255	2546.3	1643.6	1.7571	0.96055	0.039448	0.078895	0.2517	TRUE	163	238	93	108
GCCCTGGCTCCGCCCCCGGG	AKAP17A	717.89	405	-0.82427	49936	4889.2	4.4747	3.8262e-06	1	7.6524e-06	0.0005202	FALSE	385	192	309	225
CCACTGAGAGGAGAAGGTGT	AKAP2	623.75	492.42	-0.34048	8654.9	4192.4	2.0284	0.021259	0.97874	0.042518	0.17365	FALSE	355	336	248	171
GGAGAAGGTGTGGGTAGATG	AKAP2	554.45	475.9	-0.21995	3089	3685.8	1.2937	0.09788	0.90212	0.19576	0.42588	FALSE	323	361	213	129
GGGAGGGAGGGGCGGTCCGT	AKAP2	492.38	591.48	0.26406	4920.6	3237.1	1.7418	0.95923	0.040774	0.081549	0.25686	TRUE	316	438	160	171
AGCCGGGAGTGCTGTCGTGG	AKAP3	813.05	642.96	-0.33816	14516	5602.4	2.2725	0.011528	0.98847	0.023056	0.11861	FALSE	459	436	327	226
TGACAGGACCCGGACAACCC	AKAP3	645.48	370.04	-0.80102	38657	4352.4	4.175	1.4899e-05	0.99999	2.9798e-05	0.0013461	FALSE	372	258	252	123
TTGACAGGACCCGGACAACC	AKAP3	723.06	823.61	0.1876	5060.4	4927.7	1.4324	0.92398	0.076019	0.15204	0.36803	TRUE	357	533	342	315
AAAGCACATCAGGCTGCCTG	AKAP4	663.06	734.25	0.14692	2535.8	4482.2	1.0634	0.85619	0.14381	0.28762	0.52947	TRUE	353	492	288	264
GTCACAACCTAAGCAAAGGT	AKAP4	376.53	472.99	0.32828	4667.7	2414.4	1.9632	0.97519	0.024813	0.049626	0.19073	TRUE	216	299	148	188
TGTCACAACCTAAGCAAAGG	AKAP4	217.23	359.36	0.72359	10258	1323.9	3.9062	0.99995	4.6871e-05	9.3742e-05	0.0031208	TRUE	129	233	81	137
CCAATGCGAGCGGAGCGGAG	AKAP5	281.36	212.7	-0.40195	2368.7	1756.1	1.6385	0.050663	0.94934	0.10133	0.2916	FALSE	202	150	70	69
GCGCCGCCCCGCGCCTCCGG	AKAP5	441.7	323.42	-0.44845	7036.8	2874.6	2.206	0.013692	0.98631	0.027385	0.13228	FALSE	272	194	155	139
TGCGAGCGGAGCGGAGCGGG	AKAP5	640.3	709.97	0.14878	2428.4	4314.3	1.0607	0.85558	0.14442	0.28884	0.53101	TRUE	300	394	319	337
AATCCTTGCTGCATTTCCAG	AKAP6	366.18	384.61	0.070636	169.77	2342	0.38073	0.6483	0.3517	0.70341	0.8493	TRUE	213	277	141	119
ATATGCAAAATTTAGACCAA	AKAP6	599.96	541.95	-0.14646	1683.9	4017.9	0.91523	0.18004	0.81996	0.36007	0.60063	FALSE	367	284	213	274
GCTCCACTGGAAATGCAGCA	AKAP6	592.72	561.37	-0.078257	491.43	3964.9	0.49784	0.3093	0.6907	0.6186	0.79707	FALSE	363	350	210	228
CGACTCTGCAATGCGACGCT	AKAP7	222.4	192.3	-0.20875	453.46	1358.3	0.81658	0.20709	0.79291	0.41417	0.64731	FALSE	104	143	111	55
GAAACTAGGGCCGGCGACTG	AKAP7	507.9	310.79	-0.70678	19715	3348.8	3.4061	0.00032955	0.99967	0.0006591	0.012115	FALSE	254	202	237	118
GGGCAGGGCGGGGGAAACTA	AKAP7	316.53	233.1	-0.4398	3501	1997.3	1.8669	0.030954	0.96905	0.061909	0.2178	FALSE	182	174	124	66
CCACAACTCCCATTAGGCCA	AKAP8	154.13	102.95	-0.57756	1322.8	910.23	1.6963	0.044914	0.95509	0.089828	0.27186	FALSE	71	93	78	13
CCATTGGCTGGTCTTCACGA	AKAP8	608.24	550.69	-0.14315	1656.9	4078.5	0.90111	0.18377	0.81623	0.36753	0.60676	FALSE	327	409	261	158
GCTGCTACGATCCAGCTCCG	AKAP8	396.18	388.49	-0.0282	29.555	2552.5	0.15218	0.43952	0.56048	0.87905	0.9455	FALSE	212	214	171	186
GGAGGCATAGAGATAGACAG	AKAP8L	664.1	559.43	-0.24703	5487.4	4489.9	1.562	0.059143	0.94086	0.11829	0.3188	FALSE	328	374	314	202
TCTATGCCTCCTCATATCAG	AKAP8L	503.76	659.47	0.38789	12177	3319	2.7027	0.99656	0.0034385	0.0068769	0.056188	TRUE	339	415	148	264
TTCCAGCCACTGATATGAGG	AKAP8L	237.92	240.87	0.017705	4.3515	1462.1	0.077151	0.53075	0.46925	0.9385	0.97363	TRUE	140	186	90	62
ACGGCGGGATCCTCGCTGGT	AKAP9	728.23	614.79	-0.24393	6445.7	4966.3	1.6097	0.053731	0.94627	0.10746	0.30169	FALSE	405	408	299	225
CTGGCAAGGGTTGACCCCGG	AKAP9	266.88	211.73	-0.33257	1525.9	1657.6	1.3546	0.087774	0.91223	0.17555	0.39933	FALSE	128	123	130	95
GGCCTGGCAAGGGTTGACCC	AKAP9	349.63	360.33	0.043347	57.193	2226.6	0.22665	0.58965	0.41035	0.8207	0.91596	TRUE	212	261	126	110
CAACTCGCGCGCAGACGCCA	AKIP1	606.17	691.52	0.18976	3646.3	4063.4	1.3389	0.90971	0.090295	0.18059	0.40586	TRUE	341	371	245	341
CGCCAAGGCTGGGACGCAGA	AKIP1	516.17	624.5	0.27437	5880.9	3408.5	1.8555	0.96824	0.031761	0.063523	0.22115	TRUE	311	469	188	174
CGCGCGCAGACGCCAAGGCT	AKIP1	476.87	419.57	-0.18425	1642.9	3125.7	1.0248	0.15274	0.84726	0.30547	0.54798	FALSE	262	351	199	81
CCGTTCCATTTCTTCAGCAG	AKIRIN1	312.39	310.79	-0.0073802	1.2786	1968.8	0.03604	0.48563	0.51437	0.97125	0.98802	FALSE	169	167	133	153
CGGAAGAGGGTGGCTCTGCG	AKIRIN1	449.97	356.44	-0.33532	4388.6	2933.5	1.7268	0.0421	0.9579	0.084199	0.26156	FALSE	195	239	240	128
CGTTCCATTTCTTCAGCAGG	AKIRIN1	659.96	404.03	-0.70652	33236	4459.3	3.8325	6.3431e-05	0.99994	0.00012686	0.0038222	FALSE	302	257	336	159
CAACTCCCAAAATGCATCCC	AKIRIN2	565.83	570.11	0.010873	9.1943	3768.6	0.069853	0.52784	0.47216	0.94431	0.97615	TRUE	282	342	265	245
CTCAGAGCGCTTGCGCACGG	AKIRIN2	605.13	395.29	-0.61307	22264	4055.8	3.295	0.00049211	0.99951	0.00098422	0.016023	FALSE	314	218	271	189
GGAGGAATCGGCTTGAAAGG	AKIRIN2	566.86	614.79	0.1169	1149.1	3776.1	0.77999	0.7823	0.2177	0.4354	0.66425	TRUE	279	391	269	242
ACACTTGTAGGAAATCAGGC	AKNA	251.36	208.82	-0.26638	907.11	1552.6	1.0798	0.14012	0.85988	0.28023	0.52181	FALSE	158	118	85	97
AGGCTGGGCGCTTCCTGCCG	AKNA	677.54	629.36	-0.10627	1161.2	4589.4	0.71125	0.23847	0.76153	0.47693	0.69814	FALSE	379	403	276	245
CACTTGTAGGAAATCAGGCT	AKNA	346.53	512.81	0.5641	13957	2205	3.5411	0.9998	0.0001992	0.00039841	0.0085855	TRUE	190	360	145	168
CTAGCCCCGCCCAATCAACG	AKNAD1	761.33	516.7	-0.55831	30202	5213.7	3.388	0.00035202	0.99965	0.00070403	0.012659	FALSE	391	280	345	252
GAAAAGTAAAAGAAAATCCG	AKNAD1	223.43	244.75	0.13091	227.32	1365.2	0.57693	0.71801	0.28199	0.56399	0.75981	TRUE	139	132	77	120
GATTGGCCTCGTTGATTGGG	AKNAD1	495.49	335.08	-0.56297	12988	3259.4	2.8097	0.0024793	0.99752	0.0049586	0.04558	FALSE	277	267	202	78
CACCAGAAGAACCTGCAACG	AKR1A1	519.28	487.56	-0.090747	503.14	3430.9	0.5415	0.29408	0.70592	0.58816	0.7764	FALSE	280	286	222	216
GATGGCATTGTGAATCCGGA	AKR1A1	475.83	328.28	-0.53418	10979	3118.3	2.6424	0.0041165	0.99588	0.008233	0.062652	FALSE	256	219	204	119
GGATGGCATTGTGAATCCGG	AKR1A1	436.52	360.33	-0.27605	2909.6	2837.8	1.4303	0.07631	0.92369	0.15262	0.36882	FALSE	262	251	160	120
ACCCTTGGGGAAGGCCGCCG	AKR1B1	551.34	533.21	-0.048168	164.48	3663.2	0.29966	0.38222	0.61778	0.76444	0.88544	FALSE	280	287	253	262
AGCATCCCCGCCGACCCTTG	AKR1B1	690.99	960.55	0.47461	36576	4689.2	3.9365	0.99996	4.1343e-05	8.2685e-05	0.0028558	TRUE	433	667	235	322
GCCTTCCCCAAGGGTCGGCG	AKR1B1	217.23	222.41	0.033877	13.443	1323.9	0.1425	0.55666	0.44334	0.88668	0.94891	TRUE	147	192	63	37
CCAAACAGGAAATCCATTCC	AKR1B10	92.063	91.296	-0.011942	0.29425	518.8	0.03368	0.48655	0.51345	0.97311	0.98871	FALSE	39	66	50	28
CTAAGAGAGAACTTTGCACA	AKR1B10	402.39	518.64	0.36534	6784.2	2596.2	2.2815	0.98874	0.011258	0.022517	0.11676	TRUE	204	285	185	249
TGTGAATGAATTATTAAACA	AKR1B10	201.71	133.06	-0.59656	2381.9	1221	1.9647	0.024723	0.97528	0.049445	0.19034	FALSE	114	92	81	45
CATTCTCTCTATGACTTGCT	AKR1B15	644.44	729.4	0.17839	3612.1	4344.8	1.2889	0.90128	0.098724	0.19745	0.42777	TRUE	385	527	238	224
CCCGGTGGCGAATCTCTCTG	AKR1B15	491.35	524.47	0.09392	548.55	3229.7	0.58276	0.71997	0.28003	0.56006	0.75687	TRUE	275	340	200	200
TGAGTCAGGTCTTCACCCGG	AKR1B15	361.01	350.62	-0.042037	54.043	2305.9	0.2165	0.4143	0.5857	0.8286	0.92037	FALSE	221	229	128	132
GCATGTGAGAGGAGGGACAG	AKR1C1	791.33	679.86	-0.21873	6221.2	5438.9	1.5114	0.065341	0.93466	0.13068	0.33808	FALSE	443	472	322	228
TTTCTTTCTTCCTCCCTCAC	AKR1C1	652.72	651.7	-0.0022511	0.5194	4405.8	0.015355	0.49387	0.50613	0.98775	0.99517	FALSE	389	449	242	222
AATGTTTCTTCCTCCCTCAC	AKR1C2	352.74	416.66	0.23965	2046.6	2248.2	1.3482	0.9112	0.088802	0.1776	0.40211	TRUE	254	263	87	166
ACTGTCTGCTGGTTAACCAA	AKR1C2	424.11	526.41	0.31108	5247.7	2749.8	1.9508	0.97446	0.025539	0.051077	0.19386	TRUE	268	382	142	160
GTTAACCAATGGCATGTGAG	AKR1C2	346.53	350.62	0.016862	8.3467	2205	0.08701	0.53467	0.46533	0.93066	0.96965	TRUE	221	208	114	153
AACCAATGGCATGTAGGAGG	AKR1C3	765.47	973.18	0.34596	21649	5244.7	2.8681	0.99794	0.0020649	0.0041297	0.04064	TRUE	384	705	356	297
ACTGACTGATGGTTAACCAA	AKR1C3	389.98	524.47	0.42652	9093.4	2508.8	2.6851	0.99637	0.0036253	0.0072505	0.057966	TRUE	220	327	157	213
AGGCAGTCTTATATGGTCTG	AKR1C3	376.53	469.11	0.3164	4298.3	2414.4	1.8841	0.97022	0.029775	0.059551	0.21267	TRUE	211	311	153	172
ATGTAGGAGGAAGCAAGTGA	AKR1C4	422.04	514.75	0.28588	4308.3	2735.1	1.7728	0.96187	0.038135	0.076269	0.24666	TRUE	234	383	174	147
CATGCCATTGATTAGCCCCA	AKR1C4	370.32	406.95	0.13571	671.09	2370.9	0.75219	0.77403	0.22597	0.45194	0.67849	TRUE	238	295	120	124
GGTGTATTACACAGGCTGTG	AKR1C4	431.35	349.64	-0.3022	3347.3	2801.1	1.5438	0.061315	0.93868	0.12263	0.32539	FALSE	247	209	170	151
AAGCCTCTGATGAAGTTCAA	AKR1D1	834.77	1255.8	0.58858	89551	5766.4	5.5445	1	1.474e-08	2.9481e-08	7.1062e-06	TRUE	357	668	450	625
TGTCCTGGAAATCCTAAGCA	AKR1D1	365.15	323.42	-0.17457	871.43	2334.8	0.86359	0.19391	0.80609	0.38781	0.62454	FALSE	228	192	125	141
TTAGGATTTCCAGGACAACC	AKR1D1	290.67	461.34	0.6646	14756	1819.7	4.0008	0.99997	3.1566e-05	6.3131e-05	0.002336	TRUE	126	220	155	255
CGGGCACCCCGATTGGCTGG	AKR1E2	520.31	375.87	-0.46809	10501	3438.4	2.4633	0.0068826	0.99312	0.013765	0.086729	FALSE	277	219	226	168
CTGGCTGGTTGTATTAAGGA	AKR1E2	256.54	251.55	-0.028204	12.43	1587.6	0.12513	0.45021	0.54979	0.90042	0.95543	FALSE	147	147	101	112
TCTGCGCCTCCAGCCAATCG	AKR1E2	435.49	511.84	0.23256	2919.5	2830.5	1.4351	0.92437	0.075629	0.15126	0.36708	TRUE	306	293	115	234
GGCCCGGTCAGCCCAGCGCG	AKR7A2	374.46	270.97	-0.46519	5389.4	2399.9	2.1124	0.017325	0.98267	0.03465	0.153	FALSE	161	161	201	118
GGGGGCGGGGACAACAGGCG	AKR7A2	442.73	234.07	-0.91661	22313	2882	3.8869	5.0772e-05	0.99995	0.00010154	0.0032749	FALSE	298	140	130	101
AAGGTCCTAGTAGCCGAGCG	AKR7A3	547.21	446.77	-0.29197	5056.9	3633.2	1.6663	0.047824	0.95218	0.095649	0.28159	FALSE	318	279	211	181
CGTGGAGTCGAGCTCGTGGG	AKR7A3	541	425.4	-0.34608	6705.7	3588.1	1.9298	0.026813	0.97319	0.053626	0.19947	FALSE	313	309	210	129
GAGCGTGGAGTCGAGCTCGT	AKR7A3	578.24	749.79	0.37426	14777	3859.1	2.7616	0.99712	0.0028761	0.0057521	0.050039	TRUE	324	529	235	243
CCCGGGGCGTCCCCACCGCG	AKT1	313.43	278.74	-0.16862	602.02	1975.9	0.78028	0.21761	0.78239	0.43523	0.66419	FALSE	156	215	147	72
CGTCCCCACCGCGCGGCCGG	AKT1	422.04	426.37	0.01469	9.3725	2735.1	0.082785	0.53299	0.46701	0.93402	0.97151	TRUE	279	298	129	141
TCGGGAGCTGCCCCTCAGCC	AKT1	805.81	692.49	-0.21836	6430	5547.9	1.5214	0.064078	0.93592	0.12816	0.33431	FALSE	437	445	342	268
GCCGCCCGAGATCAAGATGG	AKT1S1	559.62	700.26	0.32293	9920.8	3723.4	2.3048	0.98941	0.010588	0.021176	0.11264	TRUE	305	429	236	292
GGGGCCGCCCGAGATCAAGA	AKT1S1	418.94	389.46	-0.10499	434.51	2713.1	0.56586	0.28575	0.71425	0.57149	0.76465	FALSE	235	284	170	117
TCATCCGAACCAGTTGACAA	AKT1S1	621.68	567.2	-0.1321	1485	4177.2	0.84299	0.19962	0.80038	0.39923	0.63368	FALSE	301	385	300	199
AGAGCGAGAGCGCAAGAGCA	AKT2	824.43	868.28	0.07468	961.69	5688.3	0.58144	0.71953	0.28047	0.56094	0.75757	TRUE	408	607	389	287
CTTCCTGTTTGTGGCGCGAG	AKT2	504.8	488.53	-0.047155	132.28	3326.4	0.28201	0.38897	0.61103	0.77794	0.89266	FALSE	268	253	220	250
TTCCTGTTTGTGGCGCGAGA	AKT2	509.97	405.98	-0.32829	5424.7	3363.7	1.793	0.036483	0.96352	0.072966	0.24038	FALSE	303	269	190	149
AGGAGGCGGAGACTCTACAT	AKT3	310.33	319.54	0.042064	42.422	1954.5	0.20834	0.58252	0.41748	0.83496	0.92336	TRUE	181	163	119	166
CGGAGACTCTACATGGGAAT	AKT3	401.35	541.95	0.43235	9938.9	2588.9	2.7632	0.99714	0.0028619	0.0057238	0.049899	TRUE	228	346	160	212
GAGGAGGCGGAGACTCTACA	AKT3	653.75	537.09	-0.28309	6821.1	4413.5	1.756	0.039542	0.96046	0.079085	0.25205	FALSE	367	354	265	199
CCCCAGGATCGTGCAGCAGG	AKTIP	637.2	618.68	-0.042497	171.6	4291.4	0.28279	0.38867	0.61133	0.77734	0.89243	FALSE	382	483	234	154
GAGAGCCAGTTGGCGCCGGG	AKTIP	726.16	574	-0.33871	11616	4950.8	2.1625	0.015288	0.98471	0.030576	0.14159	FALSE	383	401	319	190
GTTGGCGCCGGGAGGCCAGG	AKTIP	562.72	445.8	-0.33537	6859	3746	1.9104	0.028039	0.97196	0.056078	0.20498	FALSE	335	327	209	132
CAGGCCACGCCCCCTGAAGG	ALAD	413.77	467.16	0.17471	1426.9	2676.5	1.0321	0.84899	0.15101	0.30202	0.54419	TRUE	208	239	192	242
CCTGAAGGCGGTCTTCTGGG	ALAD	209.99	138.89	-0.5929	2554.4	1275.8	1.9906	0.023262	0.97674	0.046524	0.18318	FALSE	134	112	69	31
GGCCCCGCCCACACGCAACG	ALAD	504.8	620.62	0.29748	6725.3	3326.4	2.0082	0.97769	0.022311	0.044623	0.17886	TRUE	306	430	182	209
ATCCGCAGAGCCCAAGAAGT	ALAS1	312.39	353.53	0.17793	846.86	1968.8	0.92708	0.82306	0.17694	0.35389	0.5953	TRUE	218	253	84	111
GGCCCACTTCTTGGGCTCTG	ALAS1	378.6	389.46	0.040725	59.061	2428.9	0.22052	0.58727	0.41273	0.82546	0.91883	TRUE	243	246	123	155
TATCCGCAGAGCCCAAGAAG	ALAS1	575.14	574	-0.0028491	0.64598	3836.4	0.018351	0.49268	0.50732	0.98536	0.99424	FALSE	328	323	228	268
AGGGGGTACACTAGAGGGAG	ALAS2	652.72	584.68	-0.15855	2316.1	4405.8	1.025	0.15269	0.84731	0.30537	0.54787	FALSE	351	362	280	240
GGAGGGGGTACACTAGAGGG	ALAS2	596.86	360.33	-0.7265	28414	3995.2	3.7421	9.1227e-05	0.99991	0.00018245	0.0050187	FALSE	287	175	290	196
GGGGGAGGGGGTACACTAGA	ALAS2	557.55	388.49	-0.52009	14406	3708.3	2.7762	0.0027503	0.99725	0.0055006	0.04858	FALSE	286	241	253	159
ACAACTTTAATACATTGACA	ALB	211.02	110.72	-0.92431	5158.5	1282.6	2.8006	0.0025503	0.99745	0.0051006	0.046414	FALSE	117	88	87	26
CCAGATGGTAAATATACACA	ALB	397.22	335.08	-0.24477	1934.2	2559.7	1.2282	0.10968	0.89032	0.21936	0.45394	FALSE	210	222	174	123
GACTCATCTTTGTATTTCAT	ALB	641.34	709	0.14449	2290.5	4321.9	1.0292	0.84831	0.15169	0.30337	0.54574	TRUE	367	430	253	300
AGCGCGGATCCGCAGCCTAG	ALCAM	516.17	466.19	-0.14663	1249.9	3408.5	0.85611	0.19597	0.80403	0.39194	0.62822	FALSE	287	347	212	133
CAAAGCAGGTGGTTGAAGCG	ALCAM	421.01	530.29	0.33224	5991.5	2727.8	2.0925	0.9818	0.018198	0.036396	0.15786	TRUE	214	350	193	196
CGGACGCAGCGCAAAGCAGG	ALCAM	394.11	497.27	0.33467	5338.8	2537.9	2.0477	0.97971	0.020294	0.040587	0.16873	TRUE	216	349	165	163
CCCCGCCTACGTCCCCCACG	ALDH16A1	671.34	739.11	0.13855	2297.9	4543.5	1.0054	0.84266	0.15734	0.31468	0.55688	TRUE	454	581	195	180
CGGGTCCTAAGGAAAAAGTG	ALDH16A1	318.6	427.34	0.4225	5944.2	2011.5	2.4246	0.99234	0.0076632	0.015326	0.092563	TRUE	171	265	137	175
CTAAATACGCTTCCCCGTGG	ALDH16A1	334.12	352.56	0.077283	170.07	2118.8	0.40063	0.65565	0.34435	0.68869	0.83992	TRUE	177	252	146	111
AGTGGCGTAAGAGTAAACCT	ALDH18A1	583.41	540.98	-0.10875	900.64	3896.8	0.67976	0.24833	0.75167	0.49665	0.71281	FALSE	326	325	238	232
GAGGGCCTGTCCTGGAGCTG	ALDH18A1	530.66	685.69	0.36917	12067	3513.2	2.6156	0.99555	0.0044529	0.0089058	0.066063	TRUE	326	445	187	261
GGCCCTACGCTGTTGACGTG	ALDH18A1	658.92	658.5	-0.00093396	0.091198	4451.7	0.006401	0.49745	0.50255	0.99489	0.99814	FALSE	366	482	271	196
ACTACTTATTTGTAACACCT	ALDH1A1	597.89	534.18	-0.16228	2031.4	4002.7	1.0071	0.15695	0.84305	0.3139	0.55672	FALSE	307	286	271	264
CTACTTATTTGTAACACCTA	ALDH1A1	362.05	438.03	0.27416	2893.1	2313.1	1.5798	0.94293	0.057075	0.11415	0.31256	TRUE	189	344	161	107
TTATTTGTAACACCTAGGGC	ALDH1A1	113.79	71.871	-0.65552	889.88	653.65	1.6394	0.050558	0.94944	0.10112	0.29141	FALSE	47	41	63	33
CGCGGGCTTTATGTAAATGG	ALDH1A2	223.43	207.84	-0.10387	121.56	1365.2	0.42193	0.33654	0.66346	0.67307	0.83078	FALSE	132	149	84	65
GCCGGGCGTCCTAGGTAGGA	ALDH1A2	546.17	541.95	-0.01118	8.9198	3625.7	0.070145	0.47204	0.52796	0.94408	0.97615	FALSE	330	364	198	194
TCCATCCTACCTAGGACGCC	ALDH1A2	207.92	201.05	-0.048256	23.617	1262	0.19345	0.4233	0.5767	0.84661	0.93006	FALSE	118	137	83	70
CTAATTGGCTGCGGGACCGG	ALDH1A3	531.69	572.06	0.10538	815	3520.7	0.68031	0.75185	0.24815	0.49631	0.71255	TRUE	242	322	272	267
TGCGGGACCGGAGGAAGGGA	ALDH1A3	594.79	667.24	0.16556	2626.5	3980	1.1484	0.87459	0.12541	0.25081	0.49016	TRUE	354	512	221	175
TGGCTGCGGGACCGGAGGAA	ALDH1A3	697.2	658.5	-0.082269	749.02	4735.2	0.5624	0.28692	0.71308	0.57384	0.76634	FALSE	472	351	202	327
CCGGGGCTCAGCGGCCAATG	ALDH1B1	439.63	492.42	0.16324	1394.4	2859.9	0.9871	0.8382	0.1618	0.32359	0.56574	TRUE	246	317	179	190
CGCTGCCTACGTCCTGTCGC	ALDH1B1	393.08	346.73	-0.18051	1075.1	2530.6	0.92134	0.17844	0.82156	0.35687	0.59781	FALSE	213	306	167	51
CTTGGCCGGCGACAGGACGT	ALDH1B1	826.5	948.9	0.19901	7499.4	5703.9	1.6206	0.94745	0.052549	0.1051	0.29818	TRUE	491	700	308	277
ATGGCATTTATAGACCCGCC	ALDH1L1	572.03	426.37	-0.42313	10666	3813.8	2.3587	0.0091706	0.99083	0.018341	0.10329	FALSE	300	245	253	194
ATTTATAGACCCGCCCGGAG	ALDH1L1	241.02	267.09	0.14759	340.05	1483	0.67698	0.75079	0.24921	0.49842	0.71438	TRUE	143	146	90	129
TCCCGCCATAGTCCCACCAC	ALDH1L1	294.81	319.54	0.11582	305.84	1848	0.5752	0.71742	0.28258	0.56515	0.76056	TRUE	181	193	104	136
GCCCCGGACTGCCTGGCTCG	ALDH1L2	609.27	612.85	0.0084313	6.3973	4086.1	0.055957	0.52231	0.47769	0.95538	0.98103	TRUE	310	382	279	249
GGACTAGCAGAGGCCGAGAG	ALDH1L2	314.46	282.63	-0.15346	507.05	1983	0.71487	0.23735	0.76265	0.47469	0.69638	FALSE	207	182	97	109
GGCCTGCAGTCTGGATGCCC	ALDH1L2	456.18	565.26	0.3087	5966.3	2977.8	1.9989	0.97719	0.022808	0.045616	0.18119	TRUE	240	340	201	242
CCCATCCCGAGGAATGGTAG	ALDH2	433.42	434.14	0.0023918	0.25978	2815.8	0.013584	0.50542	0.49458	0.98916	0.99571	TRUE	244	273	175	174
GCGCGCCCCATCCCGAGGAA	ALDH2	595.82	643.93	0.11183	1157.4	3987.6	0.76177	0.7769	0.2231	0.4462	0.67411	TRUE	394	504	182	159
GGCAGCCAATGGAAAGGCGG	ALDH2	392.04	301.08	-0.37975	4155	2523.3	1.8108	0.035086	0.96491	0.070171	0.23482	FALSE	233	175	146	135
AAAAAAAATATTCAAATGTG	ALDH3A1	227.57	141.8	-0.67865	3729.3	1392.9	2.2982	0.010775	0.98923	0.02155	0.11375	FALSE	133	74	87	72
AAATATTCAAATGTGGGGTG	ALDH3A1	402.39	390.44	-0.043392	71.432	2596.2	0.23457	0.40727	0.59273	0.81454	0.91292	FALSE	229	260	160	142
ATCCCCAAAACCTGGGCTGT	ALDH3A1	622.72	422.49	-0.55858	20234	4184.8	3.0952	0.00098326	0.99902	0.0019665	0.02487	FALSE	299	275	303	160
CCAGCCCGCTGCCAGAGCCG	ALDH3A2	719.95	804.18	0.15941	3549.8	4904.6	1.2027	0.88545	0.11455	0.2291	0.46564	TRUE	404	480	292	348
GTGGGCGAGGCCGTGAACAG	ALDH3A2	398.25	503.1	0.33641	5515.3	2567	2.0694	0.98075	0.019253	0.038507	0.16357	TRUE	262	362	123	156
TGTTCACGGCCTCGCCCACG	ALDH3A2	412.73	418.6	0.020323	17.225	2669.2	0.11361	0.54523	0.45477	0.90955	0.95957	TRUE	256	346	143	85
AGGAGATGTCGAGGCCCCCG	ALDH3B1	321.7	322.45	0.003331	0.27822	2033	0.016544	0.5066	0.4934	0.9868	0.99481	TRUE	154	234	157	98
GATGTCGAGGCCCCCGAGGG	ALDH3B1	213.09	381.7	0.83798	14511	1296.4	4.6828	1	1.4148e-06	2.8296e-06	0.00024262	TRUE	129	210	77	183
TGGTCTGGGAGGAGATGTCG	ALDH3B1	621.68	615.76	-0.013787	17.537	4177.2	0.091633	0.46349	0.53651	0.92699	0.968	FALSE	414	445	187	189
CCTGGCAGTGAGACAAGGGT	ALDH3B2	408.59	531.27	0.37795	7556.3	2640	2.3875	0.99152	0.0084823	0.016965	0.098642	TRUE	228	317	167	230
CTGTGCAGTGTGGTCCCTGG	ALDH3B2	244.12	285.54	0.22525	859.14	1503.9	1.0681	0.85726	0.14274	0.28548	0.52686	TRUE	164	202	72	92
GCTGTGCAGTGTGGTCCCTG	ALDH3B2	533.76	484.65	-0.13899	1206.8	3535.7	0.82597	0.20441	0.79559	0.40882	0.64327	FALSE	251	356	265	143
CCGAGCTCGGAGGACAGCCG	ALDH4A1	657.89	662.38	0.0098028	10.09	4444	0.067387	0.52686	0.47314	0.94627	0.97693	TRUE	389	426	247	256
CGGGGGGAAACGGATCACCC	ALDH4A1	296.88	358.39	0.27081	1895.8	1862.2	1.4253	0.92297	0.077029	0.15406	0.37076	TRUE	172	202	115	167
TTGGCTGATCCCGAGCTCGG	ALDH4A1	734.44	776.99	0.081146	905.47	5012.6	0.60101	0.72608	0.27392	0.54784	0.74843	TRUE	371	478	339	322
AGCGAGAAAGACGCGGAGAG	ALDH5A1	413.77	623.53	0.59048	22230	2676.5	4.0546	0.99997	2.511e-05	5.0221e-05	0.0019755	TRUE	225	397	175	245
GCGGTGCAGCGAGAAAGACG	ALDH5A1	513.07	415.69	-0.303	4754.8	3386.1	1.6735	0.047112	0.95289	0.094224	0.27907	FALSE	298	314	198	114
GGAGAGAGGGCGCTGCTCTG	ALDH5A1	857.53	864.4	0.011493	23.574	5938.6	0.089102	0.5355	0.4645	0.929	0.96891	TRUE	495	526	334	364
ATCACTTATCCCCAGGACGG	ALDH6A1	493.42	475.9	-0.052027	153.35	3244.5	0.30744	0.37925	0.62075	0.7585	0.88177	FALSE	271	306	206	184
ATCCCCAGGACGGGGGTGTG	ALDH6A1	1028.2	1061.6	0.046004	556.08	7243.5	0.39183	0.65241	0.34759	0.69518	0.84439	TRUE	535	614	459	479
CTAACCAATCACTTATCCCC	ALDH6A1	627.89	506.98	-0.30803	7330.1	4222.9	1.8606	0.031402	0.9686	0.062804	0.21954	FALSE	373	321	234	201
AGGCTCCTCCGGAAGACCAG	ALDH7A1	474.8	335.08	-0.50156	9834.8	3110.9	2.5051	0.0061214	0.99388	0.012243	0.080583	FALSE	238	229	221	116
CAGGCTCCTCCGGAAGACCA	ALDH7A1	357.91	444.83	0.31286	3788.4	2284.2	1.8186	0.96551	0.034487	0.068974	0.23242	TRUE	228	301	118	157
TGGTCTTCCGGAGGAGCCTG	ALDH7A1	958.91	999.4	0.059614	820.01	6710.9	0.49432	0.68946	0.31054	0.62108	0.79863	TRUE	522	607	405	422
ACCAATCAGTGAATGTGGGA	ALDH8A1	369.29	381.7	0.047551	76.985	2363.7	0.25522	0.60072	0.39928	0.79856	0.90397	TRUE	165	220	192	173
CAAACTCAGAACTAAGAGAG	ALDH8A1	400.32	410.83	0.037305	55.259	2581.6	0.2069	0.58196	0.41804	0.83609	0.92383	TRUE	243	258	144	165
CTTTACCAATCAGTGAATGT	ALDH8A1	307.22	363.24	0.24093	1571.8	1933.2	1.2741	0.89869	0.10131	0.20263	0.43441	TRUE	175	259	122	115
AGGCCCTCCCCTCGCCAGGA	ALDH9A1	192.4	136.94	-0.48752	1548.8	1159.6	1.6286	0.0517	0.9483	0.1034	0.29541	FALSE	130	109	56	32
GCAGTCACTCGATTCCTCTG	ALDH9A1	248.26	255.43	0.040939	25.738	1531.7	0.18331	0.57272	0.42728	0.85455	0.93358	TRUE	159	200	81	63
TGCTCCACCCTCCTGGCGAG	ALDH9A1	790.3	791.56	0.0022972	0.79506	5431.1	0.017111	0.50683	0.49317	0.98635	0.99465	TRUE	517	534	247	281
[truncated: 55,089 more rows]
