# Supplementary material for: Identification of regulators of poly-ADP-ribose polymerase inhibitor response through complementary CRISPR knockout and activation screens
Source: Nat Commun. 2020 Nov 30;11:6118. doi: 10.1038/s41467-020-19961-w (PMC7704667; doi:10.1038/s41467-020-19961-w)
Supplement: Supplementary file 8 — Source Data [file 41467_2020_19961_MOESM8_ESM.xlsx]

## Sheet: Figure 1b
Rank	Log(score)	Gene
1	-6.33536	RNASEH2B
2	-5.85078	XRCC1
3	-5.64589	CHTF8
4	-5.23136	XRCC3
5	-5.21396	RAD51C
6	-4.97062	C4orf27
7	-4.84771	CASC1
8	-4.69465	RNASEH2C
9	-4.58838	RNASEH2A
10	-4.45223	CTGF
11	-4.44733	CCS
12	-4.28735	KIZ
13	-4.22768	MRE11A
14	-4.16368	FLG
15	-4.11976	HDDC2
16	-4.11407	POLE4
17	-4.1107	RNF125
18	-3.98561	FANCE
19	-3.96469	C17orf70
20	-3.92808	LRRC63
21	-3.90323	LIG1
22	-3.85109	CASD1
23	-3.78899	PPIAL4F
24	-3.76965	RIF1
25	-3.74287	GCG
26	-3.71406	ZNF662
27	-3.70801	FGD3
28	-3.68963	ITPA
29	-3.65636	SIGLEC8
30	-3.65269	FABP1
31	-3.6418	NBN
32	-3.63375	OR6C1
33	-3.63175	RAD54L
34	-3.58276	SYT4
35	-3.54659	ZNF106
36	-3.5177	SMCR8
37	-3.51408	C19orf40
38	-3.44285	CKS1B
39	-3.43131	MELK
40	-3.42098	ITLN2
41	-3.41691	CLMP
42	-3.41191	SWI5
43	-3.3968	ANKRD24
44	-3.38819	RAD51B
45	-3.37272	RASSF10
46	-3.35757	G3BP1
47	-3.35317	ACSF2
48	-3.31669	SCAI
49	-3.30926	TCF24
50	-3.30821	MVB12A
51	-3.30756	ERCC6
52	-3.30509	MUS81
53	-3.30053	ANKRD62
54	-3.29473	DDX24
55	-3.28514	YAP1
56	-3.27583	PCDH8
57	-3.27214	MAPK9
58	-3.26581	AGMO
59	-3.26513	PVRL1
60	-3.26511	OSBPL9
61	-3.26281	ZNF91
62	-3.26048	CHD1L
63	-3.24329	STARD3
64	-3.23006	DNAJC9
65	-3.22775	RAD1
66	-3.22631	RGS20
67	-3.22281	POLE3
68	-3.21979	C20orf173
69	-3.20597	RAD51
70	-3.20228	PAWR
71	-3.1986	ASIC1
72	-3.18458	PARP10
73	-3.15669	FIBIN
74	-3.14918	IHH
75	-3.14715	APEX2
76	-3.13214	PGP
77	-3.13076	AQP10
78	-3.12508	PTH2
79	-3.10334	FANCA
80	-3.09671	CCNF
81	-3.09604	ANKRD39
82	-3.08713	SLC35F4
83	-3.07851	ZDHHC20
84	-3.06957	IER3
85	-3.06656	FOXI2
86	-3.06566	NEK1
87	-3.02729	SIRT7
88	-3.01364	C7orf62
89	-3.00496	PSMC3IP
90	-2.99706	PSIP1
91	-2.97082	MAU2
92	-2.96993	POLR2B
93	-2.95601	SLC10A6
94	-2.95593	STAC3
95	-2.93352	HIST1H2AE
96	-2.92515	KLHDC3
97	-2.9155	PTDSS1
98	-2.91048	RAD54B
99	-2.9102	PLEKHM3
100	-2.90581	SLC7A6
101	-2.90212	ZNF223
102	-2.90149	HSFY1
103	-2.90098	FAM9B
104	-2.89794	PCDHGB2
105	-2.89579	PRPS1
106	-2.8948	CEACAM16
107	-2.89272	GAS1
108	-2.88995	DUSP9
109	-2.88489	UFSP2
110	-2.88058	PSG3
111	-2.87995	CECR6
112	-2.86835	KRTAP4-4
113	-2.86819	NUP37
114	-2.86598	EVPLL
115	-2.86047	ZNF337
116	-2.85583	ANO9
117	-2.85124	DHX37
118	-2.8478	ANKRD18A
119	-2.84381	CNPY3
120	-2.84155	UFSP1
121	-2.8395	C9orf116
122	-2.83393	CENPE
123	-2.8323	ATP13A1
124	-2.83097	LIPE
125	-2.82851	SLC4A2
126	-2.82094	LHCGR
127	-2.82088	SGCA
128	-2.82053	YES1
129	-2.81733	ATM
130	-2.80682	GPC6
131	-2.80574	VWA8
132	-2.80294	GABPA
133	-2.80286	MED15
134	-2.80206	POLB
135	-2.80134	B4GALNT4
136	-2.79978	FAM26E
137	-2.78885	CLIC3
138	-2.78646	TMEM8B
139	-2.77531	SCFD2
140	-2.76617	ARHGEF28
141	-2.76215	KLHL36
142	-2.76113	ERV3-1
143	-2.75853	ADAT1
144	-2.74938	BARX1
145	-2.74388	TMEM198
146	-2.7394	RPGR
147	-2.73698	AMN1
148	-2.73403	NMRK2
149	-2.73039	NLRX1
150	-2.72644	REXO1
151	-2.72605	SMAD5
152	-2.72575	FAM171B
153	-2.72492	CD74
154	-2.72391	ZGLP1
155	-2.72036	TSR2
156	-2.71487	KRTAP4-11
157	-2.71037	KANK3
158	-2.70668	ANGPTL6
159	-2.70178	C8B
160	-2.70017	DSC2
161	-2.69065	TIMM21
162	-2.68901	NIPSNAP1
163	-2.68884	COMMD3
164	-2.68674	PCMTD1
165	-2.67979	TTLL10
166	-2.67834	MAP2K2
167	-2.67299	TAS2R14
168	-2.67221	SCN5A
169	-2.66922	BMPR2
170	-2.66873	C4orf51
171	-2.66414	WDR38
172	-2.66242	XCL2
173	-2.66103	ALDH7A1
174	-2.65916	CELA1
175	-2.65888	C21orf91
176	-2.65861	GPR162
177	-2.65689	TMEM115
178	-2.65641	LRRC7
179	-2.65575	KAT2B
180	-2.65014	C2orf40
181	-2.64878	OR9G1
182	-2.64726	CNNM1
183	-2.64424	FAM98A
184	-2.63893	KPRP
185	-2.63522	CEP135
186	-2.63384	RPS20
187	-2.63261	LCE1B
188	-2.62712	NAT8
189	-2.62117	TMPRSS11A
190	-2.61984	SH2D1A
191	-2.61302	NODAL
192	-2.61036	CLCC1
193	-2.60762	ACLY
194	-2.60546	LCE1E
195	-2.60508	UBE2D4
196	-2.60302	ECHS1
197	-2.60225	SHISA5
198	-2.60012	IER5L
199	-2.59958	USP29
200	-2.59563	ZC2HC1B
201	-2.59365	LUZP1
202	-2.59273	ACTG1
203	-2.59184	EXD1
204	-2.58404	CARKD
205	-2.57976	RABGEF1
206	-2.57899	SLC2A4RG
207	-2.57554	P2RX3
208	-2.57458	RASEF
209	-2.57347	PTCRA
210	-2.57284	MSL3
211	-2.56872	WDR53
212	-2.56769	PUM1
213	-2.56743	KIAA1841
214	-2.56719	TCTN3
215	-2.5665	TM7SF2
216	-2.56223	RAD17
217	-2.56208	TOMM70A
218	-2.56105	LZTS2
219	-2.55901	NMNAT1
220	-2.55345	SERP2
221	-2.55097	LAMA3
222	-2.55001	FAM46C
223	-2.54529	GRB10
224	-2.54002	PYGO2
225	-2.53967	PLA2G12B
226	-2.5373	QSOX2
227	-2.53533	UBE2E1
228	-2.53445	ALKBH8
229	-2.5339	FAM188B
230	-2.53007	PLCE1
231	-2.52773	RAD51D
232	-2.52465	SCAF4
233	-2.52053	AASS
234	-2.52031	LYRM1
235	-2.52025	KIAA1045
236	-2.51547	PDGFC
237	-2.51289	CYP2C9
238	-2.51269	SPACA4
239	-2.51211	CHCHD4
240	-2.5082	C14orf169
241	-2.50566	C21orf58
242	-2.50281	MAP3K3
243	-2.5004	H1FNT
244	-2.49856	FUZ
245	-2.49782	PTH1R
246	-2.49704	WNT4
247	-2.49659	SAP25
248	-2.49298	ATP6V0E1
249	-2.49155	SCGB2A1
250	-2.49119	CFLAR
251	-2.48467	RNF214
252	-2.4834	OGFOD1
253	-2.4827	CD34
254	-2.47961	TTLL9
255	-2.47861	C19orf33
256	-2.4779	ITFG2
257	-2.47409	RD3
258	-2.47345	JOSD2
259	-2.47122	MBD3L1
260	-2.46856	TXNDC12
261	-2.46768	SERPINA10
262	-2.46722	MSMB
263	-2.46677	HDAC9
264	-2.46676	CACNA1D
265	-2.46495	ACE
266	-2.45817	KRT7
267	-2.45726	KRT12
268	-2.4557	PRPF3
269	-2.45179	BLVRB
270	-2.4501	ABHD8
271	-2.44965	C11orf98
272	-2.44551	OR2L2
273	-2.44402	CPNE9
274	-2.43932	CEP83
275	-2.43583	COX8C
276	-2.43321	MAGEA2
277	-2.43201	MSTO1
278	-2.42943	PRDX3
279	-2.42719	BARD1
280	-2.42643	ARHGEF17
281	-2.42399	C1QTNF8
282	-2.42125	SPRY2
283	-2.4203	HTR3B
284	-2.41739	EPPK1
285	-2.41539	C2orf49
286	-2.41377	PLEKHG4B
287	-2.4096	PREX1
288	-2.4096	KCNJ8
289	-2.40855	NR4A2
290	-2.40102	HELQ
291	-2.39827	OR10J3
292	-2.39499	SPIN2A
293	-2.39454	FBXL2
294	-2.39403	FOLH1
295	-2.39271	GFI1
296	-2.39111	COMMD4
297	-2.39052	TMEM38A
298	-2.38903	TRNT1
299	-2.38722	CLEC4C
300	-2.38681	IDH3G
301	-2.38579	SPINK2
302	-2.38179	PLSCR4
303	-2.37644	C6orf203
304	-2.3726	BAIAP2L1
305	-2.37155	NINJ2
306	-2.37115	CREB5
307	-2.36825	LIMS2
308	-2.36652	C3orf30
309	-2.36612	C9orf40
310	-2.36169	KDELC1
311	-2.36076	LMO2
312	-2.3606	RPL37A
313	-2.35763	HAX1
314	-2.3559	KDM2A
315	-2.35566	SLC44A3
316	-2.3545	DPH1
317	-2.35063	PGF
318	-2.34697	FRRS1L
319	-2.34564	SMIM14
320	-2.34401	CTHRC1
321	-2.34264	NAIF1
322	-2.34071	CAMSAP3
323	-2.33584	CARD6
324	-2.3346	FXN
325	-2.33405	CHMP5
326	-2.33103	ACAT2
327	-2.32787	LARP1
328	-2.32658	WDR45
329	-2.32626	TMPRSS13
330	-2.32488	GALNT5
331	-2.32402	STATH
332	-2.32155	PGRMC1
333	-2.31981	ZNF429
334	-2.31919	OR52N5
335	-2.31826	NTSR1
336	-2.31689	SLC39A10
337	-2.31227	RPP25
338	-2.31171	P2RY14
339	-2.31145	SSPN
340	-2.30843	POMC
341	-2.30405	MAP3K11
342	-2.3032	BSDC1
343	-2.30093	KBTBD13
344	-2.30052	DPH5
345	-2.29883	LGALS7
346	-2.29671	NMU
347	-2.29641	PTPN20
348	-2.29553	LOC100505841
349	-2.29431	KCNN2
350	-2.29399	LRRC24
351	-2.29368	MAGEB5
352	-2.29276	ENOX2
353	-2.29027	LRRC41
354	-2.28993	VTA1
355	-2.28797	FAM83A
356	-2.28559	PLGLB1
357	-2.28526	LEPR
358	-2.28357	FGF14
359	-2.28213	RXRB
360	-2.2813	STMN2
361	-2.281	CPSF7
362	-2.27875	C19orf44
363	-2.2785	RNF8
364	-2.27705	CCL13
365	-2.27339	CPEB4
366	-2.27318	OSBPL10
367	-2.27061	JMJD1C
368	-2.27028	OSBPL2
369	-2.27016	PPP1R3D
370	-2.26868	TRIM67
371	-2.2668	PLEKHG7
372	-2.26663	HMCN1
373	-2.2653	FCGRT
374	-2.26454	HIST1H2BG
375	-2.26166	SLC12A7
376	-2.26046	SCIN
377	-2.25979	DENND4A
378	-2.25888	KRTAP5-10
379	-2.25851	GRHPR
380	-2.25707	AKAP9
381	-2.25543	DNAJC25-GNG10
382	-2.25439	KBTBD11
383	-2.25439	ELFN1
384	-2.25423	C22orf46
385	-2.25306	PCDHGB5
386	-2.25201	SEPTIN4
387	-2.25025	ASTE1
388	-2.24894	SLC16A2
389	-2.24857	NKIRAS1
390	-2.24842	NUP62
391	-2.24698	TCEAL1
392	-2.24517	BCL2L14
393	-2.24502	LHX4
394	-2.24448	OR4N4
395	-2.2443	TMEM167B
396	-2.24314	RASA2
397	-2.24186	KCNT1
398	-2.24057	TMEM126B
399	-2.23931	CBX1
400	-2.23744	ARHGEF3
401	-2.23671	RAD51AP1
402	-2.23356	ZNF573
403	-2.23287	RBBP8
404	-2.22907	KRTAP6-1
405	-2.22795	HIST1H3E
406	-2.22657	C9orf89
407	-2.2253	HM13
408	-2.22499	RGS22
409	-2.22431	LDLRAD2
410	-2.22247	KRT17
411	-2.22214	DUS2
412	-2.2216	SLC17A7
413	-2.22157	CDNF
414	-2.21868	EPN2
415	-2.21786	RIPK4
416	-2.21735	HEXIM1
417	-2.21674	ACOT12
418	-2.21419	TAS2R20
419	-2.21305	TRAF4
420	-2.21248	MED14OS
421	-2.21181	FKBP5
422	-2.21112	GEMIN7
423	-2.21055	SMPDL3A
424	-2.20813	KLHL5
425	-2.20761	MST1
426	-2.20694	HDAC4
427	-2.20617	TP63
428	-2.20336	NUDCD1
429	-2.20189	SPATA22
430	-2.19981	RAD51AP2
431	-2.19628	TJP2
432	-2.19488	DHRSX
433	-2.19279	ARL6IP6
434	-2.19066	USH1G
435	-2.18932	STAR
436	-2.18632	PCCA
437	-2.18589	GPR25
438	-2.18508	RIOK3
439	-2.18465	GTPBP8
440	-2.18438	PGLYRP4
441	-2.18237	PILRA
442	-2.18221	WDR45B
443	-2.18023	DCUN1D3
444	-2.17942	PHF12
445	-2.17909	TRA2B
446	-2.17805	MECR
447	-2.17573	KCNA6
448	-2.17459	MAGEB3
449	-2.17431	LLGL2
450	-2.17411	NSMCE1
451	-2.17274	MAP3K6
452	-2.17239	VMAC
453	-2.16996	ADIPOQ
454	-2.16909	SMPX
455	-2.16837	FXR2
456	-2.16581	OTUD7B
457	-2.16255	SLC28A2
458	-2.16232	PTGR2
459	-2.16123	HPRT1
460	-2.15932	GATM
461	-2.15793	CXorf49B
462	-2.15792	POLI
463	-2.1554	RIPK1
464	-2.15448	POU3F4
465	-2.15423	TAGLN
466	-2.15293	GC
467	-2.15179	PHF23
468	-2.15167	CARD18
469	-2.15105	KLRD1
470	-2.15044	VPS29
471	-2.15042	BRCC3
472	-2.14976	SLC1A5
473	-2.14662	CIART
474	-2.14565	PDAP1
475	-2.14453	XG
476	-2.14351	ABI1
477	-2.14188	DNAJC12
478	-2.14187	GABRP
479	-2.14113	HSFY2
480	-2.14083	CFC1
481	-2.14072	SERPINE1
482	-2.14042	CNR1
483	-2.13826	PSG7
484	-2.13542	DAZ1
485	-2.13473	GNB1L
486	-2.13256	INAFM2
487	-2.13127	GRIK4
488	-2.12945	PRKRIP1
489	-2.12826	SLC35A2
490	-2.12582	USP16
491	-2.12527	TNRC18
492	-2.12487	DNAJC5
493	-2.12458	CALML6
494	-2.12407	UBE2O
495	-2.12394	LRRC69
496	-2.12306	OR56B4
497	-2.12231	ZNF518B
498	-2.12229	ZNF510
499	-2.12191	MCOLN3
500	-2.12166	PPP2R5E
501	-2.12077	TMEM14B
502	-2.11936	ANKRD6
503	-2.11741	ARHGAP11B
504	-2.11686	ALG10
505	-2.11644	CHAMP1
506	-2.11628	BTBD16
507	-2.11353	TXNRD3
508	-2.11243	RNF141
509	-2.11064	TSLP
510	-2.11037	HKDC1
511	-2.10777	CAPN7
512	-2.10752	GPD1
513	-2.1072	DPPA4
514	-2.10705	UGT1A5
515	-2.10664	APOBEC1
516	-2.10508	FAP
517	-2.10493	MCAT
518	-2.10401	CIRH1A
519	-2.10263	GBP1
520	-2.10209	MINOS1-NBL1
521	-2.10057	NEK10
522	-2.09928	FAM186B
523	-2.09823	PRKCZ
524	-2.09704	NAIP
525	-2.09649	CSNK2A3
526	-2.09444	NARF
527	-2.09386	RNF19B
528	-2.09371	KDM8
529	-2.09328	TSC22D2
530	-2.09096	EIF4E1B
531	-2.0899	MTRNR2L2
532	-2.0898	SPON2
533	-2.08835	MCCD1
534	-2.08821	KDM4D
535	-2.08774	RABAC1
536	-2.08706	H6PD
537	-2.08663	ADGRG2
538	-2.08633	ZKSCAN2
539	-2.08625	SLC35C1
540	-2.08586	GYPA
541	-2.08538	ZFP92
542	-2.08527	PMCH
543	-2.08465	WBP2
544	-2.08461	MRPS23
545	-2.08403	FAM126A
546	-2.08378	C11orf63
547	-2.08279	IRX5
548	-2.08047	TEX261
549	-2.0801	KCNK15
550	-2.0783	C3orf70
551	-2.07802	UQCC3
552	-2.07742	FHOD1
553	-2.07477	PRKAR1B
554	-2.07389	BRWD1
555	-2.07369	RPL26
556	-2.07213	FSD2
557	-2.0695	TRIP4
558	-2.06815	EIF3D
559	-2.0669	TPM4
560	-2.06534	WDSUB1
561	-2.065	PRKAG1
562	-2.06494	EFCAB14
563	-2.0639	CLUH
564	-2.06383	TCF12
565	-2.06324	B3GNT8
566	-2.06304	PM20D1
567	-2.06173	ADAT3
568	-2.06052	ITGB1BP1
569	-2.05916	SZT2
570	-2.05829	GREB1L
571	-2.05662	MEGF10
572	-2.05618	SLC22A23
573	-2.05576	RBM33
574	-2.05551	ZNF791
575	-2.05504	SGCB
576	-2.05458	PJA2
577	-2.05409	SUCNR1
578	-2.05343	SMAD7
579	-2.05343	LRP10
580	-2.05174	ZNF527
581	-2.05151	SERPINA11
582	-2.05063	HOGA1
583	-2.04907	NBR1
584	-2.04823	FAM96A
585	-2.04585	SPATA17
586	-2.04553	EEF1B2
587	-2.04503	THOC5
588	-2.04411	PRR27
589	-2.0427	FOXJ2
590	-2.04184	LDLR
591	-2.04165	PLXNA1
592	-2.04135	CDRT15L2
593	-2.04066	ALOX5AP
594	-2.03986	USP9X
595	-2.03986	SF3B1
596	-2.03921	NOX4
597	-2.03875	RLN3
598	-2.03794	C20orf202
599	-2.03726	CPSF4L
600	-2.03574	PALLD
601	-2.0355	KDM7A
602	-2.03436	KIF26A
603	-2.03356	MSL1
604	-2.03195	FKBP7
605	-2.03092	SPCS1
606	-2.02936	SLFNL1
607	-2.02727	GCSH
608	-2.02718	GPATCH11
609	-2.02615	RAD18
610	-2.02607	LRRC48
611	-2.02473	BDH2
612	-2.02427	SHC1
613	-2.02389	DCLRE1B
614	-2.02247	AIM1L
615	-2.02192	BST2
616	-2.0217	PAX8
617	-2.02126	AHSP
618	-2.02098	LMBRD2
619	-2.01937	PRDM12
620	-2.01772	PSMD5
621	-2.01675	MRPL40
622	-2.01622	DLL1
623	-2.01549	SOHLH1
624	-2.015	ZNF25
625	-2.01421	FLCN
626	-2.01411	GLT6D1
627	-2.01318	WARS2
628	-2.01297	ITPRIP
629	-2.01242	RSPH10B
630	-2.012	LOC100129924
631	-2.01121	CNOT4
632	-2.01103	ARL10
633	-2.00996	SYT7
634	-2.00862	ARL5C
635	-2.00799	PTPN23
636	-2.00743	TSSK2
637	-2.00635	INPP5B
638	-2.00592	SCNN1D
639	-2.0057	SAMD7
640	-2.00476	PRDM14
641	-2.00453	FAM50A
642	-2.0041	TAAR2
643	-2.00186	GAGE2B
644	-2.00145	MRI1
645	-2.00102	ANAPC7
646	-2.00074	AMPD3
647	-1.99961	ELAC2
648	-1.99779	FAM229A
649	-1.99757	ZBED8
650	-1.9974	OR52D1
651	-1.99688	ANXA2
652	-1.99521	NOL6
653	-1.99302	EPB41L4B
654	-1.99302	C18orf42
655	-1.99119	OR2T33
656	-1.9908	CLSPN
657	-1.99021	NIPSNAP3B
658	-1.98936	DHPS
659	-1.98906	GP2
660	-1.98864	ACCS
661	-1.98771	OR1D2
662	-1.98733	GLP1R
663	-1.98662	OR4K15
664	-1.98649	SLC6A16
665	-1.98582	GNL3
666	-1.98481	MNX1
667	-1.98435	ZNF735
668	-1.9843	NFXL1
669	-1.98393	CTBP1
670	-1.98318	DLEU7
671	-1.9828	ZNF428
672	-1.98217	PTPRO
673	-1.9803	EDEM1
674	-1.98005	DEFB106A
675	-1.9791	PRKACB
676	-1.97873	SPDYE5
677	-1.97794	ARMCX4
678	-1.97671	MTMR8
679	-1.97629	HIST2H2AA3
680	-1.97584	PGPEP1
681	-1.97572	RHOV
682	-1.9742	MIIP
683	-1.97363	ITLN1
684	-1.97249	ZNF558
685	-1.97245	CXCL1
686	-1.97216	PLP2
687	-1.97171	TTLL6
688	-1.97163	SMC5
689	-1.96811	RECQL4
690	-1.96758	PTEN
691	-1.96758	RBM46
692	-1.96561	C6orf132
693	-1.96541	TUSC3
694	-1.96473	ORAI2
695	-1.96361	NAPA
696	-1.96337	CHMP1A
697	-1.96333	DUSP27
698	-1.96317	CD59
699	-1.96269	GEMIN5
700	-1.96265	CCR2
701	-1.96202	FAR2
702	-1.96134	CLDN17
703	-1.96067	HOXA7
704	-1.95967	SIGLEC15
705	-1.95932	FRG2C
706	-1.95873	PCDHGA12
707	-1.95825	MYADML2
708	-1.95746	ARSD
709	-1.95731	ARCN1
710	-1.95605	KLHL7
711	-1.95546	HPCAL1
712	-1.95526	OR5M11
713	-1.95444	NT5DC3
714	-1.95327	ADCYAP1R1
715	-1.95218	CIC
716	-1.95191	TBX5
717	-1.95129	LRMP
718	-1.95125	SLC35A1
719	-1.95047	CYGB
720	-1.94974	MDC1
721	-1.94931	XKRY2
722	-1.94535	GPR132
723	-1.9434	XBP1
724	-1.94313	RHBDL2
725	-1.94264	AGAP2
726	-1.94214	ASCL1
727	-1.94146	AKAP7
728	-1.94047	CMTM4
729	-1.9401	TM4SF19
730	-1.93976	PLCG2
731	-1.93953	PPIAL4G
732	-1.93757	F8A1
733	-1.93757	AGO1
734	-1.93659	MAGEB6
735	-1.93577	OTUD4
736	-1.93565	CHMP3
737	-1.93375	EEF2KMT
738	-1.93041	FAM47E
739	-1.92849	HAPLN1
740	-1.92845	RFC4
741	-1.92827	FXR1
742	-1.92804	CEP70
743	-1.92599	MERTK
744	-1.92518	ETNK1
745	-1.92431	ADAMTS1
746	-1.92416	EI24
747	-1.9234	FBXO3
748	-1.92329	JMJD4
749	-1.92245	ANO3
750	-1.92136	SLC2A14
751	-1.92104	DHFRL1
752	-1.92082	HPS5
753	-1.9206	CR1
754	-1.91973	BLOC1S2
755	-1.9188	FBXO9
756	-1.91872	GSK3B
757	-1.91693	BHMT2
758	-1.91689	IVD
759	-1.91621	RUFY2
760	-1.91525	NKAPL
761	-1.91507	AMER1
762	-1.91343	DAG1
763	-1.91325	RPS13
764	-1.91225	CAMK1D
765	-1.91144	NAPRT
766	-1.90981	OR5P2
767	-1.90964	CHRNA6
768	-1.90781	DSTN
769	-1.90693	CCDC85C
770	-1.90602	PLGRKT
771	-1.90424	SH3BP4
772	-1.90323	SASS6
773	-1.90247	TOR1AIP2
774	-1.90129	AK5
775	-1.9007	GJC2
776	-1.89894	PPIE
777	-1.89589	ZNF554
778	-1.89541	ZNF578
779	-1.89371	TTC28
780	-1.89367	RAP1GAP2
781	-1.89245	TAL2
782	-1.89201	ZNF829
783	-1.89194	TDRD6
784	-1.89143	LAMB2
785	-1.89143	HARBI1
786	-1.89113	KIAA0319
787	-1.89022	ATP8B2
788	-1.8885	C4orf46
789	-1.88676	C19orf12
790	-1.88659	KLRK1
791	-1.88482	TPST2
792	-1.88442	PLEK
793	-1.88422	SOX3
794	-1.88422	MFAP4
795	-1.88309	ZNF251
796	-1.88167	NOP58
797	-1.88111	TACR2
798	-1.88028	PRORY
799	-1.87999	NTSR2
800	-1.87939	ENTPD2
801	-1.87831	BSG
802	-1.8767	GAD2
803	-1.87664	SLC16A12
804	-1.87631	BEST4
805	-1.87582	EIF2AK1
806	-1.87537	STK38L
807	-1.87494	TBK1
808	-1.87458	RBMS3
809	-1.8727	PCDHGB7
810	-1.87244	GPHB5
811	-1.87225	ZNF749
812	-1.87163	SNCB
813	-1.87137	SLC35G6
814	-1.86899	AGL
815	-1.86873	RASSF3
816	-1.86851	STAT1
817	-1.86835	PGBD1
818	-1.8672	ANXA9
819	-1.86672	TBC1D16
820	-1.86554	PSAPL1
821	-1.86525	NIPBL
822	-1.86509	APC2
823	-1.86474	ISG20
824	-1.86182	ARAP1
825	-1.86135	XRCC6
826	-1.86059	VWF
827	-1.86022	MAGEE1
828	-1.86012	CAPN9
829	-1.85861	IL1RL2
830	-1.85624	USP45
831	-1.85555	KAT2A
832	-1.85543	RPL36
833	-1.85384	SAMD15
834	-1.85384	STARD3NL
835	-1.853	TGIF2
836	-1.85069	ARID4B
837	-1.8506	PAM16
838	-1.85041	ARID4A
839	-1.85038	ZKSCAN3
840	-1.84912	OR4C6
841	-1.84753	ADAM30
842	-1.84738	FCRLB
843	-1.84704	SIK2
844	-1.84442	LGR6
845	-1.84394	KCNJ14
846	-1.8436	DPYSL4
847	-1.84288	SRSF10
848	-1.84221	COG8
849	-1.842	APPBP2
850	-1.84134	STKLD1
851	-1.84122	NEGR1
852	-1.8398	HIST1H2BO
853	-1.8398	TMEM239
854	-1.83827	RFESD
855	-1.83818	MLF1
856	-1.83753	VEZF1
857	-1.83675	C2CD2L
858	-1.83648	FAM71F1
859	-1.83583	BAG2
860	-1.83484	SIGLEC5
861	-1.83372	DYNAP
862	-1.83245	CRIPT
863	-1.83224	P2RX4
864	-1.83221	FAM13B
865	-1.832	TTYH2
866	-1.83068	SLC36A4
867	-1.8295	ZNF138
868	-1.82918	CDC42SE1
869	-1.82769	GEM
870	-1.82644	OR5B12
871	-1.8262	DCUN1D4
872	-1.82472	MAGEB1
873	-1.82426	ZNF410
874	-1.82376	SLC9A3R1
875	-1.82342	AADAT
876	-1.82324	CDH9
877	-1.82301	FAM118A
878	-1.82281	KIAA1033
879	-1.82238	DHX40
880	-1.82177	CDCP2
881	-1.82059	NT5C3A
882	-1.8203	GATAD2A
883	-1.81884	SPOCK3
884	-1.81833	REXO2
885	-1.81833	PRMT7
886	-1.81776	LLPH
887	-1.81739	CEP44
888	-1.81699	VPS37A
889	-1.81676	SFRP5
890	-1.81534	RFK
891	-1.81449	MRPS2
892	-1.81449	OR4D11
893	-1.81367	GTF2IRD2
894	-1.81335	CNTD1
895	-1.81183	LMAN1L
896	-1.81161	TBATA
897	-1.81099	ZGRF1
898	-1.81054	EHHADH
899	-1.81054	SETSIP
900	-1.81017	TRMT2B
901	-1.80914	ZBTB9
902	-1.80874	TDRD7
903	-1.80729	LATS2
904	-1.80587	TSR1
905	-1.80499	KCNK4
906	-1.80479	ZBTB41
907	-1.80446	FARSA
908	-1.80322	RWDD1
909	-1.80308	RBPJL
910	-1.80288	ZNF486
911	-1.80244	MDM1
912	-1.80242	NUDT15
913	-1.80181	EIF4A1
914	-1.80165	CDKN1C
915	-1.80066	CC2D1B
916	-1.80024	CEP57
917	-1.79989	MROH6
918	-1.7997	ATXN7L2
919	-1.79885	NLGN2
920	-1.79855	ALG8
921	-1.79847	CLEC1A
922	-1.79754	ABCA1
923	-1.79746	KLHL11
924	-1.7974	WFDC6
925	-1.79721	SPATC1L
926	-1.79697	TMEM203
927	-1.79512	SRP54
928	-1.79504	KIF21A
929	-1.79469	CDX4
930	-1.79461	TDO2
931	-1.79374	ABO
932	-1.79194	ZKSCAN7
933	-1.79191	THOP1
934	-1.7915	XPA
935	-1.79089	MBOAT2
936	-1.79057	NOMO2
937	-1.7892	TMPRSS5
938	-1.78909	PTP4A3
939	-1.78888	PRKD2
940	-1.78851	C3orf35
941	-1.78648	WFDC12
942	-1.78611	NFE2L3
943	-1.78513	TOP1MT
944	-1.78447	CCER2
945	-1.78378	THUMPD1
946	-1.78273	CSRP3
947	-1.7811	IFRD1
948	-1.78018	UBQLNL
949	-1.77916	EPPIN
950	-1.77908	S100A10
951	-1.77908	RRP8
952	-1.77908	ACTRT3
953	-1.77817	KRT35
954	-1.7771	CABYR
955	-1.77656	OTUD6B
956	-1.77578	IGFBP5
957	-1.77446	ZXDB
958	-1.77404	SH2D3A
959	-1.77394	PRKG2
960	-1.77314	CRMP1
961	-1.77286	SMC3
962	-1.77183	TSPYL6
963	-1.77139	NTF4
964	-1.77116	FAM47A
965	-1.77078	CA14
966	-1.77068	SPANXD
967	-1.77052	FZR1
968	-1.7705	C3orf56
969	-1.77032	SPRR1A
970	-1.76968	FAHD2A
971	-1.76953	UBAP2L
972	-1.76922	AMACR
973	-1.76884	NPC2
974	-1.76879	SLC28A3
975	-1.76817	TRIM8
976	-1.76792	PSME4
977	-1.76533	TTC30A
978	-1.76404	C6orf89
979	-1.76306	FAM46A
980	-1.76291	HBP1
981	-1.76276	CES1
982	-1.76273	ADPRHL1
983	-1.76195	SEC61A1
984	-1.76138	ADCK2
985	-1.76098	TRIOBP
986	-1.7602	KRT4
987	-1.7602	SLC23A2
988	-1.75893	DRD2
989	-1.75868	ZUFSP
990	-1.75714	RAD52
991	-1.75575	HLA-DMB
992	-1.75513	TTLL7
993	-1.75439	ALDOC
994	-1.75387	BMP6
995	-1.75262	SHPRH
996	-1.75183	SMCO4
997	-1.75136	CXCL14
998	-1.7509	PIK3R6
999	-1.75024	SFXN3
1000	-1.75012	OR4K13
1001	-1.74887	AEN
1002	-1.74785	MYO7B
1003	-1.74763	LIN52
1004	-1.74664	COMMD7
1005	-1.7464	NCEH1
1006	-1.74625	RFX5
1007	-1.74567	ZFHX2
1008	-1.74466	PRICKLE1
1009	-1.74302	CDKL5
1010	-1.74273	CIRBP
1011	-1.74247	SLC10A7
1012	-1.74211	SLURP1
1013	-1.74189	ARHGAP25
1014	-1.74038	LPPR5
1015	-1.73917	YARS
1016	-1.73907	C17orf98
1017	-1.73776	METTL21B
1018	-1.73705	PSMD9
1019	-1.73641	CTAG1B
1020	-1.73551	CNOT11
1021	-1.73544	NEXN
1022	-1.73424	NEURL4
1023	-1.734	RAPGEFL1
1024	-1.73304	CDKN2AIPNL
1025	-1.73234	SELT
1026	-1.73184	BAGE2
1027	-1.73065	IFT46
1028	-1.73009	SLC1A2
1029	-1.72895	KDM6A
1030	-1.72881	UQCRB
1031	-1.72827	CCDC138
1032	-1.72751	MTF2
1033	-1.72709	TUBB4B
1034	-1.72684	HNRNPC
1035	-1.72635	PAGE5
1036	-1.72626	ITGBL1
1037	-1.72591	AQP8
1038	-1.72299	LRRC47
1039	-1.72299	C12orf42
1040	-1.7228	IFI35
1041	-1.72212	TXLNA
1042	-1.72141	RAPH1
1043	-1.72125	METTL2B
1044	-1.72086	CCDC43
1045	-1.72008	CLEC4M
1046	-1.71892	SLC30A7
1047	-1.71876	PLEKHF1
1048	-1.7181	ATP1B4
1049	-1.71776	ANXA7
1050	-1.71738	C1GALT1
1051	-1.71661	SEMG2
1052	-1.71521	ANKRD50
1053	-1.71476	C11orf97
1054	-1.71354	ZNF609
1055	-1.71202	RNF168
1056	-1.71119	PSMF1
1057	-1.7109	FANCD2
1058	-1.70976	ZCCHC11
1059	-1.70936	B3GNT4
1060	-1.70863	PTPN1
1061	-1.7075	CUL1
1062	-1.70695	CUZD1
1063	-1.70648	CD180
1064	-1.70637	ZNF594
1065	-1.70595	APOA5
1066	-1.70569	DDX46
1067	-1.70558	SLC15A1
1068	-1.70525	CISD2
1069	-1.70523	TCP11L1
1070	-1.70467	PYCR1
1071	-1.7036	RER1
1072	-1.70314	SWSAP1
1073	-1.70301	PRDX6
1074	-1.7022	MAP2K5
1075	-1.70115	CISD1
1076	-1.70091	WI2-2373I1.2
1077	-1.7008	ATXN7L3
1078	-1.69982	TMPO
1079	-1.69969	VPS26A
1080	-1.69914	STAG2
1081	-1.69858	FAM177B
1082	-1.69804	PCDH7
1083	-1.69786	IMPDH2
1084	-1.6975	IFI30
1085	-1.69747	DEFB103A
1086	-1.69721	LYPD6B
1087	-1.69644	FBN1
1088	-1.69637	CLDND2
1089	-1.69527	ZNF620
1090	-1.69493	RGMB
1091	-1.69452	GOLGB1
1092	-1.69426	ITGA1
1093	-1.69418	SLK
1094	-1.69403	FGF23
1095	-1.69403	PRY
1096	-1.69253	ZNF718
1097	-1.69201	PTPRF
1098	-1.69182	ITM2C
1099	-1.69092	GATSL3
1100	-1.6905	ZNF766
1101	-1.69041	RIMBP3
1102	-1.68952	ATG9A
1103	-1.68875	CDK17
1104	-1.68767	ZNF570
1105	-1.68687	RAB3IP
1106	-1.6866	DRP2
1107	-1.68653	MSC
1108	-1.68569	TBC1D3H
1109	-1.6854	C4orf33
1110	-1.68447	RNASEL
1111	-1.68441	PDK4
1112	-1.68275	SLAIN2
1113	-1.68233	NMNAT2
1114	-1.68187	ATPIF1
1115	-1.68021	MYADM
1116	-1.6796	NCL
1117	-1.67921	OSGIN1
1118	-1.67915	EIF3J
1119	-1.67811	ACBD7
1120	-1.6779	ABLIM3
1121	-1.67706	OTUD6A
1122	-1.67594	BPIFB3
1123	-1.67498	CDC42SE2
1124	-1.67496	EFCAB3
1125	-1.67416	CCDC60
1126	-1.67416	STRA6
1127	-1.67391	SLC52A3
1128	-1.67368	CHIC1
1129	-1.67299	AGPS
1130	-1.67287	ZNF645
1131	-1.67221	CYP2C8
1132	-1.67184	ABHD12
1133	-1.67184	NUDT3
1134	-1.67162	TTLL4
1135	-1.67081	RAB20
1136	-1.67003	C7orf26
1137	-1.66977	MED21
1138	-1.66963	SACM1L
1139	-1.66873	SMIM10L1
1140	-1.66813	NUAK1
1141	-1.66778	CDK5RAP3
1142	-1.6677	NCOR2
1143	-1.66764	SMEK2
1144	-1.66726	TAS2R1
1145	-1.66567	PDS5A
1146	-1.66474	MLF2
1147	-1.66464	ASB3
1148	-1.66414	TCEB3
1149	-1.66362	OARD1
1150	-1.6631	MYL6B
1151	-1.6626	WASF1
1152	-1.66208	ARHGEF38
1153	-1.66182	ELMO3
1154	-1.66158	ZC3H4
1155	-1.6613	INSRR
1156	-1.66073	CYP26B1
1157	-1.66005	AFMID
1158	-1.65962	MTRNR2L1
1159	-1.65958	PPAP2A
1160	-1.65954	ZCCHC13
1161	-1.65857	DTNB
1162	-1.65787	CERS3
1163	-1.65766	VPS53
1164	-1.65726	SPAG17
1165	-1.65714	GIPC2
1166	-1.65708	UBE2T
1167	-1.65675	CAB39L
1168	-1.65655	KRTAP2-3
1169	-1.65624	LSM10
1170	-1.65563	PRR9
1171	-1.65529	GAL3ST1
1172	-1.65457	SLC51B
1173	-1.65439	MBD3L3
1174	-1.65406	SLC16A3
1175	-1.65357	ACSL1
1176	-1.65355	UBA7
1177	-1.65273	CEACAM1
1178	-1.65257	GTF2IRD2B
1179	-1.6524	MED6
1180	-1.65191	TMEM95
1181	-1.65158	C16orf13
1182	-1.65061	RIMS4
1183	-1.64966	GPR152
1184	-1.64962	CSNK2A1
1185	-1.64923	PPP1R32
1186	-1.64923	TNFRSF13B
1187	-1.64863	FCGR3A
1188	-1.64855	ZNF556
1189	-1.64809	SET
1190	-1.64764	APBA2
1191	-1.64735	KCND2
1192	-1.64668	FERMT1
1193	-1.64601	HIP1
1194	-1.64574	FAM114A2
1195	-1.64537	MTRF1L
1196	-1.6452	ATP1B1
1197	-1.64514	CDKN2AIP
1198	-1.64472	RPA3
1199	-1.64405	TUSC5
1200	-1.64374	PLA2G12A
1201	-1.64245	NECAB2
1202	-1.64182	FEN1
1203	-1.6417	NEUROD2
1204	-1.64128	LOC100130370
1205	-1.64108	RPL27A
1206	-1.64108	NBPF15
1207	-1.64085	URI1
1208	-1.64075	DENND5B
1209	-1.6402	NBPF4
1210	-1.63988	FOXM1
1211	-1.63937	CCNT1
1212	-1.63922	IFNA10
1213	-1.63891	TIPRL
1214	-1.63856	IFNGR1
1215	-1.63846	GRAPL
1216	-1.63797	UGT2B28
1217	-1.63722	CHCHD5
1218	-1.63703	ACMSD
1219	-1.63652	KRTAP4-7
1220	-1.63605	OCM
1221	-1.63509	PCDHGB4
1222	-1.63425	RGP1
1223	-1.63416	ZNF672
1224	-1.63384	CLP1
1225	-1.63244	PDCD4
1226	-1.63225	DLX4
1227	-1.63162	CTAG2
1228	-1.63145	HAS2
1229	-1.63132	HS3ST3A1
1230	-1.6313	COMP
1231	-1.63049	FOXG1
1232	-1.63047	FILIP1
1233	-1.63038	ERCC2
1234	-1.62989	MCTS1
1235	-1.62943	PHF1
1236	-1.62926	ALK
1237	-1.62877	CCL3L3
1238	-1.62849	ERLIN2
1239	-1.62755	CTAGE15
1240	-1.62736	S1PR4
1241	-1.62663	ZNF827
1242	-1.62646	SIDT2
1243	-1.62621	PTGIS
1244	-1.62569	WDHD1
1245	-1.62564	CHST15
1246	-1.62489	PBDC1
1247	-1.62476	CPNE4
1248	-1.62421	GSTA1
1249	-1.62361	TMEM8A
1250	-1.6233	SECTM1
1251	-1.623	DCLK1
1252	-1.62291	PARD6G
1253	-1.62264	GALNT9
1254	-1.62229	CENPT
1255	-1.6218	LOC101929983
1256	-1.62113	SH3PXD2A
1257	-1.62106	PCSK4
1258	-1.62086	PRM3
1259	-1.62015	AP1S3
1260	-1.61988	RGN
1261	-1.61923	H2AFX
1262	-1.61831	CCDC137
1263	-1.61755	SMYD3
1264	-1.6173	CISH
1265	-1.61609	TRIP10
1266	-1.61525	CALM1
1267	-1.61507	FAM131C
1268	-1.61497	TRDN
1269	-1.61466	SPI1
1270	-1.61432	P4HTM
1271	-1.61309	C2CD5
1272	-1.61286	PPP4R2
1273	-1.61249	CLSTN1
1274	-1.61217	PEX14
1275	-1.61062	FOXO6
1276	-1.60931	LOC101927844
1277	-1.60926	SLIT1
1278	-1.60876	APOO
1279	-1.60836	LAMA5
1280	-1.60748	MESP1
1281	-1.60697	MANSC4
1282	-1.60658	TMEM52B
1283	-1.60655	ZNF593
1284	-1.60569	KCTD14
1285	-1.60569	ETV3
1286	-1.60529	TBX21
1287	-1.60513	PYGM
1288	-1.60481	SFTA3
1289	-1.60481	DACT3
1290	-1.6045	SIAH2
1291	-1.60406	PROP1
1292	-1.60392	HACE1
1293	-1.6038	AGFG2
1294	-1.60356	C2orf69
1295	-1.60303	MROH2B
1296	-1.60274	CHCHD3
1297	-1.60216	SLC7A4
1298	-1.60156	EME1
1299	-1.60128	NAF1
1300	-1.60128	PPFIA4
1301	-1.60078	ZDHHC7
1302	-1.6004	C17orf105
1303	-1.59953	RSAD1
1304	-1.59865	EDC4
1305	-1.5985	SEC22C
1306	-1.59777	HPCA
1307	-1.5977	TRNP1
1308	-1.59691	OR8G2
1309	-1.59676	SNX3
1310	-1.59606	TMED9
1311	-1.59566	SLC18B1
1312	-1.59553	ULBP2
1313	-1.59517	PRR34
1314	-1.59431	KIFAP3
1315	-1.59394	PAM
1316	-1.59344	OR4D9
1317	-1.59343	VPS4A
1318	-1.59329	CHRNA5
1319	-1.59317	KIF20B
1320	-1.59258	DNAJC27
1321	-1.59173	SLC22A12
1322	-1.59113	PRL
1323	-1.59086	THSD7B
1324	-1.59051	VN1R5
1325	-1.5903	SIM1
1326	-1.59022	PEX26
1327	-1.59	CSDE1
1328	-1.589	LPO
1329	-1.5883	UBL4A
1330	-1.58744	PPAP2B
1331	-1.58678	DCAF4L1
1332	-1.5866	FRG1
1333	-1.58616	NRL
1334	-1.58585	FAM32A
1335	-1.58575	G2E3
1336	-1.58538	ZNF286B
1337	-1.58489	DMXL1
1338	-1.58478	TIMM8B
1339	-1.58406	TNS4
1340	-1.58368	KANK1
1341	-1.58321	TUBG2
1342	-1.58314	PCSK1N
1343	-1.58296	HSPA4
1344	-1.58279	RBM4
1345	-1.58271	GSAP
1346	-1.58236	KLK1
1347	-1.5823	GADD45G
1348	-1.58153	HSD17B3
1349	-1.58132	PPM1B
1350	-1.58067	ARMCX2
1351	-1.57966	ELF3
1352	-1.57902	RINL
1353	-1.57818	SOX6
1354	-1.57736	PECR
1355	-1.57726	F2
1356	-1.57721	OR6C68
1357	-1.57692	ZIK1
1358	-1.57661	C6orf62
1359	-1.57652	ZNF185
1360	-1.5763	SSTR3
1361	-1.57618	OMP
1362	-1.57592	SPTLC1
1363	-1.57569	FCER1G
1364	-1.57543	SDF2L1
1365	-1.57487	GALR1
1366	-1.57487	ATP2B1
1367	-1.57404	LPAR6
1368	-1.5735	GP1BA
1369	-1.57287	SLC44A4
1370	-1.57256	HSPBAP1
1371	-1.5724	ZNF674
1372	-1.57183	CCDC168
1373	-1.57076	C1orf86
1374	-1.57072	ROMO1
1375	-1.57057	GABARAP
1376	-1.56994	CCDC77
1377	-1.56914	TMEM247
1378	-1.56897	WNT5B
1379	-1.56838	CLN5
1380	-1.56769	ADAMTS10
1381	-1.56669	MBIP
1382	-1.56588	PIFO
1383	-1.56508	SPINK7
1384	-1.5649	CBFB
1385	-1.56475	RBMY1J
1386	-1.56446	UBLCP1
1387	-1.5643	SULT2A1
1388	-1.5635	OR11G2
1389	-1.56346	POU2F1
1390	-1.56339	RIT2
1391	-1.56279	TMEM154
1392	-1.56266	GLYATL2
1393	-1.56257	UNCX
1394	-1.56233	SLC9A6
1395	-1.5613	SYNCRIP
1396	-1.56106	OR1N2
1397	-1.56068	PANK3
1398	-1.56038	BUB1
1399	-1.56026	TECR
1400	-1.55945	OR6Q1
1401	-1.55919	BIRC8
1402	-1.55867	SNRPD1
1403	-1.55838	ECE1
1404	-1.55787	KIAA0895
1405	-1.55783	FMR1NB
1406	-1.55708	FLNA
1407	-1.55694	MOSPD1
1408	-1.55635	CCDC154
1409	-1.55628	RABEPK
1410	-1.5555	HOXB2
1411	-1.555	SDCCAG3
1412	-1.55493	TRIM16
1413	-1.55485	GNB5
1414	-1.55391	NIT1
1415	-1.55335	RPH3A
1416	-1.55314	PLCH1
1417	-1.55235	CNDP1
1418	-1.55194	GGCX
1419	-1.55188	SLC7A6OS
1420	-1.551	POLN
1421	-1.55085	GTF2H4
1422	-1.55078	E2F3
1423	-1.55015	APITD1-CORT
1424	-1.55001	PSMB4
1425	-1.54995	MTERF1
1426	-1.54923	DYM
1427	-1.54921	OR9Q2
1428	-1.5489	THOC7
1429	-1.54867	PLCB3
1430	-1.54812	CEBPB
1431	-1.54768	ATP6V0D2
1432	-1.54734	HSPA1B
1433	-1.54722	ALG1L
1434	-1.5469	OR11H4
1435	-1.54688	SERPINI1
1436	-1.5468	IGSF22
1437	-1.54554	NDRG4
1438	-1.54535	RNF213
1439	-1.54459	PEG3
1440	-1.54411	CCDC184
1441	-1.54382	SRSF6
1442	-1.54306	B3GALNT2
1443	-1.54288	ARFIP2
1444	-1.54191	SUSD6
1445	-1.54171	USB1
1446	-1.54156	TPD52L3
1447	-1.54076	C1orf123
1448	-1.54068	TPR
1449	-1.54058	SPINK1
1450	-1.54025	UGT2B4
1451	-1.53924	PXDN
1452	-1.5385	DMRT2
1453	-1.53849	PTK6
1454	-1.5382	FLT4
1455	-1.53814	SLC13A4
1456	-1.53792	OR4A47
1457	-1.53772	KRTAP5-6
1458	-1.53711	THBS2
1459	-1.53703	FAM150A
1460	-1.53563	TMEM144
1461	-1.53545	ZNF550
1462	-1.53471	ATL1
1463	-1.53471	SOX2
1464	-1.53457	GPC2
1465	-1.53456	S100A7L2
1466	-1.53428	GPR75-ASB3
1467	-1.53395	GPR157
1468	-1.53392	KRTAP5-8
1469	-1.53364	NOXRED1
1470	-1.53347	SLC26A11
1471	-1.53333	SH3D19
1472	-1.53321	CDC14A
1473	-1.53171	TPTE2
1474	-1.53133	RFX7
1475	-1.53096	DNAH7
1476	-1.53025	IDS
1477	-1.53022	NPLOC4
1478	-1.53009	OR2M2
1479	-1.52982	WDR1
1480	-1.5298	AHR
1481	-1.52947	HNRNPA3
1482	-1.52935	HCN3
1483	-1.52799	AAAS
1484	-1.52726	FAM135B
1485	-1.52691	MADD
1486	-1.52663	VDAC1
1487	-1.52577	DOCK4
1488	-1.52504	DESI2
1489	-1.52504	SORBS2
1490	-1.52431	LRRC10
1491	-1.52431	ACBD6
1492	-1.52336	IL18BP
1493	-1.52326	ADSS
1494	-1.52211	ZIC3
1495	-1.52204	OR1S2
1496	-1.52169	FAM157B
1497	-1.52156	CFDP1
1498	-1.52066	KRTAP12-4
1499	-1.52024	BAG4
1500	-1.51955	NUDT16
1501	-1.51933	ZBTB5
1502	-1.5192	MTHFD1
1503	-1.51849	ELMSAN1
1504	-1.51811	BRPF1
1505	-1.51777	LNX2
1506	-1.51678	PDE7B
1507	-1.51591	ITPR1
1508	-1.51489	DNAJC22
1509	-1.5148	ATP6V0B
1510	-1.51479	BANP
1511	-1.51443	MYBBP1A
1512	-1.51416	PQLC2L
1513	-1.51395	CHMP4C
1514	-1.51346	VCX3A
1515	-1.51344	NOL8
1516	-1.51317	ALG14
1517	-1.51303	RPA2
1518	-1.51296	SPDYE4
1519	-1.51276	KIAA0930
1520	-1.51276	SLC35F2
1521	-1.51273	TSC2
1522	-1.51247	BAALC
1523	-1.51204	SCG2
1524	-1.51203	CBX7
1525	-1.51131	USP17L21
1526	-1.5107	SFTPB
1527	-1.51042	DENND2A
1528	-1.51028	ZNF586
1529	-1.51	LOC400736
1530	-1.50989	SCT
1531	-1.50986	PDE6A
1532	-1.50918	TBC1D3L
1533	-1.5086	ABCD2
1534	-1.50848	FGF3
1535	-1.50777	IL17B
1536	-1.50723	HUNK
1537	-1.50707	PLCB2
1538	-1.50565	CDH23
1539	-1.5055	RASL11B
1540	-1.50496	TMEM89
1541	-1.50475	CALHM3
1542	-1.50426	FNBP1L
1543	-1.50376	DNAJB8
1544	-1.50357	CUL2
1545	-1.50339	DLST
1546	-1.50286	CDYL2
1547	-1.50286	ST3GAL1
1548	-1.50279	GGNBP2
1549	-1.50279	DMKN
1550	-1.50217	PRMT8
1551	-1.50212	TAS2R38
1552	-1.5017	IGIP
1553	-1.50152	CT47A5
1554	-1.50147	TM4SF4
1555	-1.50107	ZIC2
1556	-1.50092	CHST1
1557	-1.50078	ACYP2
1558	-1.50077	SHMT2
1559	-1.50008	TMEM106A
1560	-1.49943	MORF4L2
1561	-1.49939	DMBX1
1562	-1.49905	WTH3DI
1563	-1.49871	TSPAN10
1564	-1.49841	ADGRE2
1565	-1.49759	SENP6
1566	-1.49745	PDZD4
1567	-1.49733	FAM13A
1568	-1.49711	ASL
1569	-1.49675	IRAK4
1570	-1.49633	CLDN10
1571	-1.49595	KCTD2
1572	-1.49558	CCDC88B
1573	-1.49537	NCF2
1574	-1.49526	TAS1R1
1575	-1.49469	C1orf27
1576	-1.49458	OR8S1
1577	-1.49455	GADD45GIP1
1578	-1.4944	ARPC4-TTLL3
1579	-1.49428	RPGRIP1
1580	-1.49391	PLSCR1
1581	-1.49377	SAR1B
1582	-1.49321	MEP1B
1583	-1.49295	SLC25A4
1584	-1.49254	DOK3
1585	-1.49232	LRRC37A3
1586	-1.492	FAM134B
1587	-1.49116	OPN1MW
1588	-1.49042	CDH13
1589	-1.48915	RTP3
1590	-1.48905	IRGQ
1591	-1.48846	RELL2
1592	-1.48842	SUMO4
1593	-1.48837	ABCC8
1594	-1.48784	OR51I2
1595	-1.4878	TLDC1
1596	-1.48769	HTR2C
1597	-1.48709	PLEKHG6
1598	-1.4866	ZNF714
1599	-1.48645	MYLK4
1600	-1.48592	CRH
1601	-1.48578	GABRA6
1602	-1.48577	GOLGA7
1603	-1.48512	MED16
1604	-1.48509	RALA
1605	-1.48499	SPC25
1606	-1.4844	UBXN1
1607	-1.48436	OTOP2
1608	-1.48411	RBL2
1609	-1.48407	CCDC38
1610	-1.48401	FNDC5
1611	-1.48391	RPS6KC1
1612	-1.48377	AQR
1613	-1.48377	FAM122A
1614	-1.48311	AHSA2
1615	-1.48265	PIGH
1616	-1.48245	CREM
1617	-1.48201	OR13C8
1618	-1.48183	H3F3A
1619	-1.48179	SFR1
1620	-1.48171	CCNK
1621	-1.48155	NFYA
1622	-1.4813	PCDHB6
1623	-1.48061	TNP1
1624	-1.48046	MCM9
1625	-1.47994	ARHGEF15
1626	-1.4798	FRY
1627	-1.47946	NPIPB3
1628	-1.47914	VASH2
1629	-1.47914	ATP5H
1630	-1.47855	MYT1
1631	-1.47848	OR2T10
1632	-1.47831	LRRC52
1633	-1.47763	HSPA1A
1634	-1.47737	ST6GALNAC4
1635	-1.47723	AP5B1
1636	-1.47716	MAP4
1637	-1.47651	HSP90AB1
1638	-1.47621	KSR1
1639	-1.47592	OR4C13
1640	-1.47589	TMEM164
1641	-1.47585	BTBD3
1642	-1.47533	THY1
1643	-1.4752	PLEKHN1
1644	-1.47455	FOXD4
1645	-1.47441	ZNF280C
1646	-1.47389	SPECC1
1647	-1.47369	DEFA4
1648	-1.47325	NUDT5
1649	-1.47321	DNAI2
1650	-1.4726	LOC400863
1651	-1.47213	ZIM2
1652	-1.47179	PRCD
1653	-1.4713	AP3B2
1654	-1.46992	APOA1
1655	-1.46936	GPSM3
1656	-1.46935	ATAD5
1657	-1.46931	SSTR2
1658	-1.46892	RBL1
1659	-1.46879	SEMA5A
1660	-1.46838	TRAM1L1
1661	-1.46807	MYO9B
1662	-1.46797	SLCO4A1
1663	-1.46754	GTF2H2
1664	-1.46744	COL6A1
1665	-1.46732	MAP3K1
1666	-1.46705	HTN1
1667	-1.46695	CXXC5
1668	-1.4668	FERMT3
1669	-1.46666	EFCAB7
1670	-1.46619	DNAJC16
1671	-1.46615	NF2
1672	-1.46576	DIAPH1
1673	-1.46552	ALS2CR11
1674	-1.46521	DERL2
1675	-1.465	AHSA1
1676	-1.46488	IL17A
1677	-1.46479	DNTT
1678	-1.46377	NECAP2
1679	-1.46361	DPF1
1680	-1.46347	DHDDS
1681	-1.46297	RNASE8
1682	-1.46246	KCNB1
1683	-1.46233	MAEL
1684	-1.46214	PSPH
1685	-1.46188	PDCD2L
1686	-1.46149	C19orf35
1687	-1.46109	LDB2
1688	-1.46107	TMEM225
1689	-1.46082	SDK1
1690	-1.4608	PTPRE
1691	-1.46045	TEP1
1692	-1.46043	IBTK
1693	-1.46008	APIP
1694	-1.45981	HDGFRP2
1695	-1.45918	CCDC89
1696	-1.45792	SMARCA2
1697	-1.4573	CT47A7
1698	-1.45668	TMEM235
1699	-1.45659	CREB3
1700	-1.45609	BASP1
1701	-1.45604	RFC1
1702	-1.45583	WBSCR27
1703	-1.45556	KALRN
1704	-1.45542	UQCRFS1
1705	-1.4548	COLGALT1
1706	-1.45419	AIM2
1707	-1.45282	C17orf64
1708	-1.45242	WFDC8
1709	-1.45203	KCNT2
1710	-1.45177	PCGF5
1711	-1.4517	LPAR1
1712	-1.45108	NOL11
1713	-1.45047	ATL2
1714	-1.45047	LRRC56
1715	-1.45024	SLC7A8
1716	-1.45005	EIF2D
1717	-1.44976	ARHGAP35
1718	-1.44923	C2orf88
1719	-1.44801	EPPIN-WFDC6
1720	-1.44775	HIP1R
1721	-1.44678	HERC3
1722	-1.44653	CCDC61
1723	-1.44618	GPR83
1724	-1.44557	IFIT5
1725	-1.44546	DMRT1
1726	-1.44539	HLA-G
1727	-1.44514	LRTM2
1728	-1.44499	ZEB2
1729	-1.44497	RHOBTB2
1730	-1.44476	MAGOHB
1731	-1.44435	MPZL2
1732	-1.44431	XKR4
1733	-1.44431	RBP2
1734	-1.44431	TSHB
1735	-1.44373	KCNH3
1736	-1.44347	FLVCR2
1737	-1.44325	VSIG1
1738	-1.44314	DNM3
1739	-1.44261	CD5L
1740	-1.44225	SAXO2
1741	-1.44218	PNMA3
1742	-1.44193	ZNF747
1743	-1.44133	FAM178B
1744	-1.44127	ST7L
1745	-1.44073	LUC7L3
1746	-1.44063	ZNF655
1747	-1.44032	GPR12
1748	-1.44013	PIF1
1749	-1.44009	NFKBIL1
1750	-1.44006	DNAH12
1751	-1.43952	JUND
1752	-1.43892	OR5A2
1753	-1.43853	USE1
1754	-1.43833	USP19
1755	-1.4382	DHX34
1756	-1.43815	S100A3
1757	-1.43717	ROPN1L
1758	-1.43712	ZFPM2
1759	-1.43704	INS
1760	-1.43653	SORT1
1761	-1.43634	LSS
1762	-1.43615	SCRIB
1763	-1.43599	UNC45B
1764	-1.43575	TRIM7
1765	-1.43535	NFKB1
1766	-1.43475	ITGB5
1767	-1.43461	KRT36
1768	-1.43444	HSF1
1769	-1.43429	ANKRD7
1770	-1.43322	NAP1L1
1771	-1.43302	ATP4B
1772	-1.43297	SNTG2
1773	-1.43293	POLR2G
1774	-1.43283	FAM118B
1775	-1.43239	OR4N2
1776	-1.43179	TAF1A
1777	-1.4312	UBA5
1778	-1.43061	VGLL4
1779	-1.43042	SLC2A9
1780	-1.43003	MND1
1781	-1.42978	NANOS3
1782	-1.42966	BDKRB1
1783	-1.42954	SEMG1
1784	-1.42945	MARCHF5
1785	-1.42913	MRS2
1786	-1.42885	METTL21A
1787	-1.42885	CIB3
1788	-1.4277	ABHD5
1789	-1.42769	SAA2
1790	-1.42726	GIPC3
1791	-1.42716	TKTL1
1792	-1.42711	C21orf62
1793	-1.42663	OR52N4
1794	-1.42536	DNAH8
1795	-1.42524	PTF1A
1796	-1.42486	MYL2
1797	-1.42473	APOBEC3D
1798	-1.42436	TCAF1
1799	-1.42411	CPN1
1800	-1.42388	PPM1H
1801	-1.42385	GLI3
1802	-1.42377	FBP2
1803	-1.42362	IRX2
1804	-1.42342	CD28
1805	-1.42246	MRLN
1806	-1.42184	ELF4
1807	-1.4216	ZAR1
1808	-1.42143	TMEM199
1809	-1.42132	GSTP1
1810	-1.42121	PDE4A
1811	-1.42098	CASP10
1812	-1.42029	TRAFD1
1813	-1.42022	PRR15
1814	-1.42017	SLX4
1815	-1.41959	SH2B3
1816	-1.41959	INHBA
1817	-1.41928	PABPC1L
1818	-1.41913	DERL1
1819	-1.41902	IZUMO1R
1820	-1.41896	IQSEC2
1821	-1.41845	ZNF513
1822	-1.41788	GAGE1
1823	-1.41771	RAC2
1824	-1.41732	ZCCHC2
1825	-1.41731	GNG7
1826	-1.41674	RPL38
1827	-1.41659	HIST1H3F
1828	-1.41646	UTP20
1829	-1.41622	TMEM119
1830	-1.41617	OR1J1
1831	-1.41585	SPATA12
1832	-1.4156	PDCD10
1833	-1.41522	C10orf113
1834	-1.41465	RPRD1B
1835	-1.41442	CNIH2
1836	-1.41442	VPRBP
1837	-1.41391	MTRNR2L3
1838	-1.41373	TXNDC11
1839	-1.41362	C10orf126
1840	-1.41335	SEMA3C
1841	-1.4129	PACSIN2
1842	-1.41277	GABRR3
1843	-1.41261	CREG1
1844	-1.41251	HCFC1
1845	-1.41221	MYL3
1846	-1.41192	DPP9-AS1
1847	-1.41172	CRCT1
1848	-1.41165	LEMD2
1849	-1.41163	C4orf32
1850	-1.411	PCDH17
1851	-1.41075	ZFP36L2
1852	-1.41053	MYH6
1853	-1.40997	GPRIN3
1854	-1.40977	ERICH6
1855	-1.40886	STAMBPL1
1856	-1.40829	KRTAP1-1
1857	-1.40773	KRTAP19-5
1858	-1.40767	SLC29A2
1859	-1.4073	SYTL5
1860	-1.40607	LIN7C
1861	-1.40559	BFAR
1862	-1.40552	OTOG
1863	-1.4044	SURF4
1864	-1.40417	MOK
1865	-1.40417	UBTF
1866	-1.40399	GPR15
1867	-1.4033	FCN1
1868	-1.40319	SYMPK
1869	-1.40291	KCNMB4
1870	-1.40289	VMO1
1871	-1.40275	RAB11FIP1
1872	-1.4027	KIF1B
1873	-1.40226	UPRT
1874	-1.40221	XDH
1875	-1.40166	KCNB2
1876	-1.40151	WDR12
1877	-1.40118	SYCP2
1878	-1.40099	CLDN9
1879	-1.40002	ATP6V0A4
1880	-1.4	SHC4
1881	-1.3999	PACS1
1882	-1.39947	NANOS1
1883	-1.39934	HTR3C
1884	-1.39928	RC3H2
1885	-1.39873	FRA10AC1
1886	-1.39873	LMO3
1887	-1.39861	TPRA1
1888	-1.39837	C11orf24
1889	-1.39816	CCDC109B
1890	-1.39728	CALB1
1891	-1.39716	SCAF8
1892	-1.39703	MOSPD3
1893	-1.39696	FAM3D
1894	-1.39691	NXT1
1895	-1.39675	AGPAT5
1896	-1.39618	EFNB1
1897	-1.3957	OR51B2
1898	-1.39567	STEAP1B
1899	-1.3956	ALKBH4
1900	-1.3954	BCL2L15
1901	-1.3954	LCE2D
1902	-1.39513	PKIA
1903	-1.39508	HSF2
1904	-1.39459	HOXA10
1905	-1.39405	IDI2
1906	-1.39351	CCDC83
1907	-1.39339	TTLL2
1908	-1.39304	SLC4A3
1909	-1.39296	OR2A7
1910	-1.39291	SEPHS2
1911	-1.3928	TTC23
1912	-1.39243	HSD17B4
1913	-1.39227	IGSF23
1914	-1.39183	GDA
1915	-1.39152	FAM160A2
1916	-1.39097	TTC32
1917	-1.39082	SYT14
1918	-1.39036	C16orf86
1919	-1.39029	ANKHD1-EIF4EBP3
1920	-1.38978	GRK5
1921	-1.38941	TPCN2
1922	-1.38922	TIMM23B
1923	-1.38912	UBA3
1924	-1.38874	MTX2
1925	-1.38869	BHLHE23
1926	-1.38816	SLC16A10
1927	-1.38774	NOTCH3
1928	-1.38763	PGM2L1
1929	-1.38762	UBE2QL1
1930	-1.38712	PKD1
1931	-1.3871	ZNF385C
1932	-1.38678	RARRES1
1933	-1.38631	DYNLRB2
1934	-1.3863	ORAI1
1935	-1.38604	BOP1
1936	-1.38551	IGSF8
1937	-1.38499	NBEAL1
1938	-1.38445	UNC5CL
1939	-1.38408	CTDP1
1940	-1.38392	TNFSF12-TNFSF13
1941	-1.38367	MRPL19
1942	-1.3834	PGLYRP3
1943	-1.3828	PRPF18
1944	-1.38272	GINS4
1945	-1.38248	PTPN12
1946	-1.38226	SLC30A8
1947	-1.38209	CDCA4
1948	-1.38209	TMEM150C
1949	-1.38176	DBX1
1950	-1.38141	KIF23
1951	-1.38139	SLC34A2
1952	-1.3813	NME9
1953	-1.38117	DPP3
1954	-1.38098	ADGRG1
1955	-1.38084	SHISA3
1956	-1.38078	MEOX1
1957	-1.38061	KRTAP2-2
1958	-1.38057	VSX1
1959	-1.38046	SRPK3
1960	-1.38026	CPN2
1961	-1.38018	CALR
1962	-1.37998	ABCA5
1963	-1.37974	LIN37
1964	-1.37951	TADA2B
1965	-1.3795	MEDAG
1966	-1.37927	ZNF85
1967	-1.37922	SLC23A3
1968	-1.37883	PCDHA4
1969	-1.3787	EVI5L
1970	-1.3787	DENND6A
1971	-1.37855	METTL18
1972	-1.37818	ZNF10
1973	-1.3779	CCDC81
1974	-1.37766	SHROOM1
1975	-1.37761	PRRG4
1976	-1.37742	CADM4
1977	-1.3769	B3GNT3
1978	-1.37689	CYP4F3
1979	-1.37654	EPHA5
1980	-1.37611	UBE2I
1981	-1.37596	FAM126B
1982	-1.37575	GPER1
1983	-1.37561	ATP8A1
1984	-1.37559	PRSS57
1985	-1.37524	Non-Targeting-Control
1986	-1.37508	RAB3GAP1
1987	-1.37469	SLCO3A1
1988	-1.37456	TWF2
1989	-1.3743	MAGEB18
1990	-1.37405	ZBTB40
1991	-1.37355	TBC1D28
1992	-1.37354	TMEM98
1993	-1.37302	KRT78
1994	-1.37294	MUSTN1
1995	-1.37294	MYNN
1996	-1.37268	FBXW4
1997	-1.37265	MUC5AC
1998	-1.37261	IGSF9B
1999	-1.37254	REG1B
[truncated: 17,114 more rows]

## Sheet: Figure 1d
Rank	Log(score)	Gene
1	-8.12294	COX17
2	-7.73601	MARS2
3	-7.60401	VHL
4	-7.44567	C14orf80
5	-6.77728	RPP21
6	-6.69696	POLR3H
7	-6.60685	ATP6V1B2
8	-6.55958	PSMG3
9	-6.51035	TELO2
10	-6.47178	IPO13
11	-6.36265	ZBTB8OS
12	-6.36005	CYCS
13	-6.26411	POLG2
14	-6.20884	ATP6V0C
15	-6.09431	GINS2
16	-6.09131	RPL28
17	-6.00566	PRMT1
18	-5.87507	TIPARP
19	-5.84019	WDR77
20	-5.8069	SYS1
21	-5.80393	RPE
22	-5.76402	NHP2
23	-5.69765	GFER
24	-5.68044	VRK1
25	-5.64191	SPATA5L1
26	-5.62011	MYH9
27	-5.59042	MAK16
28	-5.58655	CDIPT
29	-5.55986	CHURC1-FNTB
30	-5.55686	WDR83
31	-5.541	E2F7
32	-5.53344	NOL10
33	-5.53338	WDR18
34	-5.50168	HSD17B10
35	-5.49266	GPN2
36	-5.46292	CEBPZ
37	-5.42462	RPLP0
38	-5.42359	PGP
39	-5.41851	RPL24
40	-5.41625	TUFM
41	-5.3927	MRPL57
42	-5.38604	ATP6V1G1
43	-5.36799	CYC1
44	-5.31482	GART
45	-5.3003	UQCRC1
46	-5.28554	ATP6AP1
47	-5.24615	DPH1
48	-5.23291	PGAM1
49	-5.20347	NUPL1
50	-5.19765	NEDD8
51	-5.18717	CIAO1
52	-5.16708	SKP2
53	-5.16263	DNM1L
54	-5.15429	PRMT5
55	-5.11986	TPI1
56	-5.11333	ARPC4
57	-5.08805	GMPS
58	-5.07363	RNMT
59	-5.06713	HUWE1
60	-5.05887	TRMT112
61	-5.0568	TERF2
62	-5.04826	ATP5H
63	-5.02629	SACM1L
64	-5.02383	DAD1
65	-5.02302	XRCC6
66	-5.00893	COA6
67	-4.98426	HNRNPU
68	-4.98226	TCEB2
69	-4.96373	ATP6V0B
70	-4.96253	DDX10
71	-4.93067	RAC1
72	-4.92974	CCDC84
73	-4.91186	TKT
74	-4.90466	XRCC3
75	-4.90066	DKC1
76	-4.89832	RTCB
77	-4.87808	MED19
78	-4.87657	MRPL53
79	-4.84433	MRPS18A
80	-4.84433	IMP3
81	-4.84345	YARS2
82	-4.83726	DNAJC11
83	-4.83186	MIS18A
84	-4.82965	GTF2A2
85	-4.79882	MTG1
86	-4.7983	TNPO1
87	-4.78574	MARCHF5
88	-4.76713	JTB
89	-4.74814	GATB
90	-4.74712	ZCRB1
91	-4.71858	ISCA2
92	-4.70126	MED12
93	-4.67287	PHB
94	-4.67048	DARS2
95	-4.66762	NOL9
96	-4.65908	DOHH
97	-4.63147	NUBP1
98	-4.62711	ATP5C1
99	-4.62166	PCID2
100	-4.61142	TIMM10
101	-4.60536	MRPS35
102	-4.60173	PMVK
103	-4.59332	EARS2
104	-4.58794	NMT1
105	-4.58153	HSPD1
106	-4.55553	KAT5
107	-4.54677	RPL8
108	-4.53056	FAM96B
109	-4.5219	WDR3
110	-4.51938	RPS16
111	-4.51431	C10orf2
112	-4.50504	DPH6
113	-4.50085	TANGO6
114	-4.49167	DHODH
115	-4.48629	GATC
116	-4.46944	PGK1
117	-4.46367	BRD4
118	-4.4603	RPS11
119	-4.45272	SF3B5
120	-4.4516	CDAN1
121	-4.44839	SBDS
122	-4.43462	DDX42
123	-4.43174	RAD9A
124	-4.42925	DHPS
125	-4.42373	VPS52
126	-4.42341	BUB3
127	-4.40789	SAMM50
128	-4.39446	RARS
129	-4.39028	ATP5D
130	-4.38841	MTOR
131	-4.37009	POLD2
132	-4.3537	ATP5I
133	-4.33984	PWP2
134	-4.31064	EIF4E
135	-4.30919	PRIM1
136	-4.30679	TAF1B
137	-4.29291	DUT
138	-4.28443	C19orf53
139	-4.26839	RSL1D1
140	-4.2649	SUMO2
141	-4.2649	MRPL23
142	-4.25757	DTYMK
143	-4.25485	MTPAP
144	-4.21782	TAF1C
145	-4.211	PTPMT1
146	-4.20535	GPR89B
147	-4.1976	GTF2H1
148	-4.17188	PPP1R35
149	-4.17123	KIAA0391
150	-4.16864	FEN1
151	-4.15578	GRB2
152	-4.1494	RPA3
153	-4.13805	CARM1
154	-4.1342	RPL10
155	-4.12981	DNLZ
156	-4.11981	ASH2L
157	-4.11919	WDR55
158	-4.11534	ARMC7
159	-4.11223	POLRMT
160	-4.10366	ENO1
161	-4.09883	NUP155
162	-4.09681	SEPHS2
163	-4.08907	SAP18
164	-4.08725	SUPT16H
165	-4.07157	DHX33
166	-4.06435	EIF4G1
167	-4.06382	PGGT1B
168	-4.05431	REXO2
169	-4.05047	COG4
170	-4.03844	LSG1
171	-4.03262	SDHB
172	-4.01478	HNRNPH3
173	-4.01071	TINF2
174	-4.00553	TFE3
175	-4.00004	PREB
176	-3.99594	EIF2B3
177	-3.98834	UBA52
178	-3.9875	DOLK
179	-3.98636	INTS5
180	-3.97453	ERGIC3
181	-3.97298	LUC7L3
182	-3.96993	SLC25A3
183	-3.96469	NCAPH2
184	-3.95562	FADS3
185	-3.94577	NIP7
186	-3.94063	GINS1
187	-3.93885	METTL3
188	-3.93323	PAICS
189	-3.93152	CCNA2
190	-3.92742	MDN1
191	-3.92657	SDHA
192	-3.92129	PTCD3
193	-3.91797	NDUFB5
194	-3.90812	C1orf109
195	-3.90658	EEF1A1
196	-3.90658	WASH1
197	-3.90372	HAUS5
198	-3.9007	RPL17
199	-3.8965	DDX47
200	-3.89337	IKBKAP
201	-3.89181	NUP98
202	-3.88686	EIF3I
203	-3.88556	ALG11
204	-3.88389	PMF1
205	-3.88094	SMAD4
206	-3.87883	PARP1
207	-3.87677	SDHD
208	-3.87419	IGBP1
209	-3.86372	PRPF38B
210	-3.86265	GNL3
211	-3.86141	EMG1
212	-3.85356	BIRC5
213	-3.84952	NLE1
214	-3.84476	AP2S1
215	-3.83348	MRPL44
216	-3.83348	MRPL18
217	-3.82466	RPS25
218	-3.82235	OGT
219	-3.81276	TFAM
220	-3.80872	HMGCS1
221	-3.80872	HAUS3
222	-3.80568	TMED10
223	-3.80178	RPL7
224	-3.79113	UTP23
225	-3.78944	CD3EAP
226	-3.77984	GFM1
227	-3.77874	ARCN1
228	-3.77825	PNPT1
229	-3.77624	PELP1
230	-3.77014	PPIL1
231	-3.76784	ALG1L2
232	-3.74992	GOLGA8K
233	-3.74287	C19orf52
234	-3.74062	GTPBP4
235	-3.72774	SMARCA4
236	-3.72728	RPF2
237	-3.72497	HMBS
238	-3.72361	MRPL39
239	-3.71323	FDXR
240	-3.70613	SRP14
241	-3.70413	KIAA1524
242	-3.69158	U2SURP
243	-3.67654	GRPEL1
244	-3.66744	TOP1
245	-3.66318	RPS9
246	-3.66124	DPAGT1
247	-3.65991	VARS2
248	-3.65492	METTL16
249	-3.64952	WRB
250	-3.63943	SLC33A1
251	-3.63922	RPUSD4
252	-3.63837	PSTK
253	-3.63197	SSB
254	-3.62858	NCAPG
255	-3.62147	FBXO42
256	-3.61445	WDR70
257	-3.61046	ATP6AP2
258	-3.60993	RPL15
259	-3.60546	PCNA
260	-3.60513	AURKB
261	-3.59924	USP17L27
262	-3.59161	SMG6
263	-3.58611	PTK2
264	-3.58605	UBIAD1
265	-3.57905	RPS27
266	-3.57826	SNRNP35
267	-3.5669	CLNS1A
268	-3.5661	SNRNP40
269	-3.56468	CMPK1
270	-3.56049	SRSF11
271	-3.55805	TPT1
272	-3.55041	USP7
273	-3.54926	SNRNP25
274	-3.54659	RNASEK
275	-3.54548	PDCD2
276	-3.54385	RNH1
277	-3.53775	TRAPPC4
278	-3.5342	UBA6
279	-3.53108	HNRNPL
280	-3.52871	AMD1
281	-3.52276	PPP6C
282	-3.52208	GNL3L
283	-3.51614	SARS
284	-3.51466	PDPK1
285	-3.51409	AURKAIP1
286	-3.51358	RNGTT
287	-3.51303	NELFCD
288	-3.50927	B3GAT3
289	-3.50916	ROMO1
290	-3.50223	TMED2
291	-3.50155	TIMELESS
292	-3.4989	DDOST
293	-3.49618	MEN1
294	-3.4947	CENPM
295	-3.49428	SRSF1
296	-3.49351	RPIA
297	-3.4859	NOL6
298	-3.48117	SCGB1D2
299	-3.47803	LAMTOR3
300	-3.47485	MOCS3
301	-3.47458	PSMD3
302	-3.47308	HARS2
303	-3.47138	THAP1
304	-3.46031	POLR1D
305	-3.45638	MRPL32
306	-3.45375	RPAP3
307	-3.45075	EIF1AX
308	-3.44727	ATP6V0D1
309	-3.44583	ATP6V1D
310	-3.44541	MRPL52
311	-3.44377	TEX10
312	-3.4319	YKT6
313	-3.42665	SPATA5
314	-3.4205	RTN4IP1
315	-3.41202	RPS23
316	-3.41191	PRIM2
317	-3.4119	GPR89A
318	-3.41118	COG3
319	-3.40689	FBL
320	-3.39974	TUBB8
321	-3.39807	ORAOV1
322	-3.39767	PNKP
323	-3.39219	FDX1L
324	-3.39155	SKP1
325	-3.39061	AARS
326	-3.3855	MARS
327	-3.38216	DHX15
328	-3.38083	CCNB1
329	-3.38045	TOP2A
330	-3.3795	CAPZB
331	-3.37315	PPP1R8
332	-3.36064	LRRC47
333	-3.35849	ZNHIT3
334	-3.35711	EIF2AK4
335	-3.35669	C17orf89
336	-3.3559	CHORDC1
337	-3.35143	DHFR
338	-3.35042	MCM5
339	-3.34977	FNBP4
340	-3.34816	ACTL6A
341	-3.33924	SARS2
342	-3.33621	MRPL10
343	-3.33554	RPN2
344	-3.33166	NUDCD3
345	-3.32933	NAT10
346	-3.32826	GUK1
347	-3.32439	APITD1-CORT
348	-3.32041	ZBTB17
349	-3.31848	SDHC
350	-3.31715	RPL11
351	-3.31383	AP2M1
352	-3.30987	VPS53
353	-3.30809	SS18L2
354	-3.30098	ATP1B3
355	-3.30082	ARPC5
356	-3.29594	CPSF4
357	-3.28454	RNPS1
358	-3.27921	NOM1
359	-3.26865	STRAP
360	-3.26581	KRI1
361	-3.26167	NOL12
362	-3.26165	FNTA
363	-3.2553	TLN1
364	-3.25436	LCN8
365	-3.25216	NBPF10
366	-3.24765	E4F1
367	-3.24269	MOB4
368	-3.24207	GTF2H4
369	-3.24144	DPH3
370	-3.23147	SRM
371	-3.23143	TPCN1
372	-3.2261	PDAP1
373	-3.22404	GRSF1
374	-3.22312	LSM12
375	-3.2209	CDC37
376	-3.21979	RPS19
377	-3.21758	LONP1
378	-3.20991	SLMO2
379	-3.20938	UBA1
380	-3.20682	ARL2
381	-3.20537	IMPDH2
382	-3.20447	AHCY
383	-3.20121	MRPL17
384	-3.19379	EIF2B4
385	-3.1901	ESRRA
386	-3.18876	KCND1
387	-3.18704	FARS2
388	-3.1869	CSK
389	-3.18636	DPF2
390	-3.18095	CDC123
391	-3.18069	CFAP20
392	-3.17884	SBNO1
393	-3.17503	COA5
394	-3.17255	MALSU1
395	-3.17207	ZW10
396	-3.16882	NARS2
397	-3.16498	DDX21
398	-3.16429	UBE2N
399	-3.16217	COPS6
400	-3.15669	TTC17
401	-3.14512	ATG9A
402	-3.14367	MFAP1
403	-3.13991	GNB2L1
404	-3.13325	FAU
405	-3.13323	RFK
406	-3.13272	RBM10
407	-3.13125	MRPS2
408	-3.12877	NPIPA2
409	-3.12711	ATP2A2
410	-3.12548	RPS15
411	-3.12481	SLC25A26
412	-3.1244	NAA10
413	-3.12413	IL22RA1
414	-3.1227	NDOR1
415	-3.12015	PMM2
416	-3.1189	NOP16
417	-3.11874	VPS33A
418	-3.11463	C9orf114
419	-3.11206	PYROXD1
420	-3.10817	PES1
421	-3.10624	RPL19
422	-3.10238	METAP2
423	-3.10182	AFG3L2
424	-3.10094	EIF2S2
425	-3.10014	YRDC
426	-3.09735	XPO5
427	-3.09567	NDUFB10
428	-3.09178	ASNS
429	-3.09078	PMF1-BGLAP
430	-3.08762	BUB1B
431	-3.08567	CCAR1
432	-3.08229	EIF3B
433	-3.08052	YARS
434	-3.07859	UHRF1
435	-3.07818	TAMM41
436	-3.07741	IARS2
437	-3.07708	ATP6V1A
438	-3.0744	ALDOA
439	-3.07221	ATP6V1C1
440	-3.06768	ZWINT
441	-3.0663	TRIT1
442	-3.06564	UTP20
443	-3.0612	THOC6
444	-3.05536	C21orf59
445	-3.05401	TOMM20
446	-3.05324	ALG1
447	-3.04675	SMU1
448	-3.04402	SEPSECS
449	-3.04287	HARS
450	-3.03913	BPTF
451	-3.03809	NOC4L
452	-3.03783	RPS12
453	-3.03575	TRRAP
454	-3.03243	DHX35
455	-3.03191	SERPINB8
456	-3.02777	CAD
457	-3.02039	KLHL42
458	-3.01726	SMC5
459	-3.01204	ELP5
460	-3.00989	SOD2
461	-3.00859	SRSF2
462	-3.00343	WDR74
463	-3.00328	RPL38
464	-3.0028	FNTB
465	-3.00084	TMCO6
466	-3.00001	CDK7
467	-2.99788	ATP6V1F
468	-2.99632	PMPCA
469	-2.99418	CNOT1
470	-2.99349	PKM
471	-2.98351	XRCC5
472	-2.98309	TRAPPC13
473	-2.97066	NUDT21
474	-2.9694	PITRM1
475	-2.9692	TPR
476	-2.96662	DDX6
477	-2.96449	DCTN6
478	-2.96102	CCDC101
479	-2.96039	CDK1
480	-2.95133	UBA3
481	-2.95105	RPL23
482	-2.94804	ICE2
483	-2.94592	CHD4
484	-2.94485	FOLH1
485	-2.94435	NPIPB6
486	-2.94306	RPL21
487	-2.94192	FAM122A
488	-2.94138	RTTN
489	-2.93915	TAF6L
490	-2.93738	EIF5A
491	-2.93352	USO1
492	-2.92537	VARS
493	-2.92085	SRP9
494	-2.9201	UBR2
495	-2.91905	SURF6
496	-2.91818	TIMM13
497	-2.91743	EIF3F
498	-2.91442	FCGR1A
499	-2.913	CDC42
500	-2.91108	MTERF3
501	-2.90403	GET4
502	-2.90326	NBPF15
503	-2.90302	CENPW
504	-2.90136	GOLGA6C
505	-2.89794	EEF1G
506	-2.89739	MRPL12
507	-2.89493	SNRPB
508	-2.8949	CARS
509	-2.89354	TAF4
510	-2.89208	MCAT
511	-2.89201	MLST8
512	-2.89022	FXN
513	-2.88897	GTPBP8
514	-2.88833	DDX28
515	-2.88639	PPIH
516	-2.88546	ARPC3
517	-2.88442	RCL1
518	-2.87972	TFIP11
519	-2.87811	NARFL
520	-2.87478	UROD
521	-2.87008	PIGM
522	-2.86854	CRNKL1
523	-2.86745	RBBP5
524	-2.86729	NHLRC2
525	-2.8649	PGLS
526	-2.86458	YAP1
527	-2.86261	TBCE
528	-2.85745	EXTL3
529	-2.85369	RPL36
530	-2.85251	LARS
531	-2.85152	RPS3A
532	-2.8478	ADSL
533	-2.84297	NMD3
534	-2.84155	TP53RK
535	-2.84082	MRPL15
536	-2.84013	UQCR10
537	-2.83968	KLF1
538	-2.83735	ZNF334
539	-2.83729	DDX46
540	-2.83589	NRBP1
541	-2.83236	NDUFAF1
542	-2.83224	LSM11
543	-2.83177	HOXC4
544	-2.82874	PRPF40A
545	-2.82795	TSR2
546	-2.82763	COX4I1
547	-2.82748	COG8
548	-2.82705	RAD1
549	-2.82475	YPEL5
550	-2.82469	LARS2
551	-2.82446	MRPS14
552	-2.82353	ABCF1
553	-2.82261	PARS2
554	-2.82189	BOLA3
555	-2.8216	TMEM88B
556	-2.82088	QARS
557	-2.82059	GPI
558	-2.82025	ACTB
559	-2.81999	UGT2A2
560	-2.81684	TUBE1
561	-2.81639	CLTC
562	-2.81434	ACTR2
563	-2.80819	SIN3A
564	-2.80749	SEPTIN7
565	-2.80682	PAFAH1B1
566	-2.80286	HJURP
567	-2.8014	PSMA3
568	-2.80068	INTS1
569	-2.8	METTL17
570	-2.7986	RPS8
571	-2.79735	COA7
572	-2.79264	SLC39A9
573	-2.79132	RAD51
574	-2.78883	ALAS1
575	-2.78513	SRSF7
576	-2.78447	SCGB2A1
577	-2.78204	PLK4
578	-2.78165	GLRX5
579	-2.78099	KRTCAP2
580	-2.77916	WDR11
581	-2.77804	PPP6R3
582	-2.77645	MRPL20
583	-2.77191	ORC3
584	-2.77129	CPSF1
585	-2.77063	ZFYVE16
586	-2.76999	TUBD1
587	-2.76822	BCL2L1
588	-2.76698	ALG2
589	-2.76215	TTI2
590	-2.75863	CDC45
591	-2.7582	SLC3A2
592	-2.75046	API5
593	-2.74892	PIAS3
594	-2.74613	MRPL41
595	-2.74482	NUS1
596	-2.74206	PIKFYVE
597	-2.74072	SUGT1
598	-2.74041	ALG13
599	-2.73883	CCNH
600	-2.73826	IFT74
601	-2.73821	MFN2
602	-2.7375	MRPL4
603	-2.7371	ALG9
604	-2.73696	N6AMT1
605	-2.73641	HNRNPUL2
606	-2.73393	PFDN2
607	-2.7321	ATP13A1
608	-2.73161	CRTC2
609	-2.73102	RPLP1
610	-2.72837	NOA1
611	-2.72811	SPCS2
612	-2.72793	CENPA
613	-2.7254	COQ2
614	-2.72439	LSM8
615	-2.72143	RARS2
616	-2.72013	DDX55
617	-2.71958	MRE11A
618	-2.71478	CERS2
619	-2.71456	ECHDC1
620	-2.71408	RPLP2
621	-2.71327	TRIM37
622	-2.7073	SEC61B
623	-2.7071	ELP2
624	-2.70281	NDUFA11
625	-2.70178	EXOSC10
626	-2.70128	RB1CC1
627	-2.69893	KLHL9
628	-2.69717	ANAPC5
629	-2.69687	MED15
630	-2.69639	RQCD1
631	-2.69317	EIF6
632	-2.69043	FAM25C
633	-2.69003	PSMD6
634	-2.68342	HIST2H3A
635	-2.68177	RPS13
636	-2.67619	GBF1
637	-2.67309	KIAA0196
638	-2.66914	COPS3
639	-2.66756	SUPT20H
640	-2.66611	EIF2S1
641	-2.66408	SDAD1
642	-2.65967	POU3F2
643	-2.65746	C16orf59
644	-2.65521	BCS1L
645	-2.65484	LAMTOR2
646	-2.65242	MRPS33
647	-2.65222	DHX37
648	-2.65171	CEP57
649	-2.65033	HYPK
650	-2.64938	ELL
651	-2.64722	MCM7
652	-2.64716	RBM17
653	-2.64614	PRSS21
654	-2.64522	TMX2
655	-2.64108	HINFP
656	-2.64062	SLC25A31
657	-2.63854	CHRNB4
658	-2.63827	ZPR1
659	-2.63633	NPIPA8
660	-2.635	PPAT
661	-2.62949	COX5B
662	-2.62886	EMC7
663	-2.62665	METAP1
664	-2.62406	ETF1
665	-2.6228	HUS1
666	-2.62253	CHERP
667	-2.62157	LIN9
668	-2.61898	POLR3K
669	-2.61833	PKMYT1
670	-2.61786	POP5
671	-2.61735	SP2
672	-2.61624	DHX38
673	-2.61534	ATF6B
674	-2.61518	RPP30
675	-2.61138	ANKRD17
676	-2.61046	SEH1L
677	-2.60922	BOP1
678	-2.60838	PHAX
679	-2.60734	EXOSC2
680	-2.60564	SLC39A1
681	-2.60439	BUD31
682	-2.60114	MB21D2
683	-2.59789	PAK1IP1
684	-2.59239	SLC11A2
685	-2.58991	NOP2
686	-2.58899	RPL6
687	-2.58769	HSPA8
688	-2.58742	ADAT2
689	-2.58596	TAF6
690	-2.58546	PITPNB
691	-2.58473	GTPBP6
692	-2.58379	RBM39
693	-2.58323	DDX51
694	-2.58271	PGS1
695	-2.58269	TTK
696	-2.58062	DPH5
697	-2.57986	POLD3
698	-2.57566	AHCTF1
699	-2.57468	POLD1
700	-2.57388	RPS6
701	-2.57359	GOLGA8O
702	-2.56852	PSMB5
703	-2.56788	DHX36
704	-2.56769	KAT8
705	-2.56719	ELAC2
706	-2.56454	NDUFA13
707	-2.56054	COX6B1
708	-2.55851	SEC22B
709	-2.55678	FOXRED1
710	-2.55289	XYLT2
711	-2.5528	NADK2
712	-2.55081	GOLGA8H
713	-2.55074	FMNL3
714	-2.54785	QRSL1
715	-2.54592	DPH7
716	-2.54541	ATXN7L3
717	-2.5452	GANAB
718	-2.54363	CSNK1A1
719	-2.54157	UQCRC2
720	-2.54112	AMBRA1
721	-2.54032	MRPS7
722	-2.54014	JUNB
723	-2.54011	PEX5
724	-2.53996	INTS4
725	-2.53862	MRPS23
726	-2.53793	WDR82
727	-2.53747	DDX3X
728	-2.53648	SKIV2L2
729	-2.53533	NUDC
730	-2.53523	TRMT13
731	-2.53368	CTU1
732	-2.53106	PRAMEF1
733	-2.5283	ACACA
734	-2.52787	INTS8
735	-2.52452	SPDYE6
736	-2.52292	SPDYE3
737	-2.52275	CFL1
738	-2.52055	MPHOSPH10
739	-2.52047	URB1
740	-2.51886	TARDBP
741	-2.51774	PNISR
742	-2.5165	VPS39
743	-2.51364	NFS1
744	-2.51326	ZER1
745	-2.513	HSD17B12
746	-2.51093	PELO
747	-2.51029	ITGAV
748	-2.50734	EIF4B
749	-2.50685	RPS27A
750	-2.50594	LIPT2
751	-2.50508	GATA2
752	-2.50271	CCZ1
753	-2.50179	PAPD7
754	-2.49954	TIMM17A
755	-2.49909	ZNF626
756	-2.49723	OR4F17
757	-2.49625	SAE1
758	-2.49594	LAGE3
759	-2.49553	RPAP2
760	-2.49444	SMG7
761	-2.49155	GGPS1
762	-2.49155	DDX18
763	-2.48996	TOMM40
764	-2.48971	COX11
765	-2.48809	DGCR8
766	-2.48785	RPS7
767	-2.48612	PRR14
768	-2.48284	HSP90B1
769	-2.48246	UTP15
770	-2.48238	LUC7L2
771	-2.48192	CNOT3
772	-2.47895	VCP
773	-2.47776	DAP3
774	-2.47729	EIF5
775	-2.47572	UBE2I
776	-2.47396	NARS
777	-2.47385	RHEB
778	-2.47317	NOP10
779	-2.47065	RRP1
780	-2.47015	CRTC3
781	-2.46814	EIF1AD
782	-2.46768	SF3B3
783	-2.46702	MTG2
784	-2.4654	RBM42
785	-2.46464	EFTUD2
786	-2.4643	DDX17
787	-2.46309	EXT1
788	-2.46164	DR1
789	-2.46087	COX6C
790	-2.4598	IFITM3
791	-2.45972	NOMO2
792	-2.4593	KLF5
793	-2.45855	MRPS12
794	-2.45629	EIF2B5
795	-2.45621	TAF10
796	-2.45515	OGDH
797	-2.45479	NAA50
798	-2.45478	MYBL2
799	-2.45378	ATP5A1
800	-2.4532	NPIPB3
801	-2.45068	PYGM
802	-2.4502	CTC1
803	-2.44672	DDX59
804	-2.44556	PGD
805	-2.44128	SPEF2
806	-2.44002	C18orf21
807	-2.43891	COX20
808	-2.43764	ANXA11
809	-2.43485	DLG5
810	-2.43321	RPAP1
811	-2.43255	GSX2
812	-2.4307	VWA9
813	-2.42822	FAM180B
814	-2.42612	MFNG
815	-2.42162	TOMM22
816	-2.42159	NUBP2
817	-2.42114	KNTC1
818	-2.42033	HECTD1
819	-2.41482	PIGV
820	-2.4113	EIF2B1
821	-2.4088	MEIS1
822	-2.40719	MAT2A
823	-2.40678	FAM208A
824	-2.40486	DDX56
825	-2.40261	TUBA1B
826	-2.39862	RPEL1
827	-2.39748	HPS3
828	-2.39547	NDC80
829	-2.39481	GRAP
830	-2.39386	USP17L28
831	-2.3925	CXXC4
832	-2.3925	FURIN
833	-2.39052	URI1
834	-2.38997	MAD2L1BP
835	-2.38478	RPS10
836	-2.38283	UQCRFS1
837	-2.38264	TTC27
838	-2.38146	FOLR1
839	-2.38075	GPR158
840	-2.37714	C19orf43
841	-2.37388	ZBTB48
842	-2.37362	PSMG2
843	-2.37145	RPL7L1
844	-2.37139	CAP1
845	-2.37113	GOLGA6L4
846	-2.36997	RPS5
847	-2.36866	POLDIP3
848	-2.36764	ZNF511
849	-2.36593	NSMCE2
850	-2.36491	MDM4
851	-2.36282	CCT7
852	-2.36156	ANKHD1
853	-2.36009	CHD8
854	-2.35919	CEP85
855	-2.35821	CKAP5
856	-2.35821	DDX49
857	-2.35821	ISG20L2
858	-2.35503	PLA2G12B
859	-2.3545	TLK2
860	-2.35372	TTC1
861	-2.35319	EMC3
862	-2.35303	ANKRD24
863	-2.35285	DENR
864	-2.35251	POLR2K
865	-2.35198	CHMP1A
866	-2.34959	DNAJC8
867	-2.34877	RNF5
868	-2.34855	TFB1M
869	-2.34697	CDK9
870	-2.3466	PNO1
871	-2.3466	PUS1
872	-2.3453	PPA2
873	-2.34449	USP21
874	-2.34402	PFDN6
875	-2.34402	INO80
876	-2.34386	SYT7
877	-2.34342	PTPN11
878	-2.34332	RPS6KB1
879	-2.34236	PDE2A
880	-2.3421	TRAF6
881	-2.34104	NDUFC2-KCTD14
882	-2.3399	TUBGCP3
883	-2.33865	MRPS18B
884	-2.3374	NCAPG2
885	-2.33703	VPS16
886	-2.336	ANKRD49
887	-2.33584	LAS1L
888	-2.33437	PAQR6
889	-2.3325	METTL14
890	-2.33087	ANAPC11
891	-2.32947	RPL31
892	-2.3291	ZNHIT1
893	-2.32788	METTL2B
894	-2.32748	LIN52
895	-2.32632	ATXN10
896	-2.32478	COX15
897	-2.32287	THOC3
898	-2.32244	OR56A3
899	-2.32155	PRELID1
900	-2.32064	SNAPC2
901	-2.31866	EEFSEC
902	-2.3179	YLPM1
903	-2.31675	CRIPT
904	-2.31674	TM7SF2
905	-2.31281	TMPRSS11A
906	-2.30967	LOC730183
907	-2.3088	MRPL16
908	-2.30771	EXOSC4
909	-2.30759	HAX1
910	-2.30561	PEF1
911	-2.30506	MATR3
912	-2.30489	SLX1B
913	-2.30261	RSL24D1
914	-2.30258	MRPS26
915	-2.29616	RRP12
916	-2.29431	MED18
917	-2.29387	DDX27
918	-2.292	CEP170
919	-2.28835	LIAS
920	-2.28559	VPS25
921	-2.28559	DBR1
922	-2.28401	ITGB5
923	-2.28388	UBR4
924	-2.28321	YAE1D1
925	-2.28	COPB1
926	-2.27684	CLDN10
927	-2.27622	DOT1L
928	-2.27412	B4GALT7
929	-2.27253	GOSR2
930	-2.27123	RPL32
931	-2.2694	POLR2G
932	-2.26799	TRMT61A
933	-2.26767	RRNAD1
934	-2.26684	RPL27
935	-2.26585	CSTF3
936	-2.26478	TMEM120B
937	-2.26415	BTG4
938	-2.26399	POM121C
939	-2.2625	RFT1
940	-2.2625	GCM1
941	-2.26192	MRPL48
942	-2.26166	ATIC
943	-2.26119	SUGP2
944	-2.26108	NOB1
945	-2.26049	MRPL13
946	-2.25674	WDR43
947	-2.2564	C2orf27A
948	-2.25633	FAM168A
949	-2.25571	ZNHIT6
950	-2.25571	PTBP1
951	-2.2555	MECR
952	-2.25323	PSMA4
953	-2.25288	RECQL4
954	-2.25206	NAPA
955	-2.24925	CD34
956	-2.24849	NDUFB4
957	-2.24841	EFCAB6
958	-2.24779	HDAC3
959	-2.24489	ANAPC13
960	-2.24398	CXCL1
961	-2.24377	NAA25
962	-2.24314	SF1
963	-2.24151	MAP3K11
964	-2.24116	MVK
965	-2.24026	ITPK1
966	-2.23992	GH2
967	-2.23844	SRSF10
968	-2.23825	HIST1H2AK
969	-2.235	FBXW11
970	-2.23398	PCYT1A
971	-2.23328	MAP1LC3A
972	-2.23224	CENPU
973	-2.23081	AMIGO2
974	-2.22944	SNUPN
975	-2.229	GEMIN8
976	-2.22814	PHB2
977	-2.22772	CWC15
978	-2.2271	MAP2K1
979	-2.22633	SH2D5
980	-2.22537	ST13
981	-2.2251	MTHFD1
982	-2.22454	SASS6
983	-2.2238	PET117
984	-2.22302	LIN54
985	-2.22261	TWSG1
986	-2.22228	TAF1D
987	-2.22194	HNRNPH1
988	-2.22189	ITSN2
989	-2.22075	ADAMTS7
990	-2.22034	MRPS21
991	-2.21972	GOLGA6L1
992	-2.21922	FOS
993	-2.21875	TUBGCP5
994	-2.21763	HIST2H3C
995	-2.21698	NAA15
996	-2.21603	NUP35
997	-2.21361	CLMP
998	-2.21272	TADA2B
999	-2.21231	ASCC3
1000	-2.21115	TRIM44
1001	-2.21019	RNF8
1002	-2.21005	RAB4B
1003	-2.20952	C20orf62
1004	-2.2093	SRRD
1005	-2.20896	UXS1
1006	-2.20746	KARS
1007	-2.20739	RRAGA
1008	-2.20729	TTPAL
1009	-2.20712	ZFP36L1
1010	-2.20613	RPS15A
1011	-2.20569	CYP1A1
1012	-2.2043	PRPF8
1013	-2.20266	FUBP1
1014	-2.2009	COL8A2
1015	-2.20082	BANF1
1016	-2.20067	SSBP1
1017	-2.20011	IKZF3
1018	-2.19981	CINP
1019	-2.19871	OR4F21
1020	-2.19796	HSPBAP1
1021	-2.19708	PRKDC
1022	-2.19653	RALY
1023	-2.19462	RPS28
1024	-2.19434	RFC3
1025	-2.19423	LSM3
1026	-2.19303	BRIX1
1027	-2.19291	HDAC8
1028	-2.1927	NDUFB8
1029	-2.19088	CCNT1
1030	-2.19046	DDX20
1031	-2.18932	RPL3
1032	-2.18739	SMARCD1
1033	-2.18647	CNOT4
1034	-2.18573	TSC2
1035	-2.18444	MBD3
1036	-2.18338	FKBPL
1037	-2.18247	DHX9
1038	-2.18244	ANHX
1039	-2.18189	PTGES3
1040	-2.18184	RPL7A
1041	-2.17877	ANAPC15
1042	-2.17612	BANP
1043	-2.17459	THBS3
1044	-2.16869	MAD2L2
1045	-2.16864	MYB
1046	-2.16837	GTPBP10
1047	-2.16836	RIOK2
1048	-2.16805	WDR7
1049	-2.1671	TRAPPC3
1050	-2.16692	FARSB
1051	-2.16601	LAMTOR4
1052	-2.16567	TRUB2
1053	-2.16567	POLR1A
1054	-2.16534	NDUFA1
1055	-2.16489	RPS4X
1056	-2.16473	PARP9
1057	-2.16392	PYURF
1058	-2.16329	MRPS10
1059	-2.16121	CCDC9
1060	-2.16121	CRISP2
1061	-2.16093	TCP1
1062	-2.16048	UBE2H
1063	-2.15916	CCNG1
1064	-2.15892	KEAP1
1065	-2.15699	NCL
1066	-2.15547	TMEM116
1067	-2.15152	PPP4C
1068	-2.15137	MCM2
1069	-2.15108	ACAT1
1070	-2.14976	SEC62
1071	-2.14912	MPC2
1072	-2.1484	RPL13A
1073	-2.147	ATP6V1H
1074	-2.14662	MRPL33
1075	-2.14523	NAA20
1076	-2.14486	UQCRQ
1077	-2.14438	PSMG1
1078	-2.14438	TRAF2
1079	-2.14434	NBPF9
1080	-2.14218	TRMT6
1081	-2.14172	CENPK
1082	-2.14078	RBBP4
1083	-2.13714	OR4F4
1084	-2.13692	CCRN4L
1085	-2.13391	NDUFS1
1086	-2.13347	DDX54
1087	-2.13326	RPS14
1088	-2.1323	COPE
1089	-2.13127	KCNIP1
1090	-2.13121	GNAS
1091	-2.13039	TUT1
1092	-2.12579	DMAP1
1093	-2.12453	LRRIQ3
1094	-2.12388	FPGS
1095	-2.12369	HEY2
1096	-2.12315	INTS7
1097	-2.12231	URB2
1098	-2.12096	NDUFS2
1099	-2.12046	WDR12
1100	-2.1202	SSRP1
1101	-2.12	POLE2
1102	-2.11798	KIF5A
1103	-2.11644	TUBB4B
1104	-2.10927	CTPS1
1105	-2.10493	SHQ1
1106	-2.10486	BMP8A
1107	-2.1041	NOP14
1108	-2.1038	ACTR3
1109	-2.10222	CD248
1110	-2.10174	CMTR1
1111	-2.10174	ABT1
1112	-2.10117	TRIM28
1113	-2.09928	PSMD14
1114	-2.09877	SLC22A8
1115	-2.0951	H3F3A
1116	-2.09454	CDC5L
1117	-2.09349	NCAPD2
1118	-2.09277	CWC22
1119	-2.09255	GTPBP1
1120	-2.09212	TUBB
1121	-2.08922	STT3B
1122	-2.08903	PPME1
1123	-2.08795	C16orf62
1124	-2.087	RGP1
1125	-2.08461	CHEK1
1126	-2.08181	CHCHD5
1127	-2.08159	RPS24
1128	-2.0795	RASA4
1129	-2.07936	ELL3
1130	-2.07891	SLC22A17
1131	-2.07852	HIST1H2BL
1132	-2.07742	SOD1
1133	-2.07603	PAXBP1
1134	-2.07591	RPS6KA4
1135	-2.07216	GOLGA6D
1136	-2.07113	SMG8
1137	-2.07058	BCL3
1138	-2.07032	SRSF6
1139	-2.0688	ISCA1
1140	-2.06876	EPAS1
1141	-2.06725	ATP5O
1142	-2.06722	LYPLA2
1143	-2.06718	MARK2
1144	-2.06703	ATP8B2
1145	-2.0669	ZNF37A
1146	-2.065	NDUFA4
1147	-2.06457	BAZ1B
1148	-2.06332	NDUFV1
1149	-2.06276	HIST1H2AC
1150	-2.06185	LEMD2
1151	-2.06152	CDH10
1152	-2.06041	DYNLRB1
1153	-2.06008	LY6G5B
1154	-2.05996	MCM3
1155	-2.05789	USP42
1156	-2.05789	TBP
1157	-2.05759	BMF
1158	-2.05612	ATP5J2-PTCD1
1159	-2.05474	HIST1H2AI
1160	-2.05468	GAGE12I
1161	-2.05444	GAGE2D
1162	-2.05432	SEC13
1163	-2.05294	MVD
1164	-2.05283	RPL12
1165	-2.05235	EIF3CL
1166	-2.05211	KTI12
1167	-2.05056	LRRC24
1168	-2.04959	EXOSC7
1169	-2.04911	CTNNBL1
1170	-2.04863	ASNA1
1171	-2.04783	MRPL35
1172	-2.04339	KRTAP5-6
1173	-2.04333	NDUFS8
1174	-2.04305	THUMPD1
1175	-2.04256	STT3A
1176	-2.04232	ATP5B
1177	-2.04208	NOL7
1178	-2.04202	TRMT5
1179	-2.04066	PARG
1180	-2.04037	KPNB1
1181	-2.03781	OR4A47
1182	-2.03779	EGR1
1183	-2.03766	USP17L26
1184	-2.03754	CFAP47
1185	-2.03734	GAPDH
1186	-2.03712	DRAP1
1187	-2.03633	REST
1188	-2.03616	COX7C
1189	-2.03609	HEATR1
1190	-2.03462	STS
1191	-2.03319	TRO
1192	-2.03315	LSM2
1193	-2.03144	MAD1L1
1194	-2.03055	PHF7
1195	-2.02956	OIP5
1196	-2.02901	CFLAR
1197	-2.02768	CHMP7
1198	-2.02708	SLC35D1
1199	-2.02691	FGD1
1200	-2.02677	RPL18A
1201	-2.02612	GRWD1
1202	-2.02603	A2ML1
1203	-2.026	IMP4
1204	-2.02555	ABCG1
1205	-2.02553	CHAF1B
1206	-2.02286	MRPS31
1207	-2.02281	FAM25G
1208	-2.0226	RFWD2
1209	-2.02146	IMMT
1210	-2.02105	GNB1L
1211	-2.02065	FECH
1212	-2.01942	KCNN3
1213	-2.01896	MCMBP
1214	-2.01832	NUDT9
1215	-2.01793	MLN
1216	-2.01709	AGAP4
1217	-2.01675	ILF3
1218	-2.01448	HIST1H2AJ
1219	-2.01401	C2orf91
1220	-2.01338	CABP4
1221	-2.00615	LMO1
1222	-2.0061	PWP1
1223	-2.00505	UGT2A3
1224	-2.00281	NPIPB9
1225	-2.00212	SMNDC1
1226	-2.00198	JMJD6
1227	-2.00186	ERCC3
1228	-1.99974	RILP
1229	-1.99948	ZNHIT2
1230	-1.99887	PSME3
1231	-1.99848	TTI1
1232	-1.99809	DPM1
1233	-1.99697	GDI2
1234	-1.99693	RPA1
1235	-1.99598	NUFIP1
1236	-1.99542	STOML2
1237	-1.99533	HECTD2
1238	-1.99465	KRTAP10-4
1239	-1.99405	KRTAP10-7
1240	-1.99388	DAGLA
1241	-1.99276	CCDC93
1242	-1.9914	SLC38A2
1243	-1.99131	NUP54
1244	-1.9908	PPWD1
1245	-1.99042	PIK3C3
1246	-1.98813	FOXM1
1247	-1.98775	LRPPRC
1248	-1.98712	CPSF3
1249	-1.98712	DROSHA
1250	-1.98649	RAN
1251	-1.98544	PPIAL4E
1252	-1.9843	SKIV2L
1253	-1.98322	TYW3
1254	-1.9828	PPP2R4
1255	-1.98063	EXOC2
1256	-1.98043	OR52B6
1257	-1.9791	LY9
1258	-1.9791	TAF5L
1259	-1.97848	NACA
1260	-1.97778	CHIC1
1261	-1.97765	TSFM
1262	-1.97765	C19orf25
1263	-1.97753	GLMN
1264	-1.97745	CCDC28B
1265	-1.9772	GEMIN7
1266	-1.97695	SART1
1267	-1.97687	G6PD
1268	-1.97621	RPL10L
1269	-1.97568	CHTOP
1270	-1.97486	USP17L18
1271	-1.97441	IPPK
1272	-1.97404	GPX4
1273	-1.97388	WDTC1
1274	-1.97379	GAB2
1275	-1.97131	TIPIN
1276	-1.97045	CHD2
1277	-1.96855	DPH2
1278	-1.96758	TGFBR2
1279	-1.96742	TIMM23
1280	-1.96694	CPLX4
1281	-1.96666	NBPF6
1282	-1.96646	DNAJC9
1283	-1.96569	TSEN2
1284	-1.96557	THOC5
1285	-1.96501	PHOX2A
1286	-1.96477	IDUA
1287	-1.96445	PRKAB2
1288	-1.96337	NXT1
1289	-1.96309	CFAP45
1290	-1.96233	PHIP
1291	-1.96229	PRSS23
1292	-1.96134	TAF2
1293	-1.96122	GTF2F2
1294	-1.96098	ATP5F1
1295	-1.95987	XAB2
1296	-1.95802	CCDC186
1297	-1.95778	AIFM1
1298	-1.95758	TCOF1
1299	-1.95691	DSN1
1300	-1.9568	OSGEP
1301	-1.95632	TFRC
1302	-1.95628	RLF
1303	-1.95613	NAP1L4
1304	-1.95577	OR4F5
1305	-1.95382	GLTSCR1L
1306	-1.95358	TADA1
1307	-1.95327	UTP3
1308	-1.95327	HGC6.3
1309	-1.95327	OSBP
1310	-1.95327	RPS3
1311	-1.95327	ATRIP
1312	-1.95284	MKLN1
1313	-1.94993	WDR26
1314	-1.94784	PRH2
1315	-1.94723	C2orf70
1316	-1.94704	SUPV3L1
1317	-1.94631	ILDR1
1318	-1.94543	POMZP3
1319	-1.9452	RPL13
1320	-1.94462	UBTF
1321	-1.94264	MRPS5
1322	-1.94184	ARFIP2
1323	-1.94089	RBFA
1324	-1.939	FBXO11
1325	-1.93828	MUS81
1326	-1.93479	HSCB
1327	-1.93408	MED21
1328	-1.93248	NADK
1329	-1.93204	EPRS
1330	-1.93118	CDC20
1331	-1.92948	ALDH3B2
1332	-1.92922	XRN2
1333	-1.92823	CRLS1
1334	-1.92753	DLGAP4
1335	-1.92753	POLR3B
1336	-1.92705	EIF3E
1337	-1.92694	NDUFA10
1338	-1.92694	MED17
1339	-1.9265	CBFA2T2
1340	-1.92617	LOC101060389
1341	-1.92562	ZNF333
1342	-1.92467	MPI
1343	-1.92394	EIF4ENIF1
1344	-1.92394	TYMS
1345	-1.92274	NETO2
1346	-1.92245	SHOC2
1347	-1.9222	BAZ2A
1348	-1.92165	RCC1
1349	-1.92162	CXCL8
1350	-1.92129	UQCRB
1351	-1.91872	NUP205
1352	-1.91858	TXN2
1353	-1.91757	SP140
1354	-1.91732	BLZF1
1355	-1.91718	TPK1
1356	-1.916	LRRC45
1357	-1.91582	GHITM
1358	-1.91389	MICALL2
1359	-1.91332	BRD2
1360	-1.9125	ATP1A1
1361	-1.91243	WDR17
1362	-1.91201	CHUK
1363	-1.91179	DDX53
1364	-1.90992	MON2
1365	-1.90921	RAB29
1366	-1.90781	SF3B2
1367	-1.90738	CWF19L1
1368	-1.90696	ELP4
1369	-1.90693	CAND1
1370	-1.90644	TARS2
1371	-1.90616	LRCOL1
1372	-1.90602	MRPS30
1373	-1.90427	MTFR1L
1374	-1.90417	STIL
1375	-1.90299	MGAT1
1376	-1.90299	ATXN2L
1377	-1.9007	WBSCR16
1378	-1.89953	MED8
1379	-1.89894	RPL37
1380	-1.89894	POLR2D
1381	-1.89894	DIS3
1382	-1.89894	CPSF3L
1383	-1.89894	RPS26
1384	-1.89805	ADAMTS4
1385	-1.8963	MLH3
1386	-1.89613	CTNND2
1387	-1.89613	PHKA2
1388	-1.89538	CREB1
1389	-1.89527	VPS72
1390	-1.89514	BNIP2
1391	-1.89497	SLC25A19
1392	-1.89418	ALG14
1393	-1.89381	UBA5
1394	-1.89269	PHF8
1395	-1.89204	FAM231A
1396	-1.89191	CALML6
1397	-1.89177	RPS19BP1
1398	-1.89022	RBM19
1399	-1.88884	RBM14
1400	-1.8885	HIST1H2BN
1401	-1.88656	B4GALT2
1402	-1.88639	CENPO
1403	-1.88609	SUZ12
1404	-1.88589	TGFBR1
1405	-1.88566	PBX1
1406	-1.88522	NCAPD3
1407	-1.88409	MRPL38
1408	-1.88336	THG1L
1409	-1.88253	NKTR
1410	-1.88213	KIFC1
1411	-1.88207	RBX1
1412	-1.88207	RANBP1
1413	-1.88144	SMARCC1
1414	-1.88094	SLX4
1415	-1.88071	OR4F16
1416	-1.88071	EPS15L1
1417	-1.87979	ADPRH
1418	-1.87913	TRIM49
1419	-1.87913	SPG11
1420	-1.87703	USP17L29
1421	-1.87687	GNRH2
1422	-1.87647	FAM35A
1423	-1.87413	MRPS11
1424	-1.87338	NAALADL2
1425	-1.87306	ZC3H8
1426	-1.87163	CKS1B
1427	-1.87005	C11orf63
1428	-1.86963	ONECUT1
1429	-1.86954	PSMD5
1430	-1.86941	KANSL3
1431	-1.86938	SLAIN2
1432	-1.86857	BOLA2B
1433	-1.86829	ZNF619
1434	-1.86784	PDXK
1435	-1.86595	TFB2M
1436	-1.86595	PSMA5
1437	-1.86554	TMED3
1438	-1.86509	UBA2
1439	-1.86484	FAM131C
1440	-1.86464	KRT9
1441	-1.86417	LRRC4B
1442	-1.85733	RRAGC
1443	-1.85724	COMMD3
1444	-1.85633	EPHA4
1445	-1.85611	STAT3
1446	-1.85462	EIF4A3
1447	-1.85449	ZFX
1448	-1.85226	DIMT1
1449	-1.85198	SMC6
1450	-1.85155	MRPL45
1451	-1.85087	TCEB1
1452	-1.84921	F2
1453	-1.84888	ATAD3C
1454	-1.84884	ZNFX1
1455	-1.84875	RPP14
1456	-1.84845	MXRA5
1457	-1.84805	SLC30A4
1458	-1.8478	UBE2J1
1459	-1.84725	POLR2B
1460	-1.84667	KDM1A
1461	-1.84579	LAMTOR5
1462	-1.84521	PLA2G4F
1463	-1.84372	TEKT2
1464	-1.84242	RRP36
1465	-1.84179	GNPNAT1
1466	-1.84152	SLC6A17
1467	-1.84134	HIST4H4
1468	-1.84094	FAM98B
1469	-1.8401	KCNS2
1470	-1.8398	PFDN5
1471	-1.8395	PGM3
1472	-1.83833	ITGB1
1473	-1.83827	SEC63
1474	-1.83827	RAD51B
1475	-1.83773	LMTK3
1476	-1.83732	TRIAP1
1477	-1.83711	LLGL2
1478	-1.83699	SCUBE3
1479	-1.8355	DYNC1I2
1480	-1.83523	ZNF408
1481	-1.83517	MIEF1
1482	-1.83499	LCMT1
1483	-1.8333	DCN
1484	-1.8333	NDUFA2
1485	-1.83277	C7orf57
1486	-1.83265	SMC1A
1487	-1.83071	GPN1
1488	-1.83068	GFPT1
1489	-1.83	PPP1CA
1490	-1.82947	SMC3
1491	-1.82845	CRKL
1492	-1.82565	XYLT1
1493	-1.82516	MYL7
1494	-1.82489	TRAPPC11
1495	-1.82417	FARSA
1496	-1.82362	NWD1
1497	-1.82347	MRPL1
1498	-1.82319	ASUN
1499	-1.82203	METTL11B
1500	-1.82189	CDC26
1501	-1.8216	LRBA
1502	-1.82134	CCDC73
1503	-1.82105	FAM46A
1504	-1.82097	SNRPG
1505	-1.82053	ADH4
1506	-1.81962	FBLIM1
1507	-1.81904	ZC3H10
1508	-1.81884	POLR2L
1509	-1.8185	PPTC7
1510	-1.81827	ARL1
1511	-1.81804	PRDM12
1512	-1.81801	EIF3H
1513	-1.81781	UNC93B1
1514	-1.81736	SNAPC1
1515	-1.81525	MAGEH1
1516	-1.81161	GZMA
1517	-1.81099	ARGLU1
1518	-1.81037	UBE3D
1519	-1.80981	CELSR2
1520	-1.80967	SFSWAP
1521	-1.80961	FAM110D
1522	-1.80833	STRIP1
1523	-1.80791	NDUFB2
1524	-1.80791	CCDC134
1525	-1.80504	DNM2
1526	-1.80493	MRPS22
1527	-1.80396	NBAS
1528	-1.80344	NUTM2A
1529	-1.8033	HIST1H3F
1530	-1.8028	TADA2A
1531	-1.80258	RASSF8
1532	-1.80198	TMEM262
1533	-1.80181	MRPL14
1534	-1.79981	NPM1
1535	-1.79981	ALG12
1536	-1.79931	C1QTNF9B
1537	-1.79795	TAF8
1538	-1.79765	FAM156B
1539	-1.79757	GPR3
1540	-1.79678	POLR2C
1541	-1.7961	CHMP3
1542	-1.79585	NPIPA7
1543	-1.79523	SETD2
1544	-1.79515	NSUN4
1545	-1.79447	CSE1L
1546	-1.79412	ECD
1547	-1.79412	PCDHB4
1548	-1.79366	AKAP9
1549	-1.79331	FAM60A
1550	-1.7932	MAVS
1551	-1.79285	HAPLN2
1552	-1.79263	SLC2A1
1553	-1.79204	SLC35A2
1554	-1.79183	SLC51B
1555	-1.79177	MED23
1556	-1.7911	WDR33
1557	-1.79057	ZNF506
1558	-1.78984	RPTOR
1559	-1.78941	CARF
1560	-1.78845	PBRM1
1561	-1.78797	PRKAR1A
1562	-1.78622	RIOK1
1563	-1.78619	RRM2
1564	-1.78619	RPL14
1565	-1.78577	BATF3
1566	-1.78431	PRPF3
1567	-1.78405	CSNK2B
1568	-1.78391	TOR4A
1569	-1.7837	MPHOSPH6
1570	-1.78299	MROH8
1571	-1.78291	PSMG4
1572	-1.78288	DCTN2
1573	-1.78288	CTU2
1574	-1.78273	ZSCAN16
1575	-1.78212	TOMM70A
1576	-1.78173	CYP17A1
1577	-1.78021	OGFR
1578	-1.77974	FIP1L1
1579	-1.77934	HES3
1580	-1.77856	NSA2
1581	-1.77851	PPP1R2
1582	-1.77843	SUPT4H1
1583	-1.77817	RBL1
1584	-1.77793	KIAA0922
1585	-1.77736	FIGNL2
1586	-1.77692	C11orf57
1587	-1.77645	SLC35B2
1588	-1.77529	NAA35
1589	-1.77451	HHLA2
1590	-1.77443	NBPF11
1591	-1.77371	EPX
1592	-1.77183	INTS6
1593	-1.77091	CHRNA5
1594	-1.77088	PPP1R7
1595	-1.76996	FAM155A
1596	-1.76981	OAZ2
1597	-1.76766	TBC1D10B
1598	-1.76723	BCAT2
1599	-1.76622	TM9SF3
1600	-1.76596	NTF4
1601	-1.76594	CENPE
1602	-1.76505	SYT1
1603	-1.76475	TMSB15A
1604	-1.7646	UHRF1BP1
1605	-1.76283	GAL
1606	-1.76261	GTF2B
1607	-1.76236	HIST2H2AC
1608	-1.76165	LOC645382
1609	-1.76128	AES
1610	-1.7612	METTL13
1611	-1.76118	YEATS4
1612	-1.76048	HBS1L
1613	-1.75993	UGT2B10
1614	-1.75953	TRPM4
1615	-1.75935	SETD1A
1616	-1.75873	G6PC
1617	-1.75868	MCCC2
1618	-1.75806	MIPEP
1619	-1.75726	SAP130
1620	-1.75716	UFSP2
1621	-1.75642	AATF
1622	-1.75602	AKNAD1
1623	-1.75595	NAV2
1624	-1.75481	MRPS6
1625	-1.75454	STIM1
1626	-1.75444	ENY2
1627	-1.75417	MAG
1628	-1.75387	DUSP11
1629	-1.7533	GNL2
1630	-1.75286	B3GNT2
1631	-1.75244	CD2BP2
1632	-1.752	SPDYE2B
1633	-1.752	BHLHA9
1634	-1.75166	BTF3
1635	-1.75136	PRDX3
1636	-1.75134	PDHA1
1637	-1.75127	CDK18
1638	-1.75026	TRIP12
1639	-1.75014	AASDHPPT
1640	-1.7489	RBM15
1641	-1.74887	NCKAP1
1642	-1.74775	C3orf17
1643	-1.74746	CHMP6
1644	-1.74729	ANTXRL
1645	-1.74586	TM9SF2
1646	-1.7449	RPS18
1647	-1.74372	ACTR10
1648	-1.74191	DNAJC7
1649	-1.74141	ZNF510
1650	-1.74134	RYR1
1651	-1.7412	PPAN-P2RY11
1652	-1.74057	C21orf2
1653	-1.74031	NRF1
1654	-1.74029	MST1
1655	-1.74017	RGN
1656	-1.73928	C8orf4
1657	-1.73907	IST1
1658	-1.73878	CXCL10
1659	-1.73843	PET100
1660	-1.73662	ZNF165
1661	-1.73653	METTL12
1662	-1.73648	CYP4F12
1663	-1.73568	DCAF6
1664	-1.73563	TXLNA
1665	-1.73528	GNAI3
1666	-1.73523	RPS29
1667	-1.73407	HMCN2
1668	-1.73393	PHF21A
1669	-1.73325	SEC16B
1670	-1.73278	KREMEN2
1671	-1.73159	VPS11
1672	-1.7314	SAMHD1
1673	-1.73128	PEX10
1674	-1.72923	HHLA1
1675	-1.72909	SPPL2B
1676	-1.72893	NDC1
1677	-1.72853	TEX43
1678	-1.72788	MLLT11
1679	-1.72693	HACD2
1680	-1.72679	TSPAN32
1681	-1.72584	OTUD5
1682	-1.72455	DAXX
1683	-1.72453	DLST
1684	-1.72299	RAD9B
1685	-1.72287	EXOC6B
1686	-1.72232	LARP4
1687	-1.7217	C20orf196
1688	-1.71988	SLC6A11
1689	-1.71847	OR10H5
1690	-1.71829	HSPA14
1691	-1.71776	DPY30
1692	-1.71661	SMAP2
1693	-1.71618	RMI1
1694	-1.71552	EIF3L
1695	-1.71546	PKN2
1696	-1.71404	RBM33
1697	-1.71316	COASY
1698	-1.71159	POLG
1699	-1.71043	MRPL22
1700	-1.71032	NPIPA1
1701	-1.70976	RBM14-RBM4
1702	-1.70701	CCNE1
1703	-1.70637	PPIL2
1704	-1.70575	TMEM183B
1705	-1.70443	CCDC22
1706	-1.70318	RPS20
1707	-1.70167	PEX6
1708	-1.70099	YTHDF2
1709	-1.69969	RANGAP1
1710	-1.69893	RUVBL2
1711	-1.69858	CRCP
1712	-1.69747	COX10
1713	-1.69572	INPP5E
1714	-1.69456	C6orf226
1715	-1.69418	NSF
1716	-1.69381	ABCC9
1717	-1.6934	CEP97
1718	-1.69323	WDR1
1719	-1.69191	PPCDC
1720	-1.69116	NDUFB6
1721	-1.68952	WNK1
1722	-1.68875	POLR3C
1723	-1.68776	IPMK
1724	-1.68731	S100A12
1725	-1.68685	MSTO1
1726	-1.68643	QDPR
1727	-1.68617	NPLOC4
1728	-1.68609	GALNT2
1729	-1.68504	NCOR2
1730	-1.68388	ZFP62
1731	-1.68363	WAPAL
1732	-1.68233	ANAPC1
1733	-1.68223	PRDM11
1734	-1.6816	RABGGTB
1735	-1.68144	GPBAR1
1736	-1.6811	INPP5F
1737	-1.68056	DSCC1
1738	-1.67969	SLC25A46
1739	-1.67925	REPS2
1740	-1.67811	TP53TG3D
1741	-1.67803	APOA1BP
1742	-1.67689	DIABLO
1743	-1.67586	FDX1
1744	-1.67568	HYOU1
1745	-1.67551	MRPL34
1746	-1.67533	MEIOB
1747	-1.67496	GTF2H2C
1748	-1.67481	ATF6
1749	-1.67471	KRT18
1750	-1.67289	MCRS1
1751	-1.67223	HS6ST1
1752	-1.67184	PDE12
1753	-1.67095	SSNA1
1754	-1.66965	HDC
1755	-1.66873	EED
1756	-1.6677	VEZT
1757	-1.66764	RAD17
1758	-1.6676	DAG1
1759	-1.6674	CTDNEP1
1760	-1.66718	MRPS18C
1761	-1.66585	ZKSCAN2
1762	-1.66524	COX7B
1763	-1.66396	INIP
1764	-1.6626	MRPL51
1765	-1.66158	TRNT1
1766	-1.6614	FRS3
1767	-1.66091	TAF7L
1768	-1.66021	EGFL6
1769	-1.66003	MED7
1770	-1.6588	TAF11
1771	-1.65807	IGFBP4
1772	-1.65807	PRPF31
1773	-1.65708	RBM26
1774	-1.65427	TDP2
1775	-1.65361	SDE2
1776	-1.65125	ESF1
1777	-1.65107	EIF3M
1778	-1.6509	BRK1
1779	-1.64962	OR4F29
1780	-1.6473	RRS1
1781	-1.64718	FGD2
1782	-1.64687	OPRL1
1783	-1.6457	WDR24
1784	-1.64336	LARP1
1785	-1.64329	SYNPO2L
1786	-1.64083	ABHD11
1787	-1.6407	YBEY
1788	-1.64049	DNAJC30
1789	-1.63973	VCPIP1
1790	-1.63891	NEK7
1791	-1.63703	TEN1
1792	-1.63418	TARBP2
1793	-1.63388	RRP7A
1794	-1.63277	OR9G4
1795	-1.6325	UGT2B28
1796	-1.63039	CMC1
1797	-1.62965	USP47
1798	-1.62923	NDUFB3
1799	-1.62897	WSB2
1800	-1.62867	ANKRD20A1
1801	-1.62864	RFWD3
1802	-1.62805	ZNF277
1803	-1.62755	TXNL4B
1804	-1.62742	SLC35A1
1805	-1.62712	APOA1
1806	-1.62663	MMRN2
1807	-1.62554	RAPH1
1808	-1.62523	ZNF785
1809	-1.62255	PPM1D
1810	-1.62197	NDUFB7
1811	-1.62187	PSORS1C1
1812	-1.62026	BCOR
1813	-1.61981	APC
1814	-1.61856	UBE3A
1815	-1.61782	GK5
1816	-1.61739	IBA57
1817	-1.61698	PPP1R14A
1818	-1.61681	RAD51C
1819	-1.61674	VPS18
1820	-1.61649	UST
1821	-1.61649	POP1
1822	-1.61609	PPP2R5D
1823	-1.61491	SUOX
1824	-1.61409	RPL23A
1825	-1.61199	UBAP2
1826	-1.61192	SRSF3
1827	-1.61192	RPL4
1828	-1.61161	LMAN1L
1829	-1.61103	TAF7
1830	-1.6103	GPHB5
1831	-1.60926	SNAPC5
1832	-1.60864	VSTM2A
1833	-1.60753	BRIP1
1834	-1.60737	STOML1
1835	-1.60704	FERMT2
1836	-1.60665	CRABP2
1837	-1.60593	DIS3L
1838	-1.60586	SELV
1839	-1.60544	LRRC16B
1840	-1.60481	CBWD5
1841	-1.6034	CCDC115
1842	-1.60128	ST7L
1843	-1.60117	ZC3H13
1844	-1.60038	EPG5
1845	-1.60001	LENG1
1846	-1.5996	USP17L30
1847	-1.59822	TNPO3
1848	-1.59575	MRPL36
1849	-1.5952	ANXA8
1850	-1.59472	MRPL42
1851	-1.5946	ZNF688
1852	-1.59431	MASTL
1853	-1.59431	NCBP2
1854	-1.59394	IRF2BP1
1855	-1.59348	SNAI3
1856	-1.59317	TGS1
1857	-1.59269	PPP1R11
1858	-1.59212	MRPL3
1859	-1.59159	C19orf60
1860	-1.59144	SESN1
1861	-1.59086	DCPS
1862	-1.58828	C9orf62
1863	-1.58717	APH1A
1864	-1.58601	KDELR3
1865	-1.58585	RNF111
1866	-1.58489	MRPL11
1867	-1.58461	ZNF518A
1868	-1.58228	PHF3
1869	-1.58153	OVGP1
1870	-1.58112	FAM134A
1871	-1.5809	SNRPA1
1872	-1.58079	ZCCHC4
1873	-1.58062	NOL8
1874	-1.57929	AMY2B
1875	-1.57784	CACNG7
1876	-1.57736	NPIPA5
1877	-1.57687	ZNF311
1878	-1.57615	CPNE5
1879	-1.57615	GPATCH11
1880	-1.57518	POT1
1881	-1.5751	CBLL1
1882	-1.57438	FAM86C1
1883	-1.57328	CPT1B
1884	-1.57141	HIST1H2AH
1885	-1.57117	ZBED6
1886	-1.57028	RNF19A
1887	-1.5702	SOX14
1888	-1.56933	FAM69A
1889	-1.56914	NNT
1890	-1.56914	PIGQ
1891	-1.56868	C15orf41
1892	-1.56822	HIST1H3G
1893	-1.56803	DCUN1D1
1894	-1.56795	C9orf152
1895	-1.56793	PCED1B
1896	-1.56719	FGG
1897	-1.56709	UFD1L
1898	-1.56709	CPSF6
1899	-1.56709	RPS10-NUDT3
1900	-1.56701	EVA1B
1901	-1.56676	KLRF1
1902	-1.56518	TMEM179B
1903	-1.56467	DDX1
1904	-1.56454	PALM3
1905	-1.56384	CCDC130
1906	-1.56355	KLK2
1907	-1.56319	CCDC90B
1908	-1.56284	ALG6
1909	-1.56241	ARHGEF11
1910	-1.56204	LTV1
1911	-1.56174	UBB
1912	-1.56051	NBEAL1
1913	-1.55993	RWDD3
1914	-1.55945	ALG10B
1915	-1.55904	SLC35B1
1916	-1.55815	MRS2
1917	-1.55799	BCLAF1
1918	-1.55739	PRR20E
1919	-1.55708	DEFB112
1920	-1.55694	CUL9
1921	-1.55621	CENPJ
1922	-1.55539	TBC1D13
1923	-1.55538	ZWILCH
1924	-1.55391	PLA2G3
1925	-1.55388	RRM1
1926	-1.55351	LINGO4
1927	-1.55242	RAB10
1928	-1.55225	DNTTIP2
1929	-1.55188	C12orf56
1930	-1.55148	RAD50
1931	-1.55132	CARD8
1932	-1.55102	ZRSR2
1933	-1.55078	TOR2A
1934	-1.54952	KDM5C
1935	-1.54867	HSPA9
1936	-1.54797	MYL6
1937	-1.54797	DNAJA3
1938	-1.54729	ST7
1939	-1.54656	GAR1
1940	-1.54606	BRCA2
1941	-1.545	IGFL4
1942	-1.5448	NFYB
1943	-1.54414	MTIF2
1944	-1.54376	MCF2L
1945	-1.54303	ADSS
1946	-1.5428	ASIP
1947	-1.54209	ABCD2
1948	-1.54207	TAAR6
1949	-1.54062	SRF
1950	-1.54061	PATZ1
1951	-1.54025	ZFPM1
1952	-1.53988	NPR1
1953	-1.53907	EFHD2
1954	-1.53858	SF3A2
1955	-1.53664	OR51B6
1956	-1.53556	TMEM248
1957	-1.53515	SLAIN1
1958	-1.53508	CCT2
1959	-1.53508	PRPF6
1960	-1.53471	MAD2L1
1961	-1.53321	CDC7
1962	-1.53318	SETD6
1963	-1.53245	DTL
1964	-1.53196	ADAMTSL1
1965	-1.53159	SOX12
1966	-1.53125	IL18BP
1967	-1.53102	ANKLE1
1968	-1.53096	TPRKB
1969	-1.53071	TAPBPL
1970	-1.52965	SPATS2
1971	-1.52952	ZBTB46
1972	-1.52922	DNMT1
1973	-1.52821	IPO5
1974	-1.52799	GTF3C5
1975	-1.52749	RPL9
1976	-1.52749	SKA2
1977	-1.52742	SHISA8
1978	-1.52711	PRELP
1979	-1.52634	USB1
1980	-1.52596	FASTKD5
1981	-1.52491	SCAI
1982	-1.52466	HIRA
1983	-1.52298	GFI1B
1984	-1.5223	GTF2A1
1985	-1.52103	CAMK2B
1986	-1.52103	SLC22A7
1987	-1.52077	TMEM106C
1988	-1.51989	RIC1
1989	-1.51976	RHEBL1
1990	-1.51884	LOC102724862
1991	-1.51876	ECI1
1992	-1.51876	H2AFB3
1993	-1.51777	BNIP1
1994	-1.51777	SLC35A5
1995	-1.5156	NOP9
1996	-1.51542	QKI
1997	-1.51489	AAMP
1998	-1.51485	TMEM127
1999	-1.51469	FOXP1
[truncated: 17,114 more rows]

## Sheet: Figure 1f
Rank	Log(score)	Gene
1	-13.0684	ABCB1
2	-6.75694	C9
3	-6.59611	CPEB1
4	-5.27026	BRCA2
5	-5.17259	WNT1
6	-5.06264	MUC5AC
7	-4.86963	RBM3
8	-4.7248	MYRF
9	-4.40517	BHMG1
10	-4.31269	CHST4
11	-4.30705	NRG4
12	-4.06253	INSM2
13	-4.04537	EP300
14	-4.012	BCL9L
15	-3.97106	SOX13
16	-3.84412	TDRKH
17	-3.83654	TRIM43
18	-3.82842	SLC1A5
19	-3.8267	GPR65
20	-3.80693	USP24
21	-3.76525	DALRD3
22	-3.7376	C16orf82
23	-3.73518	LCE5A
24	-3.73093	AHSG
25	-3.65932	ATP5B
26	-3.641	TOB2
27	-3.63575	FCN3
28	-3.62375	CEBPB
29	-3.53661	SLC47A1
30	-3.48497	KDM4A
31	-3.46407	PCDHAC1
32	-3.44036	NANOS2
33	-3.43212	KIF18B
34	-3.41512	EML6
35	-3.40385	GRINA
36	-3.40083	POLR2E
37	-3.3752	AGBL5
38	-3.35798	PRDM1
39	-3.3537	MYO9B
40	-3.34758	MDM1
41	-3.34386	KLF5
42	-3.34253	C2orf70
43	-3.33849	COPS7A
44	-3.3379	LPAR5
45	-3.30645	ALPPL2
46	-3.30297	RAB27B
47	-3.29929	SYNJ2BP-COX16
48	-3.27291	EEF1AKMT3
49	-3.25582	SOX9
50	-3.24583	PAGE2B
51	-3.24473	C1QTNF12
52	-3.21633	TNFRSF10A
53	-3.21079	NA
54	-3.20576	FOXD4L5
55	-3.19066	PIH1D3
56	-3.18012	SFTA3
57	-3.1467	ZNF813
58	-3.14116	CHMP3
59	-3.13857	KIF2C
60	-3.12664	CCT7
61	-3.11568	SETD4
62	-3.11521	AADAC
63	-3.11504	ZNF296
64	-3.08672	MAP7D2
65	-3.07997	RPS6KA3
66	-3.07991	PPP2R3C
67	-3.06198	POLE2
68	-3.04176	SYNGR3
69	-3.03777	MRGPRX2
70	-3.03403	UNC93B1
71	-3.02284	SPSB1
72	-3.01523	KHNYN
73	-3.01313	ATXN7L2
74	-3.00991	GATA6
75	-3.00822	WFDC2
76	-2.98704	ZNF841
77	-2.97629	CCL25
78	-2.96863	CRTC3
79	-2.96533	LOC730098
80	-2.94466	DDX31
81	-2.93791	XRN1
82	-2.92797	GPR119
83	-2.91887	BTBD7
84	-2.91739	ZSWIM6
85	-2.91123	FGF14
86	-2.90605	KANK3
87	-2.89218	CHRM5
88	-2.89147	AP3M2
89	-2.88928	HFE
90	-2.88796	KIAA1551
91	-2.87989	SHROOM3
92	-2.8706	ZC3HAV1
93	-2.8539	NFATC1
94	-2.85087	UBE2O
95	-2.83782	ROCK1
96	-2.83298	AKR1D1
97	-2.83027	RNF113B
98	-2.82594	PAX5
99	-2.82232	ZNF648
100	-2.82079	FOXA3
101	-2.82053	SPINT4
102	-2.81012	GABRG1
103	-2.80735	SCN5A
104	-2.80424	BTNL2
105	-2.80225	RP1
106	-2.79596	RAB7A
107	-2.79288	STK16
108	-2.78307	CELA3A
109	-2.77887	RRAD
110	-2.77804	RNF8
111	-2.76963	PKIB
112	-2.76531	CIT
113	-2.76178	CD2
114	-2.75865	OR1E2
115	-2.75215	TRIM61
116	-2.74533	CST1
117	-2.74502	TOMM34
118	-2.73938	ALS2CR12
119	-2.7367	DBT
120	-2.73646	JDP2
121	-2.7184	SLC10A3
122	-2.71492	NRSN1
123	-2.70355	PUS7L
124	-2.70318	TMEM14C
125	-2.70318	ABCF3
126	-2.70301	RPL24
127	-2.69663	CSAG1
128	-2.69317	SSX4
129	-2.69178	C17orf50
130	-2.69026	GLIPR1
131	-2.68827	ABI3BP
132	-2.68376	XPR1
133	-2.68064	PRICKLE4
134	-2.6794	DNAL4
135	-2.67768	LDHAL6B
136	-2.67677	CISD2
137	-2.67461	CDCA8
138	-2.67399	RP2
139	-2.66997	NDUFB5
140	-2.66809	FGD3
141	-2.66358	GCNT7
142	-2.66314	TROVE2
143	-2.66192	WBSCR28
144	-2.6592	UBE2E3
145	-2.65898	CCDC106
146	-2.65195	SETD7
147	-2.65105	CAPN6
148	-2.65	ZNF704
149	-2.64919	HELZ2
150	-2.64888	VPS4A
151	-2.64564	NPIPB5
152	-2.64212	MSR1
153	-2.63878	HIF1A
154	-2.63534	RBP2
155	-2.63127	ZEB1
156	-2.6243	BCL2L1
157	-2.62324	C11orf86
158	-2.61926	H2AFY
159	-2.61827	MTUS1
160	-2.6175	RUSC2
161	-2.61384	TPGS1
162	-2.60984	PADI3
163	-2.60896	TNNC1
164	-2.6006	MRS2
165	-2.59688	CXCL10
166	-2.593	SLC36A3
167	-2.59285	TMEM248
168	-2.59157	UQCC2
169	-2.58714	CCL19
170	-2.58531	CUL7
171	-2.58418	BCL2A1
172	-2.58271	EPDR1
173	-2.57897	ETS1
174	-2.57602	COL4A3BP
175	-2.57558	SMKR1
176	-2.57425	TCEA1
177	-2.57403	KRT10
178	-2.56905	KCNG3
179	-2.56641	DPH1
180	-2.56553	WDR63
181	-2.56502	TEX29
182	-2.56457	TMA16
183	-2.56361	FKBP15
184	-2.55713	SULT1C4
185	-2.55222	EPOP
186	-2.55136	PTK2B
187	-2.54924	ARRDC4
188	-2.549	VWA7
189	-2.54852	OR10S1
190	-2.54697	ZNF582
191	-2.54685	TF
192	-2.54095	C20orf196
193	-2.54067	NDST4
194	-2.54055	TBC1D3C
195	-2.53994	NDFIP1
196	-2.53909	SCGB1C2
197	-2.53889	NDUFA5
198	-2.53768	C2orf83
199	-2.53664	SERPINB3
200	-2.53399	SLC25A36
201	-2.53307	SOX7
202	-2.52532	SLC5A11
203	-2.52208	RNF32
204	-2.51999	POTEF
205	-2.51955	SULT4A1
206	-2.51771	TFPT
207	-2.51431	S100A6
208	-2.50288	HPX
209	-2.49902	ZNF846
210	-2.49811	ZNF182
211	-2.49764	KCNK9
212	-2.49759	SLC15A1
213	-2.49423	EGFL6
214	-2.4905	TMEM212
215	-2.48853	HRG
216	-2.48669	CCR5
217	-2.48492	CYP11A1
218	-2.48176	KCNK13
219	-2.48154	TCTN3
220	-2.48036	RUNX3
221	-2.47542	CERS6
222	-2.47464	SPPL3
223	-2.47047	SLC25A53
224	-2.46802	GRAMD3
225	-2.46787	CCDC116
226	-2.46783	FMO1
227	-2.46772	MSANTD1
228	-2.46651	ALKBH3
229	-2.46297	ASB3
230	-2.4612	C15orf62
231	-2.45857	RBM26
232	-2.45725	TENM1
233	-2.45497	FSHB
234	-2.45462	TINAG
235	-2.4507	RAP1GDS1
236	-2.44815	RHBDD3
237	-2.44464	SRRM2
238	-2.44459	ARL9
239	-2.44309	ZAP70
240	-2.44177	ODF3L2
241	-2.43935	RYR3
242	-2.43848	MGAT2
243	-2.43549	CPSF6
244	-2.43132	PCDHA5
245	-2.42928	OR2A2
246	-2.42821	NUBP1
247	-2.4251	AKR1C3
248	-2.42417	RPL11
249	-2.42377	KDM3A
250	-2.42318	PSMD7
251	-2.42054	LAPTM4B
252	-2.41912	KIF18A
253	-2.41877	HIST1H3E
254	-2.4187	FAM149B1
255	-2.41715	HSD17B7
256	-2.41569	CC2D2A
257	-2.41393	C5orf46
258	-2.41189	OR2W5
259	-2.41121	RELA
260	-2.41036	TMUB1
261	-2.40954	NFAT5
262	-2.40366	ESF1
263	-2.40314	SNPH
264	-2.39957	OTX2
265	-2.39842	CROT
266	-2.39432	CCR4
267	-2.39386	ZNF142
268	-2.39259	NXPH4
269	-2.39129	FAM20A
270	-2.39021	USP39
271	-2.38822	KRT75
272	-2.38569	CERCAM
273	-2.38266	NEFL
274	-2.38262	ANAPC4
275	-2.37942	NUF2
276	-2.37902	SIRPB1
277	-2.37717	EPRS
278	-2.37712	NLRP3
279	-2.37699	NUCKS1
280	-2.37265	CH25H
281	-2.37175	NR5A1
282	-2.36933	OR4C11
283	-2.36608	ARSE
284	-2.36536	CCDC103
285	-2.36476	GZMK
286	-2.3636	CGB2
287	-2.36111	FOXC2
288	-2.3596	MCF2
289	-2.35791	TRABD
290	-2.34995	RAI2
291	-2.34957	LRRC29
292	-2.34817	KIF13A
293	-2.34802	LGALS4
294	-2.34764	SFR1
295	-2.34495	CDCA5
296	-2.34265	MAP2K3
297	-2.3415	UMOD
298	-2.34078	DMTF1
299	-2.34058	RBL1
300	-2.33921	DYNC1I1
301	-2.33617	USP47
302	-2.3356	GAL3ST2
303	-2.33465	GHR
304	-2.33457	DYNC1LI2
305	-2.33229	SH3BP5L
306	-2.33067	SEPTIN10
307	-2.32742	ATP11B
308	-2.32469	XRCC2
309	-2.32441	SPATA6
310	-2.32298	TES
311	-2.32098	SPATA31D1
312	-2.31909	OSGEPL1
313	-2.31702	MRPL18
314	-2.31665	LANCL2
315	-2.31627	GPNMB
316	-2.31621	NEB
317	-2.31597	C7orf66
318	-2.31479	IZUMO1
319	-2.31434	PUM1
320	-2.31339	UFM1
321	-2.31271	SETD9
322	-2.3115	PIK3CD
323	-2.30684	TMEM106B
324	-2.30632	CCDC140
325	-2.30582	CRNKL1
326	-2.30314	CAND2
327	-2.30223	CCL3L1
328	-2.30058	PRR18
329	-2.30005	TRIP6
330	-2.29974	ECM2
331	-2.29957	MOGAT3
332	-2.29766	ADAD2
333	-2.29315	NDUFA2
334	-2.28926	PYY
335	-2.28868	BHLHA15
336	-2.2879	MYH10
337	-2.28426	TMEM55B
338	-2.28226	HUS1B
339	-2.27987	PLA2G10
340	-2.27889	F8
341	-2.27606	CXCR6
342	-2.27554	MEPCE
343	-2.27125	IDI1
344	-2.27077	TAS2R13
345	-2.267	GATA5
346	-2.26452	ZNF83
347	-2.26341	ABLIM3
348	-2.25862	PEA15
349	-2.25407	DDI1
350	-2.2504	MSTN
351	-2.24766	ADAM7
352	-2.24721	AURKAIP1
353	-2.24669	SLC6A18
354	-2.24635	CD34
355	-2.24516	MSANTD3
356	-2.24481	LIPC
357	-2.24336	ZNF714
358	-2.24245	FASTKD3
359	-2.24234	HNRNPU
360	-2.24175	CD83
361	-2.24005	ZNF446
362	-2.24002	IFI27L1
363	-2.2387	RFXANK
364	-2.23836	CTGF
365	-2.23503	UBE2D3
366	-2.23442	ZNF98
367	-2.23267	PTPRZ1
368	-2.23134	UBA3
369	-2.23057	DNAJB5
370	-2.22918	CLDN17
371	-2.22894	LOC100132813
372	-2.22694	TREH
373	-2.22394	RPL17-C18orf32
374	-2.22281	LOR
375	-2.22259	LCE2A
376	-2.22126	FAM83G
377	-2.22032	NTS
378	-2.22029	PMEL
379	-2.21956	CCDC71L
380	-2.21901	PHGR1
381	-2.21567	MED6
382	-2.21524	LCE1F
383	-2.21414	BBS7
384	-2.21365	SPATA31A5
385	-2.21173	KCNV2
386	-2.2114	TESMIN
387	-2.21026	HS3ST1
388	-2.20976	SCGB1D4
389	-2.2078	CCNF
390	-2.20776	ANXA4
391	-2.20676	PSORS1C2
392	-2.20588	C1orf87
393	-2.20552	HNRNPUL1
394	-2.20451	NME2
395	-2.20065	PAQR3
396	-2.20048	N4BP2L2
397	-2.19937	FOCAD
398	-2.19755	RNF19B
399	-2.19569	CYP3A7-CYP3A51P
400	-2.19329	OFD1
401	-2.19149	RNH1
402	-2.19101	FGA
403	-2.18976	HERC2
404	-2.18761	TUBB2A
405	-2.18621	ZNF891
406	-2.18591	HTRA3
407	-2.18539	GPRC5A
408	-2.18272	MRPL24
409	-2.18147	CHID1
410	-2.17872	ARL2
411	-2.17847	LDHD
412	-2.17737	ZKSCAN1
413	-2.17582	TDO2
414	-2.17311	ATAT1
415	-2.1724	TEX19
416	-2.17226	PAPD5
417	-2.1708	MMP12
418	-2.17032	LARP1B
419	-2.16901	TSEN15
420	-2.16867	SLC7A9
421	-2.1683	SEC31B
422	-2.16566	STOX1
423	-2.16534	SPATA46
424	-2.16517	CD22
425	-2.16293	SLC35D2
426	-2.16232	PLEKHA8
427	-2.16179	SLC30A1
428	-2.16064	RBBP8NL
429	-2.16021	RPL29
430	-2.15829	CASP14
431	-2.15679	GTF3C3
432	-2.15649	NOL6
433	-2.15613	RRP1B
434	-2.15573	SMIM10L1
435	-2.15456	ANGPTL1
436	-2.15438	SCYL2
437	-2.15248	FBXL5
438	-2.15242	COX20
439	-2.15222	EIF2S1
440	-2.14861	NHSL1
441	-2.14852	SORBS1
442	-2.14804	FAM117A
443	-2.14721	OR52I1
444	-2.14603	TMEM102
445	-2.14497	ICK
446	-2.14406	GHRHR
447	-2.14393	ZNF548
448	-2.14285	CEP170
449	-2.1425	TIGD5
450	-2.14126	NSRP1
451	-2.13969	ATXN1L
452	-2.13936	CD72
453	-2.13888	LRRC8D
454	-2.13853	DNAJC3
455	-2.13817	MYT1
456	-2.13714	DOK2
457	-2.13655	TSPAN1
458	-2.13654	CERK
459	-2.13616	RGS14
460	-2.13427	DDX43
461	-2.13343	CTCF
462	-2.13033	KCNJ18
463	-2.12726	DRD3
464	-2.12697	ZNF69
465	-2.12626	FAM24B
466	-2.12497	SDS
467	-2.12421	GPR137C
468	-2.12228	HSPD1
469	-2.12204	TFCP2L1
470	-2.12007	KATNAL2
471	-2.11854	NKX2-4
472	-2.11831	POC5
473	-2.11519	KMO
474	-2.11376	ATXN1
475	-2.11222	FAM157A
476	-2.11028	LOC157860
477	-2.10927	PHB2
478	-2.10646	SLC30A5
479	-2.10635	APBB2
480	-2.10623	MED10
481	-2.10484	FRAT2
482	-2.10288	ACSM4
483	-2.10076	ALG14
484	-2.10058	FXR2
485	-2.10055	OR1A1
486	-2.09805	CLDN5
487	-2.09768	UBN2
488	-2.09644	IL36B
489	-2.0956	MRPL40
490	-2.09552	GNG3
491	-2.09484	DNAJA2
492	-2.09237	RSPH3
493	-2.092	SSX5
494	-2.08991	SUPT20HL1
495	-2.08946	TYW3
496	-2.08919	DOCK11
497	-2.0885	AHNAK
498	-2.0864	ELF3
499	-2.08596	FDPS
500	-2.08399	TRIM36
501	-2.08377	NFKBIB
502	-2.08362	WRAP53
503	-2.08086	IRAK3
504	-2.07968	RNASE2
505	-2.07838	ZNF705A
506	-2.07812	PLEKHA1
507	-2.0781	LENG8
508	-2.07269	ERN2
509	-2.07178	CLEC4M
510	-2.07114	EFCAB3
511	-2.07009	PRPF38B
512	-2.07	EIF3E
513	-2.06964	UMAD1
514	-2.06948	CSAG3
515	-2.06684	KLHL41
516	-2.06627	HHLA2
517	-2.06424	NHP2
518	-2.0623	SGK494
519	-2.06205	VIL1
520	-2.06203	HNRNPK
521	-2.06119	KIAA0319
522	-2.06102	ZDHHC11B
523	-2.06057	NKX3-1
524	-2.05985	SCD5
525	-2.0594	HYLS1
526	-2.0542	LUZP1
527	-2.05256	CCRL2
528	-2.05163	ABCC1
529	-2.05095	CDS1
530	-2.05007	LAPTM4A
531	-2.0498	FAM71B
532	-2.04907	ARMCX2
533	-2.04769	LGI4
534	-2.04764	GDAP1L1
535	-2.04683	PI16
536	-2.04652	FAM98A
537	-2.04399	LGALS14
538	-2.04383	MRM1
539	-2.04227	TUSC2
540	-2.04113	NRP2
541	-2.0392	MAGEB3
542	-2.03896	EIF5A2
543	-2.03723	NCOA2
544	-2.03648	ELF1
545	-2.03581	GH1
546	-2.0357	CYP2F1
547	-2.03428	STYXL1
548	-2.03416	LRRC74A
549	-2.03401	AMPD2
550	-2.034	GGTLC2
551	-2.03242	CAB39
552	-2.03165	ARHGEF16
553	-2.03155	PBX3
554	-2.03089	KLHDC10
555	-2.02952	ANKDD1A
556	-2.0291	MCF2L
557	-2.02899	MPZL2
558	-2.0286	ELMSAN1
559	-2.02805	POP7
560	-2.02666	GPX3
561	-2.02636	SCGB1D2
562	-2.0261	LRRC43
563	-2.02534	BST2
564	-2.02414	HLA-DPA1
565	-2.02374	CLDN15
566	-2.02321	CSMD1
567	-2.02269	CDA
568	-2.02191	HMCN2
569	-2.02184	MAP4K4
570	-2.02083	PEX1
571	-2.01991	SLC50A1
572	-2.018	CAMK2N2
573	-2.0154	GABRR1
574	-2.015	GCC2
575	-2.01255	PEBP1
576	-2.01235	CD207
577	-2.01204	OTOG
578	-2.01172	RNF11
579	-2.01032	EVA1A
580	-2.01001	CNTNAP4
581	-2.00689	MAGOHB
582	-2.00657	EHD3
583	-2.00537	PDCD6IP
584	-2.00307	BDH2
585	-2.00279	OR5L2
586	-2.00228	RPS6KB2
587	-2.00154	STAMBPL1
588	-2.00152	NECAB2
589	-2.00101	CHTOP
590	-2.00078	ATP11C
591	-1.9987	NR2F1
592	-1.99848	FAM83E
593	-1.99809	BTN2A1
594	-1.9974	XK
595	-1.99701	GPC6
596	-1.99174	SERP1
597	-1.99157	SYN2
598	-1.99136	MFSD6L
599	-1.99012	SSTR2
600	-1.98949	ZBTB11
601	-1.98835	MCEE
602	-1.98805	LOC643936
603	-1.98796	OR4K1
604	-1.98788	CCDC138
605	-1.98729	TUBB4A
606	-1.9872	FBXL3
607	-1.98586	MYOZ1
608	-1.98561	PBOV1
609	-1.98506	METTL15
610	-1.98481	CPNE9
611	-1.98422	SPTLC3
612	-1.98288	TPRX1
613	-1.98238	TDRD7
614	-1.98205	TOR1B
615	-1.98101	ARID3B
616	-1.98068	SRSF7
617	-1.97964	MYO3A
618	-1.97914	RASGEF1C
619	-1.97638	USP17L18
620	-1.97609	ELOB
621	-1.97543	MYL3
622	-1.97424	OR4D6
623	-1.9742	IFFO1
624	-1.97379	PGLYRP1
625	-1.97196	TMEM160
626	-1.97171	RREB1
627	-1.97033	PLD6
628	-1.97001	C1orf43
629	-1.96928	LGALS3BP
630	-1.96879	SH3TC2
631	-1.96782	RRP1
632	-1.96682	NHLH2
633	-1.96609	MYT1L
634	-1.96569	ZFP30
635	-1.96509	DET1
636	-1.96493	CSTF1
637	-1.96457	ISL1
638	-1.96437	FAM227A
639	-1.96365	CD4
640	-1.96361	MT1F
641	-1.9615	SLC2A5
642	-1.96098	C6orf10
643	-1.95944	C20orf27
644	-1.9588	MBNL1
645	-1.95865	NOLC1
646	-1.9568	DUOXA2
647	-1.95648	DNASE2
648	-1.9553	ADCYAP1
649	-1.95491	SSR4
650	-1.95179	C1QTNF2
651	-1.95121	ZNF335
652	-1.95105	TERF2
653	-1.94827	MARCHF3
654	-1.94754	GBP2
655	-1.94723	HDAC6
656	-1.94715	UST
657	-1.94516	HAUS7
658	-1.94508	PILRB
659	-1.94485	TGFB2
660	-1.94313	OR4A5
661	-1.94249	IZUMO1R
662	-1.94165	NDE1
663	-1.94116	TMEM233
664	-1.94104	STK31
665	-1.9404	PHACTR2
666	-1.93896	NBPF9
667	-1.93719	ZIC2
668	-1.93614	ARMCX4
669	-1.9333	JAKMIP3
670	-1.93237	PPP1R14A
671	-1.93185	CACNG1
672	-1.9317	HGSNAT
673	-1.93163	CDHR1
674	-1.93129	MSI2
675	-1.9286	CYP1A1
676	-1.92746	KRTAP4-12
677	-1.9272	SLC6A7
678	-1.92702	IER3
679	-1.92551	BCL6B
680	-1.92361	LSM7
681	-1.92321	SNX21
682	-1.9222	PARP3
683	-1.92194	HTR1A
684	-1.92169	CSF1R
685	-1.92071	CALCR
686	-1.92067	SLC35G4
687	-1.91995	CCNB2
688	-1.91981	SLC25A12
689	-1.91869	PHF3
690	-1.9179	MS4A5
691	-1.91603	GPX2
692	-1.9156	ZNF20
693	-1.91417	CPEB4
694	-1.91229	OPN5
695	-1.91218	XG
696	-1.91176	THAP7
697	-1.91052	GAL3ST1
698	-1.91045	NMBR
699	-1.90633	TOB1
700	-1.90539	ELAC2
701	-1.9049	OR8H3
702	-1.90459	TBX6
703	-1.90316	KCNMB2
704	-1.90309	CA12
705	-1.90194	RAB21
706	-1.90084	DAGLB
707	-1.9008	MRPS18B
708	-1.90001	CTIF
709	-1.89922	ATG7
710	-1.89767	PAX6
711	-1.89715	FOXC1
712	-1.89585	HCN3
713	-1.89527	ROM1
714	-1.89449	ZNF300
715	-1.89408	VPS37B
716	-1.89405	NMNAT1
717	-1.89259	GNA12
718	-1.89232	SYBU
719	-1.89164	C11orf71
720	-1.89137	DUS3L
721	-1.89086	KIAA2012
722	-1.89052	CHEK1
723	-1.88877	RPUSD2
724	-1.8887	TSSC4
725	-1.88743	HSDL2
726	-1.88733	CTTNBP2NL
727	-1.88699	CC2D2B
728	-1.88646	PSMB2
729	-1.88626	C11orf80
730	-1.88526	UROD
731	-1.88399	TDRD3
732	-1.88353	HIST1H2BC
733	-1.8825	IFNL1
734	-1.87985	TRAF7
735	-1.87976	DACT1
736	-1.87916	CIDEC
737	-1.87837	SRRD
738	-1.87831	F13B
739	-1.87788	TRIM49B
740	-1.87661	TACC3
741	-1.87582	RPS18
742	-1.87501	EIF3M
743	-1.87458	PCDHGC5
744	-1.87306	SGCE
745	-1.87302	OR1L3
746	-1.87277	SOX4
747	-1.87209	CSDE1
748	-1.87086	PRRT4
749	-1.87063	ATOH1
750	-1.86996	IGSF11
751	-1.86983	SLC1A1
752	-1.86902	OCIAD2
753	-1.86812	CDH2
754	-1.86803	NAT10
755	-1.86544	NPFF
756	-1.86499	EAF2
757	-1.86312	KRTAP1-3
758	-1.86261	ACER3
759	-1.86208	ANGPT1
760	-1.86148	SLC39A12
761	-1.86116	OR2T3
762	-1.86069	CCDC88B
763	-1.86003	ROCK2
764	-1.85981	SMURF1
765	-1.8594	SYNE4
766	-1.85821	YME1L1
767	-1.85817	C20orf202
768	-1.85624	CEP97
769	-1.85511	C9orf72
770	-1.8549	MPO
771	-1.85471	REV3L
772	-1.85452	IPO7
773	-1.85384	TNNI3
774	-1.85359	LGALS16
775	-1.85328	IGLL1
776	-1.85121	TMEM38A
777	-1.85004	TSPY1
778	-1.84915	PRKG1
779	-1.84845	DHRS9
780	-1.84826	SAMD7
781	-1.84683	PTCD1
782	-1.84524	SERPINB8
783	-1.84469	LOC389602
784	-1.84366	SLITRK3
785	-1.84206	BMP5
786	-1.84197	SEC14L3
787	-1.84049	ZDHHC5
788	-1.83893	USP9X
789	-1.83863	TMEM64
790	-1.83776	LTBP1
791	-1.83732	ANKRD28
792	-1.83651	SLFNL1
793	-1.83589	RPL7L1
794	-1.8358	ANKRD60
795	-1.83562	HSPA1B
796	-1.83526	RNF43
797	-1.83425	EPHB6
798	-1.83375	STK32B
799	-1.83336	PTPRR
800	-1.83274	TRAPPC2L
801	-1.83256	MC1R
802	-1.83218	GALNT3
803	-1.83177	ADH6
804	-1.83153	IBA57
805	-1.83115	BSND
806	-1.83109	PHRF1
807	-1.82971	JPT1
808	-1.82944	SVIP
809	-1.8283	TRIM38
810	-1.82807	ITGBL1
811	-1.82798	DAZ2
812	-1.82655	NR2E3
813	-1.82513	MCUB
814	-1.82504	EFHD2
815	-1.82408	ISG20L2
816	-1.82379	KIAA1683
817	-1.82336	SNX13
818	-1.82264	TIMM8A
819	-1.822	EME1
820	-1.8218	TAPBP
821	-1.8216	OR1B1
822	-1.82051	C14orf1
823	-1.81964	IQCF2
824	-1.81936	FAM86B1
825	-1.81899	PPT2
826	-1.81779	EMG1
827	-1.8175	NPIPA3
828	-1.8173	KIF15
829	-1.81613	NUB1
830	-1.81602	WDR75
831	-1.81313	DCST1
832	-1.81313	VTA1
833	-1.81161	PSMA6
834	-1.81158	ATP6V0E1
835	-1.81051	ABHD12
836	-1.8104	SMIM10
837	-1.81012	ALOX12
838	-1.80975	MARCKSL1
839	-1.80939	CEP128
840	-1.80863	VCL
841	-1.80819	CWH43
842	-1.80718	C10orf95
843	-1.80676	PKHD1
844	-1.80587	DHCR7
845	-1.80574	DSC1
846	-1.80435	GPT
847	-1.80283	DAZ4
848	-1.8014	KCTD16
849	-1.80093	GLB1L
850	-1.80033	OR2V2
851	-1.80005	SLC51A
852	-1.79997	C17orf97
853	-1.79926	FKBP3
854	-1.79852	ST20
855	-1.79727	PFAS
856	-1.79694	DTYMK
857	-1.79615	LCTL
858	-1.79569	ACSL5
859	-1.79555	PTGES3
860	-1.79496	NCEH1
861	-1.79388	ZNF600
862	-1.79358	CHADL
863	-1.79285	TPP2
864	-1.79277	HIST1H3C
865	-1.79185	HAS3
866	-1.79145	LRRN4
867	-1.79129	A2ML1
868	-1.79121	PCF11
869	-1.79006	DMRTA1
870	-1.78941	GPR32
871	-1.78901	TMEM167B
872	-1.78725	IFNA6
873	-1.78685	C12orf80
874	-1.7864	TAC4
875	-1.78587	TEX13B
876	-1.7855	FDX1
877	-1.78542	HTR3D
878	-1.78447	SELENOW
879	-1.78389	PRPF4
880	-1.78352	MAGT1
881	-1.78288	PPFIA2
882	-1.78244	SMCO4
883	-1.78196	KLF2
884	-1.78039	RALGAPA1
885	-1.78036	ZNF773
886	-1.78	USP17L2
887	-1.77947	SLC31A1
888	-1.77898	IFNG
889	-1.77866	TRAPPC3L
890	-1.77843	EQTN
891	-1.77812	DNAJA1
892	-1.77637	ZC2HC1C
893	-1.7763	C14orf178
894	-1.77627	CCL3L3
895	-1.77492	DYTN
896	-1.77454	HBS1L
897	-1.77355	EVA1C
898	-1.77229	PLGLB1
899	-1.77198	TBC1D22B
900	-1.77121	ASH2L
901	-1.77088	MBD1
902	-1.76955	ZYG11B
903	-1.76924	MMADHC
904	-1.76919	CDK11B
905	-1.76838	B3GNT3
906	-1.7682	MAGED2
907	-1.76777	RBFA
908	-1.76688	TTBK1
909	-1.76612	INSM1
910	-1.76556	SPRY4
911	-1.76523	ZNF185
912	-1.76515	GSTA2
913	-1.76505	AP3D1
914	-1.76424	SLC27A4
915	-1.76379	IL6R
916	-1.76359	HOXA7
917	-1.76339	SERINC2
918	-1.76319	PMCH
919	-1.76291	TRMT1L
920	-1.76243	CCL8
921	-1.7616	ZKSCAN4
922	-1.76148	CFHR2
923	-1.76105	AHSP
924	-1.76073	RPS26
925	-1.7603	ZFP3
926	-1.75978	RGS1
927	-1.75978	CRP
928	-1.759	MAMLD1
929	-1.75875	EMC3
930	-1.75858	SEC14L1
931	-1.75845	C4orf33
932	-1.75806	TNFAIP3
933	-1.75771	OR7G3
934	-1.75768	HSH2D
935	-1.75731	BARX1
936	-1.75585	ZSCAN2
937	-1.7558	C1orf27
938	-1.7551	SERPINA5
939	-1.75466	CLCN4
940	-1.7539	DHX8
941	-1.75321	RAB9A
942	-1.75252	NUP107
943	-1.75134	KDM4B
944	-1.75124	GID8
945	-1.75088	UBXN6
946	-1.74997	FTH1
947	-1.74975	BBS4
948	-1.74744	NOP10
949	-1.74722	OR6C3
950	-1.74722	GADD45G
951	-1.74642	TMED8
952	-1.74642	MKI67
953	-1.74615	C16orf62
954	-1.7449	CLIP2
955	-1.74451	RIMBP3C
956	-1.74376	MRPL4
957	-1.74328	GCSAML
958	-1.74275	CEP41
959	-1.74239	HIST2H4B
960	-1.74151	HSD17B11
961	-1.74115	PRKCD
962	-1.74112	TEX261
963	-1.73988	BNIP3
964	-1.73967	CXorf36
965	-1.73928	RNF26
966	-1.73893	FGFR4
967	-1.73874	PDK2
968	-1.73864	CRABP1
969	-1.73791	RAN
970	-1.73717	SLC10A6
971	-1.73688	CCK
972	-1.73617	INPP4B
973	-1.73558	XXYLT1
974	-1.73506	NPPB
975	-1.73492	SLC48A1
976	-1.73466	HNRNPA1L2
977	-1.7337	CDKN1B
978	-1.73285	NDUFAF5
979	-1.73248	DHRS1
980	-1.73198	KDELC2
981	-1.73154	RAX
982	-1.73126	GRM6
983	-1.73079	TSSK1B
984	-1.73074	KLF7
985	-1.73042	PLEKHG7
986	-1.73004	SRSF4
987	-1.72881	FAM237A
988	-1.7283	TGFBR2
989	-1.72776	MAP3K7
990	-1.7276	STX4
991	-1.72709	LTB4R
992	-1.72677	RPS19
993	-1.72667	PRG3
994	-1.72658	ZNF273
995	-1.7264	CYP4X1
996	-1.72621	NEUROG1
997	-1.72589	CDRT15
998	-1.7252	NR4A3
999	-1.72485	DLD
1000	-1.72404	ROPN1
1001	-1.724	DCTN5
1002	-1.72365	PLCZ1
1003	-1.72356	DEFB134
1004	-1.7228	C1QL4
1005	-1.72202	THPO
1006	-1.72159	PSMB6
1007	-1.72042	BRIX1
1008	-1.7204	PIGO
1009	-1.72038	TEX46
1010	-1.71894	THEMIS2
1011	-1.71858	C8orf87
1012	-1.7184	RGMB
1013	-1.71819	MEGF11
1014	-1.71804	SLC9A6
1015	-1.71686	CNOT6
1016	-1.71604	DYM
1017	-1.71566	KLC2
1018	-1.71514	VNN3
1019	-1.71496	ENAM
1020	-1.71449	LOC100130597
1021	-1.71388	ZFPM2
1022	-1.71332	ZFR
1023	-1.71307	CXorf40B
1024	-1.71305	ARNT
1025	-1.71215	MEX3A
1026	-1.71197	MAP2K1
1027	-1.71191	ING1
1028	-1.71099	GALNT5
1029	-1.71048	MARCHF9
1030	-1.71014	EFCAB14
1031	-1.70983	C5orf30
1032	-1.70976	TMEM231
1033	-1.70903	CETN1
1034	-1.70865	PPP1R42
1035	-1.70797	TMC4
1036	-1.7075	SIRPG
1037	-1.7069	KBTBD11
1038	-1.70653	OBP2A
1039	-1.70635	RHOQ
1040	-1.70615	ALG5
1041	-1.70564	KRTAP25-1
1042	-1.70556	TMEM241
1043	-1.7052	CRHR2
1044	-1.70494	HADHA
1045	-1.70476	MRPL17
1046	-1.70459	RAB2B
1047	-1.70456	PIEZO1
1048	-1.70406	FFAR4
1049	-1.70404	FLT3
1050	-1.70292	CARHSP1
1051	-1.7027	OLAH
1052	-1.70209	GCFC2
1053	-1.70178	NCOA6
1054	-1.70062	APOE
1055	-1.70049	ZBTB47
1056	-1.70012	FAM153A
1057	-1.69897	CDX2
1058	-1.69836	ICA1L
1059	-1.69771	TMTC1
1060	-1.69763	GARNL3
1061	-1.69754	RPN2
1062	-1.69724	ACOT2
1063	-1.69678	GPKOW
1064	-1.69644	NOM1
1065	-1.69626	TCOF1
1066	-1.69611	MPV17L
1067	-1.69521	NAT8B
1068	-1.69499	FKBPL
1069	-1.69486	PPM1L
1070	-1.69433	ENOPH1
1071	-1.69388	PHOX2A
1072	-1.69336	UBTD1
1073	-1.69293	FLII
1074	-1.69274	TRIM45
1075	-1.69265	YPEL4
1076	-1.69231	PTGFRN
1077	-1.69188	SOWAHA
1078	-1.69163	GALNT7
1079	-1.69152	KLHL7
1080	-1.69135	ZBTB8A
1081	-1.69135	CCDC25
1082	-1.69105	ZKSCAN2
1083	-1.69054	TRANK1
1084	-1.69052	RXFP4
1085	-1.68941	ATXN10
1086	-1.68878	ZNF792
1087	-1.68873	ALKBH1
1088	-1.68854	MOB2
1089	-1.68837	BDKRB2
1090	-1.68831	RERG
1091	-1.68829	C1orf162
1092	-1.68812	ZNF596
1093	-1.68761	RPL10L
1094	-1.68736	TRPM3
1095	-1.68721	MAML1
1096	-1.68677	PTX3
1097	-1.68611	LACTB
1098	-1.68525	HIGD1B
1099	-1.68468	FAM57B
1100	-1.6843	ZNF726
1101	-1.6839	RPS6KA5
1102	-1.68386	ST3GAL5
1103	-1.68281	VIM
1104	-1.68171	PAPSS2
1105	-1.68152	NEK8
1106	-1.6815	ABLIM2
1107	-1.68091	MUC1
1108	-1.68091	HACE1
1109	-1.68064	ZNHIT3
1110	-1.68023	PLCL1
1111	-1.67983	ZNF442
1112	-1.67956	ARHGAP33
1113	-1.679	OR13G1
1114	-1.67848	CDH3
1115	-1.67832	ZFC3H1
1116	-1.67755	NUDT2
1117	-1.67741	DCAF17
1118	-1.67702	ESRRB
1119	-1.67695	NYX
1120	-1.67677	AARD
1121	-1.67634	CEP78
1122	-1.67547	BABAM2
1123	-1.67524	STARD4
1124	-1.67522	HELT
1125	-1.67518	N4BP1
1126	-1.67494	FSHR
1127	-1.67473	ALLC
1128	-1.67418	UBE2L3
1129	-1.67418	GSG2
1130	-1.67252	ZNF519
1131	-1.67227	CORT
1132	-1.67205	MRPL54
1133	-1.67182	KLHL6
1134	-1.67099	RFPL2
1135	-1.67095	LOC105377134
1136	-1.66993	ZNF572
1137	-1.66975	H3F3A
1138	-1.66914	DENND1C
1139	-1.66888	BCS1L
1140	-1.66888	HMBS
1141	-1.66782	CLYBL
1142	-1.66681	AKAP4
1143	-1.66657	MRPL36
1144	-1.66585	RXFP2
1145	-1.66551	TRPV5
1146	-1.66466	HESX1
1147	-1.66378	TRPC1
1148	-1.66364	ZNF343
1149	-1.66362	FAM171B
1150	-1.66344	FLRT1
1151	-1.66328	FAM126B
1152	-1.66258	GEMIN7
1153	-1.66154	ASIP
1154	-1.66134	P2RY4
1155	-1.66049	AMY1C
1156	-1.65969	ADSS
1157	-1.65934	OR5R1
1158	-1.65918	ZNF426
1159	-1.65845	CDY2A
1160	-1.65791	HECTD3
1161	-1.65758	EPYC
1162	-1.65742	ETV1
1163	-1.65732	CEACAM1
1164	-1.65732	ZDHHC3
1165	-1.65712	C8orf76
1166	-1.65639	HCRTR1
1167	-1.6563	TLX1
1168	-1.65553	TRIM29
1169	-1.65537	MEF2B
1170	-1.65435	AADACL3
1171	-1.6538	KRTAP29-1
1172	-1.65304	ACSBG1
1173	-1.65271	SH2D3C
1174	-1.65232	CELSR3
1175	-1.65171	OSBPL10
1176	-1.65168	RAD17
1177	-1.65131	MKRN2OS
1178	-1.65059	ZBTB8OS
1179	-1.65039	DENND6A
1180	-1.65028	FJX1
1181	-1.64985	NADK2
1182	-1.64929	GALNT16
1183	-1.64927	RAPGEFL1
1184	-1.64921	DEXI
1185	-1.64826	GLUL
1186	-1.64757	VPS37A
1187	-1.64726	SLC18A3
1188	-1.64624	KRT5
1189	-1.64541	RAB40B
1190	-1.64524	KRTAP9-8
1191	-1.64426	MAVS
1192	-1.6442	GPR152
1193	-1.64367	PPARD
1194	-1.64342	SLC25A5
1195	-1.64292	DCUN1D5
1196	-1.64277	MAML2
1197	-1.64254	UBE2Q2L
1198	-1.64227	CCNI
1199	-1.64207	KCNAB2
1200	-1.64144	TMEM109
1201	-1.641	DLGAP4
1202	-1.64079	OR10A4
1203	-1.6403	HAUS5
1204	-1.63939	ZBTB2
1205	-1.63931	NIFK
1206	-1.63891	TAS2R7
1207	-1.63833	SCAMP3
1208	-1.63737	DAPL1
1209	-1.63735	KLHDC3
1210	-1.63684	STK17A
1211	-1.63652	GSG1L
1212	-1.63635	PREPL
1213	-1.63586	RARG
1214	-1.63506	TANK
1215	-1.63487	NEFH
1216	-1.63442	MOB1A
1217	-1.6344	PHF20
1218	-1.63423	C4B
1219	-1.63345	FLVCR2
1220	-1.63317	PARP15
1221	-1.63317	SPHK2
1222	-1.63302	SPATA31E1
1223	-1.63261	WFDC1
1224	-1.63248	SLC22A12
1225	-1.63222	REG1A
1226	-1.63173	TWNK
1227	-1.63151	SGK1
1228	-1.63054	JUP
1229	-1.62958	FFAR3
1230	-1.62862	NAP1L4
1231	-1.62838	INPP5D
1232	-1.62805	PPCS
1233	-1.62766	PRR19
1234	-1.62729	LYN
1235	-1.62386	IRAK1BP1
1236	-1.62382	SEPTIN1
1237	-1.62366	NOBOX
1238	-1.62361	ZC3H10
1239	-1.62289	CTSF
1240	-1.62288	PPP1R36
1241	-1.62278	GDF11
1242	-1.62193	TBC1D10C
1243	-1.62098	CSK
1244	-1.62066	HOXA10
1245	-1.62048	ICMT
1246	-1.62031	CLEC19A
1247	-1.62015	MAP3K21
1248	-1.62004	RXRG
1249	-1.61963	TMEM236
1250	-1.6191	ALPK1
1251	-1.61856	GIMAP5
1252	-1.61824	SNRNP27
1253	-1.61723	HOXA9
1254	-1.61689	FERD3L
1255	-1.6168	C1QTNF7
1256	-1.61617	MDFI
1257	-1.61617	PFKFB4
1258	-1.61606	NDFIP2
1259	-1.61557	PCDHB7
1260	-1.61443	DBF4
1261	-1.61427	PADI1
1262	-1.61348	IL21R
1263	-1.61297	RMI2
1264	-1.61281	SLC37A4
1265	-1.61266	KIAA1958
1266	-1.61257	AKAP1
1267	-1.6125	ANXA2
1268	-1.61165	TRIM8
1269	-1.61154	PACS1
1270	-1.6109	UBE2NL
1271	-1.6102	REEP4
1272	-1.60982	RAB11FIP5
1273	-1.60891	SIX1
1274	-1.60873	FLRT3
1275	-1.60799	IFNL2
1276	-1.60748	CPEB3
1277	-1.60707	ADGRD2
1278	-1.60695	OTUD1
1279	-1.60621	ANKRD34B
1280	-1.60616	TSPAN6
1281	-1.60553	PRPF3
1282	-1.60537	SAMD5
1283	-1.60525	FAM105A
1284	-1.60471	TPSB2
1285	-1.60448	UBE2Q1
1286	-1.60411	OR51A2
1287	-1.60396	YBX2
1288	-1.60349	PDXDC1
1289	-1.60338	EXPH5
1290	-1.60279	INTS8
1291	-1.60229	SEC14L6
1292	-1.60163	SPATA16
1293	-1.60072	CTSO
1294	-1.60027	BCL7A
1295	-1.59982	JPH2
1296	-1.59894	CDCA3
1297	-1.59836	CABLES1
1298	-1.59803	CLCN5
1299	-1.59714	SLC22A1
1300	-1.59624	GPR45
1301	-1.59535	PHLDB2
1302	-1.59535	PAF1
1303	-1.59489	SYDE1
1304	-1.59447	CCDC82
1305	-1.59404	GPR143
1306	-1.59366	ATM
1307	-1.59365	ZNF391
1308	-1.5936	KCNS1
1309	-1.59351	TSGA10
1310	-1.59344	MYBPH
1311	-1.59249	COL23A1
1312	-1.59203	SRY
1313	-1.59181	CFAP53
1314	-1.59068	MLF1
1315	-1.59056	IL17RA
1316	-1.59032	MARCKS
1317	-1.59008	C10orf71
1318	-1.59005	MYBPC1
1319	-1.58993	MMP25
1320	-1.58978	GSDMA
1321	-1.58971	FAM157B
1322	-1.5885	CEACAM21
1323	-1.5883	LYPD3
1324	-1.58825	ZNF705D
1325	-1.58744	TDRD5
1326	-1.58685	KRT7
1327	-1.58613	PRPF19
1328	-1.58613	ECH1
1329	-1.58608	MRPL12
1330	-1.58593	GALNT15
1331	-1.58483	SLC23A3
1332	-1.58463	TXNDC11
1333	-1.58443	RBMY1B
1334	-1.58419	TPSAB1
1335	-1.58396	SEC24A
1336	-1.58393	EIF4E2
1337	-1.58381	STAT6
1338	-1.58364	SSR1
1339	-1.58343	GOLGA6L6
1340	-1.58309	XRCC3
1341	-1.58223	RPGRIP1
1342	-1.58148	TCHP
1343	-1.58137	ZFP57
1344	-1.58079	OR10A6
1345	-1.58026	PIK3R6
1346	-1.58024	CFL2
1347	-1.5798	TPSD1
1348	-1.57925	MAP7D1
1349	-1.57851	GMEB1
1350	-1.57794	CDSN
1351	-1.57759	NAALADL2
1352	-1.57736	SPNS3
1353	-1.57736	AQP5
1354	-1.57711	TMEM14B
1355	-1.57708	C9orf47
1356	-1.57708	TPT1
1357	-1.5769	TRIM10
1358	-1.57675	RPL26
1359	-1.57623	BCKDHB
1360	-1.57589	SCRT2
1361	-1.57571	LRRC15
1362	-1.57569	C1orf116
1363	-1.5754	NCKAP1
1364	-1.57463	SS18
1365	-1.57447	UBQLN2
1366	-1.57411	LRRC63
1367	-1.57372	ATAD3A
1368	-1.5737	DEFB119
1369	-1.5737	EBAG9
1370	-1.57328	GTPBP1
1371	-1.57251	PAK4
1372	-1.5724	MROH9
1373	-1.57221	ZSCAN9
1374	-1.57201	ZNF93
1375	-1.57193	CEP152
1376	-1.57178	ZNF562
1377	-1.57117	SRSF5
1378	-1.57017	BHLHB9
1379	-1.5701	KLK3
1380	-1.57005	FSIP1
1381	-1.5698	IL2
1382	-1.56968	ANKFN1
1383	-1.56949	FKBP6
1384	-1.56881	TOR2A
1385	-1.56865	ZSCAN18
1386	-1.56864	ELFN1
1387	-1.56811	GJB3
1388	-1.56782	C19orf33
1389	-1.56772	MIS18BP1
1390	-1.56754	LCE1C
1391	-1.56716	C12orf73
1392	-1.567	SLC5A7
1393	-1.56693	GJB5
1394	-1.56681	ZZEF1
1395	-1.56639	CTNS
1396	-1.56617	TXK
1397	-1.56589	TEX28
1398	-1.56516	C16orf90
1399	-1.56494	PCDH15
1400	-1.56451	TTC8
1401	-1.56436	C22orf15
1402	-1.56428	KLK12
1403	-1.56387	SBDS
1404	-1.56368	MAP3K11
1405	-1.56368	PDE6A
1406	-1.56319	VNN1
1407	-1.56285	BUD31
1408	-1.56274	TMEM150B
1409	-1.56223	PLXDC1
1410	-1.56203	WASL
1411	-1.56117	UGT1A3
1412	-1.56111	PNMA2
1413	-1.56105	MYZAP
1414	-1.56095	TACR2
1415	-1.55876	CHRNA7
1416	-1.55798	AARSD1
1417	-1.55794	PROM2
1418	-1.55783	DNAJC25-GNG10
1419	-1.55782	FUT9
1420	-1.55768	HSPA1A
1421	-1.5576	MCRIP1
1422	-1.55738	C1QBP
1423	-1.55736	NYNRIN
1424	-1.55631	GATAD2B
1425	-1.55532	THAP8
1426	-1.55469	DDX3Y
1427	-1.55426	SLC25A46
1428	-1.55393	PBRM1
1429	-1.5539	ZMYM4
1430	-1.55351	RIPK3
1431	-1.55309	TMEM267
1432	-1.5528	KRTAP12-3
1433	-1.55228	CALR
1434	-1.55162	KBTBD2
1435	-1.55146	RAD18
1436	-1.55063	TRAF3IP3
1437	-1.55026	ZBTB9
1438	-1.55015	SUPV3L1
1439	-1.54992	SLC25A26
1440	-1.54986	MLLT11
1441	-1.54977	HDGF
1442	-1.54907	CCDC40
1443	-1.54829	METTL21C
1444	-1.54794	TTLL2
1445	-1.54777	PGM5
1446	-1.54749	RPS23
1447	-1.54717	IVL
1448	-1.5467	SPOCD1
1449	-1.5459	NDUFB9
1450	-1.54589	C6orf48
1451	-1.54544	BRCA1
1452	-1.54516	ZFP1
1453	-1.54511	SHISA7
1454	-1.5448	BET1
1455	-1.54461	CENPU
1456	-1.54458	WWOX
1457	-1.5442	CEP57
1458	-1.54369	OPRPN
1459	-1.54353	WDR35
1460	-1.54333	WDR43
1461	-1.54312	NFAM1
1462	-1.54297	SLC1A6
1463	-1.54275	STRN4
1464	-1.54225	IGFL1
1465	-1.5421	MCRIP2
1466	-1.54197	S100A13
1467	-1.54139	KIAA1210
1468	-1.54118	CFTR
1469	-1.54101	ADGRG5
1470	-1.54094	FUBP1
1471	-1.54058	RABGAP1
1472	-1.5404	ABHD5
1473	-1.53978	SLC22A25
1474	-1.53973	NASP
1475	-1.53817	MAGEC2
1476	-1.53796	RNLS
1477	-1.53787	GALT
1478	-1.5378	HHLA1
1479	-1.53729	SEC16B
1480	-1.53651	PLA2G12B
1481	-1.53573	VPS37C
1482	-1.53496	C1QTNF9
1483	-1.53488	VPREB1
1484	-1.53456	SECTM1
1485	-1.53429	ZFPL1
1486	-1.53419	NPTX1
1487	-1.53402	RPS3A
1488	-1.53392	NANS
1489	-1.53266	ATG4A
1490	-1.53257	FAM43B
1491	-1.53226	IGSF1
1492	-1.5319	FAM96A
1493	-1.53189	NIPSNAP1
1494	-1.53153	ZNF444
1495	-1.5314	POLR2K
1496	-1.53112	MEI1
1497	-1.53111	ZNF433
1498	-1.53049	ARMCX5
1499	-1.53035	SQLE
1500	-1.53025	OTUD6B
1501	-1.5301	DEFB104B
1502	-1.53009	HDGFRP2
1503	-1.52963	KRTCAP3
1504	-1.5296	GMDS
1505	-1.52953	TAPBPL
1506	-1.52908	FRS2
1507	-1.529	SMIM29
1508	-1.52884	PHOX2B
1509	-1.52831	ZFYVE19
1510	-1.52802	PCP4
1511	-1.52752	VBP1
1512	-1.52681	CRCT1
1513	-1.52667	FAM110D
1514	-1.52624	LDHC
1515	-1.5259	C16orf97
1516	-1.52581	MAGEB6
1517	-1.52581	LAMA4
1518	-1.52559	NUDT10
1519	-1.52559	AVP
1520	-1.52506	CGGBP1
1521	-1.5236	NUP188
1522	-1.52355	SECISBP2
1523	-1.52297	OGFOD2
1524	-1.52282	PTPRB
1525	-1.52279	AREG
1526	-1.52249	OR5H14
1527	-1.52205	PDZRN3
1528	-1.5213	CDC20
1529	-1.52123	KCNA6
1530	-1.52055	ADAM29
1531	-1.51981	SLC7A3
1532	-1.51971	ITIH2
1533	-1.51969	FAM47C
1534	-1.51917	KRTAP19-1
1535	-1.51907	IAPP
1536	-1.51873	TMED7-TICAM2
1537	-1.51833	SPRR3
1538	-1.51814	ZBTB1
1539	-1.51788	ATP10B
1540	-1.51788	ESYT1
1541	-1.51758	RAB3IP
1542	-1.51751	P2RX7
1543	-1.51726	AGTRAP
1544	-1.51684	ZNF799
1545	-1.51537	OAZ3
1546	-1.51506	CCR2
1547	-1.51505	OR8D1
1548	-1.51463	CXorf57
1549	-1.51462	TMEM86A
1550	-1.51439	TRIM22
1551	-1.51414	PRR25
1552	-1.51365	UBE4A
1553	-1.51322	TBXA2R
1554	-1.51264	C2CD5
1555	-1.51244	ASNA1
1556	-1.5122	ZNF226
1557	-1.51204	SGCG
1558	-1.5118	ZNF267
1559	-1.51097	CDKN1C
1560	-1.51097	RPL38
1561	-1.51041	CCND3
1562	-1.51024	TNFSF4
1563	-1.50991	ZNF614
1564	-1.50952	DFFA
1565	-1.50806	MRM2
1566	-1.50802	C2orf80
1567	-1.50795	RUNDC3A
1568	-1.50737	WNT10A
1569	-1.50734	SCGB3A2
1570	-1.50682	CHRNA4
1571	-1.50678	FAM180A
1572	-1.50671	SMYD5
1573	-1.5054	ACBD3
1574	-1.50518	ACOT1
1575	-1.50452	FUT10
1576	-1.50446	GSAP
1577	-1.50375	PPP1R3C
1578	-1.50331	SNCB
1579	-1.50249	LIPM
1580	-1.50231	ZDHHC19
1581	-1.50177	ITIH1
1582	-1.50172	KLHDC8B
1583	-1.50159	ALDH3B1
1584	-1.50147	PDP1
1585	-1.50125	PMM1
1586	-1.50122	PTH
1587	-1.50089	CACNG5
1588	-1.50041	KPNA5
1589	-1.50018	DBF4B
1590	-1.49991	PIRT
1591	-1.49937	KLHL33
1592	-1.49901	MCMDC2
1593	-1.49875	DEFB132
1594	-1.49819	TBX3
1595	-1.49805	CIB4
1596	-1.49796	SCAF8
1597	-1.49663	MAGEA5
1598	-1.49658	CA5B
1599	-1.49625	TFDP2
1600	-1.49598	ARMCX6
1601	-1.49592	LMOD3
1602	-1.49543	CDK15
1603	-1.49523	TRPV6
1604	-1.49488	DNASE1
1605	-1.49474	BNIPL
1606	-1.49461	ELF2
1607	-1.49452	LMNTD2
1608	-1.4944	C9orf85
1609	-1.49393	C2CD4A
1610	-1.49382	DEFB104A
1611	-1.49354	BRAF
1612	-1.49313	ATF6
1613	-1.49293	WDR60
1614	-1.49285	ERP27
1615	-1.49268	TFF2
1616	-1.49243	LOC388436
1617	-1.49214	FAM168A
1618	-1.49173	FAM160B2
1619	-1.49103	CA5A
1620	-1.49034	EDARADD
1621	-1.49026	ARL16
1622	-1.48996	HCFC1
1623	-1.48964	DNAH7
1624	-1.48924	AADAT
1625	-1.489	PDS5B
1626	-1.48895	RAB11FIP2
1627	-1.48866	RGPD6
1628	-1.48826	CCDC182
1629	-1.48805	TFDP3
1630	-1.48773	GNPTG
1631	-1.48757	LIG3
1632	-1.48709	HRH2
1633	-1.48688	WDR48
1634	-1.48677	PTPRQ
1635	-1.48666	PLCXD2
1636	-1.48641	SCOC
1637	-1.48622	GJA8
1638	-1.4862	TEPSIN
1639	-1.48614	TAS2R39
1640	-1.48492	PRDM13
1641	-1.48429	RAB17
1642	-1.48425	OR8D2
1643	-1.48414	CCDC65
1644	-1.48413	PCDHB10
1645	-1.48393	DGCR6L
1646	-1.4835	LSG1
1647	-1.48345	LRRC39
1648	-1.48328	CLIP4
1649	-1.48276	FBXL6
1650	-1.48208	ACAP1
1651	-1.48178	DLC1
1652	-1.48167	AP4E1
1653	-1.48153	SYCN
1654	-1.48096	UBE2S
1655	-1.48087	RELT
1656	-1.48071	C4orf45
1657	-1.48057	SMU1
1658	-1.48028	OR52E2
1659	-1.48026	SRPK1
1660	-1.48004	NAMPT
1661	-1.47963	PRKAG3
1662	-1.47925	RNF19A
1663	-1.47903	CTU1
1664	-1.47885	JSRP1
1665	-1.4787	SOX30
1666	-1.47799	MYH4
1667	-1.47735	RAD54L
1668	-1.47723	TCTEX1D1
1669	-1.47692	RAB41
1670	-1.4767	VPS33B
1671	-1.47667	PLEKHH2
1672	-1.47642	PGGHG
1673	-1.47603	WFDC11
1674	-1.47599	MIEF1
1675	-1.47533	ACVR1B
1676	-1.47525	POU3F1
1677	-1.47466	SLC16A12
1678	-1.47407	GRM4
1679	-1.47398	GCNT3
1680	-1.47393	HIST1H4G
1681	-1.47375	RTN3
1682	-1.47365	DPT
1683	-1.47286	ATF4
1684	-1.47201	ZSCAN20
1685	-1.47198	GPR182
1686	-1.47133	B3GNT2
1687	-1.47088	SOX5
1688	-1.47034	MED21
1689	-1.47015	SIAE
1690	-1.46999	HIST1H2AB
1691	-1.46935	VRK3
1692	-1.46934	RNF38
1693	-1.46903	NECAB1
1694	-1.46896	OR4A47
1695	-1.46867	VASH2
1696	-1.46804	LOC286068
1697	-1.46801	AP3B2
1698	-1.46797	LRTM1
1699	-1.46747	SLC12A8
1700	-1.46736	INCA1
1701	-1.46695	RUFY3
1702	-1.46641	SLC34A1
1703	-1.46629	GAB1
1704	-1.46613	SAV1
1705	-1.46605	PURG
1706	-1.46599	C17orf62
1707	-1.4655	RCC2
1708	-1.46539	DTX2
1709	-1.465	SLC28A2
1710	-1.46485	NT5DC1
1711	-1.46473	OR1N1
1712	-1.46409	C2orf48
1713	-1.46372	MYEOV
1714	-1.46362	DGAT2
1715	-1.46343	NHLRC1
1716	-1.46313	SLC10A1
1717	-1.46233	MYRFL
1718	-1.46213	DOHH
1719	-1.46148	HIST1H4H
1720	-1.46089	BCL9
1721	-1.46076	HOXA1
1722	-1.46048	TMEM40
1723	-1.46018	TMEM263
1724	-1.4597	C5orf64
1725	-1.45953	SHF
1726	-1.45905	KRTAP2-1
1727	-1.4588	WNT8A
1728	-1.45826	ZNF117
1729	-1.45825	NFIA
1730	-1.45734	KLRG1
1731	-1.45696	ZNF136
1732	-1.45696	SCGN
1733	-1.45661	VANGL2
1734	-1.4564	FLRT2
1735	-1.45603	CAPN14
1736	-1.45585	HOGA1
1737	-1.45568	CCDC70
1738	-1.45504	ISM1
1739	-1.45446	GPSM3
1740	-1.4544	BCAS3
1741	-1.45332	TUBA3C
1742	-1.45316	STAT3
1743	-1.45251	ITFG1
1744	-1.45186	CT55
1745	-1.45122	SELENOV
1746	-1.45095	EIF3A
1747	-1.44999	FAM221B
1748	-1.44996	ALS2
1749	-1.44975	SAG
1750	-1.44932	NFATC2IP
1751	-1.449	TCAF1
1752	-1.44892	C4orf17
1753	-1.44848	POLR2B
1754	-1.44806	KRT222
1755	-1.44794	LSM14B
1756	-1.44783	IFNW1
1757	-1.44744	ERCC1
1758	-1.44705	TCF3
1759	-1.44681	HMGN3
1760	-1.44619	SMIM17
1761	-1.44501	GOLGA2
1762	-1.44493	ADCY7
1763	-1.44466	CYP2W1
1764	-1.44453	PTPN12
1765	-1.44431	MYO1F
1766	-1.44428	TMSB4X
1767	-1.44396	OOEP
1768	-1.44331	RCN3
1769	-1.44309	NISCH
1770	-1.44307	SLC35A4
1771	-1.44267	SSX7
1772	-1.44247	RPUSD1
1773	-1.44202	CDK11A
1774	-1.4419	SRFBP1
1775	-1.44175	HYAL3
1776	-1.44139	MASP1
1777	-1.44121	OLFM1
1778	-1.44112	AP2M1
1779	-1.44088	SCAF1
1780	-1.44087	EDEM2
1781	-1.44043	RALBP1
1782	-1.44036	SOX17
1783	-1.44011	PIWIL2
1784	-1.43997	STARD3
1785	-1.43959	HIST1H2BH
1786	-1.43904	CFAP61
1787	-1.43874	GAP43
1788	-1.43831	CLEC2B
1789	-1.43812	LEMD3
1790	-1.43752	DMGDH
1791	-1.43729	BORA
1792	-1.4369	PLA2G3
1793	-1.43614	PTPRC
1794	-1.43568	DCUN1D1
1795	-1.43555	FEZ2
1796	-1.4352	GTF3C2
1797	-1.43518	SLC35A3
1798	-1.43506	CLDND1
1799	-1.43467	OR1K1
1800	-1.43448	SBSN
1801	-1.43385	NUP205
1802	-1.43375	NLRC4
1803	-1.43375	PROZ
1804	-1.43341	MCM6
1805	-1.43324	TGFBR3L
1806	-1.43316	SART1
1807	-1.43268	BZW1
1808	-1.43203	NRGN
1809	-1.43148	SCN9A
1810	-1.43142	SEMA6A
1811	-1.43106	NSD1
1812	-1.43058	PTCD2
1813	-1.43022	ZNF709
1814	-1.42991	EBF1
1815	-1.42978	XKRX
1816	-1.42928	FPGT-TNNI3K
1817	-1.42915	FOXD4
1818	-1.42884	TSPYL2
1819	-1.42856	KCNE5
1820	-1.42828	ZP2
1821	-1.42781	MFSD2A
1822	-1.42724	FAM231C
1823	-1.42721	AFG1L
1824	-1.42593	AIRE
1825	-1.42542	HNF1A
1826	-1.42423	ACAT1
1827	-1.42417	HNF4A
1828	-1.42387	SLC1A7
1829	-1.42374	SCGB1D1
1830	-1.42364	GEMIN5
1831	-1.423	JADE2
1832	-1.42283	BSN
1833	-1.42224	LOC285423
1834	-1.42187	AFP
1835	-1.4217	FILIP1L
1836	-1.42161	RPS20
1837	-1.42136	RASSF1
1838	-1.42126	LOC100505841
1839	-1.42102	CLPS
1840	-1.42086	EPHA3
1841	-1.42069	NDUFB4
1842	-1.42061	PNOC
1843	-1.42009	APOBEC3A
1844	-1.41985	IFIT1B
1845	-1.41951	HSD3B1
1846	-1.41892	KIAA2026
1847	-1.41833	BIN3
1848	-1.41795	MTMR11
1849	-1.41774	NFE4
1850	-1.41773	OR51B4
1851	-1.41747	OR9K2
1852	-1.41699	PRICKLE1
1853	-1.41699	HRNR
1854	-1.41673	OAS3
1855	-1.41657	MROH8
1856	-1.4165	RAB31
1857	-1.41631	PRSS37
1858	-1.41625	DKKL1
1859	-1.41553	NAT9
1860	-1.41553	PABPN1
1861	-1.4155	RGPD1
1862	-1.41543	VPS35
1863	-1.41516	MSL2
1864	-1.41506	IPO4
1865	-1.41488	NEK6
1866	-1.41475	CASC10
1867	-1.41444	PDIA5
1868	-1.41427	OVGP1
1869	-1.41407	ZDHHC22
1870	-1.41353	VCX
1871	-1.41305	PRSS57
1872	-1.41264	ABL2
1873	-1.41251	RAPGEF2
1874	-1.41223	COLQ
1875	-1.41193	SCIMP
1876	-1.41193	SIRPB2
1877	-1.41172	MYPN
1878	-1.41136	SEC14L5
1879	-1.41101	PI15
1880	-1.41021	COL17A1
1881	-1.40993	MYOT
1882	-1.40979	NWD1
1883	-1.40915	TDRD10
1884	-1.40885	PLXNB3
1885	-1.40865	CUL1
1886	-1.40848	WNT6
1887	-1.40808	LOC388813
1888	-1.40791	TNFRSF12A
1889	-1.40735	TXNDC9
1890	-1.40677	KCNN2
1891	-1.40665	RPL39
1892	-1.4062	KRTAP10-10
1893	-1.40597	ATF7IP2
1894	-1.40586	IVNS1ABP
1895	-1.40562	BANF2
1896	-1.40526	NEURL1
1897	-1.40507	ESCO1
1898	-1.40492	IREB2
1899	-1.40459	CEP126
1900	-1.40453	RNF17
1901	-1.40438	HAMP
1902	-1.40384	ADH1B
1903	-1.40368	ZBTB20
1904	-1.40353	SCN4A
1905	-1.40336	XAGE2
1906	-1.4028	TNFSF13B
1907	-1.40257	FNDC8
1908	-1.40223	GJC2
1909	-1.40196	TARM1
1910	-1.40157	ZNF615
1911	-1.40111	C1orf131
1912	-1.40054	KAT6A
1913	-1.40041	NRP1
1914	-1.40015	R3HDML
1915	-1.40012	DSPP
1916	-1.39999	KCNAB1
1917	-1.39954	C1orf158
1918	-1.39942	SLC26A1
1919	-1.39938	PCDH10
1920	-1.39886	CD226
1921	-1.39867	ADGRG1
1922	-1.39846	ADCK2
1923	-1.3983	MFN1
1924	-1.39806	RRAGB
1925	-1.3978	STAT2
1926	-1.39774	ZNF677
1927	-1.39763	PSKH2
1928	-1.39719	PPM1K
1929	-1.39718	FAM83D
1930	-1.39713	NUPL2
1931	-1.39699	NAP1L2
1932	-1.39608	SETD5
1933	-1.39551	RB1
1934	-1.39542	PLEKHD1
1935	-1.39521	SCAPER
1936	-1.39513	FZD10
1937	-1.39512	LRRC37B
1938	-1.39386	EML4
1939	-1.3933	FEM1C
1940	-1.39291	ZNF304
1941	-1.39275	PRKCI
1942	-1.3922	NCOA1
1943	-1.39211	SCARF1
1944	-1.39174	GGA3
1945	-1.3911	ARSJ
1946	-1.39104	GET4
1947	-1.39054	TTC7B
1948	-1.39044	GLRA1
1949	-1.39	TAB3
1950	-1.38947	MAP3K19
1951	-1.38946	TYW5
1952	-1.3889	BTBD17
1953	-1.3887	TFG
1954	-1.38814	OCLN
1955	-1.3877	PYDC2
1956	-1.38744	PSMB1
1957	-1.38724	ELMOD2
1958	-1.38704	SLC39A10
1959	-1.38697	THUMPD1
1960	-1.38676	PKP3
1961	-1.38673	CASZ1
1962	-1.38637	LRMP
1963	-1.38618	CCDC87
1964	-1.38586	TSN
1965	-1.38584	FARP1
1966	-1.3857	FAM58A
1967	-1.38564	COL16A1
1968	-1.38518	SUGP1
1969	-1.38502	CNTN1
1970	-1.38455	SNX24
1971	-1.38424	CALCB
1972	-1.38419	SPERT
1973	-1.38402	TTLL11
1974	-1.38383	NUP35
1975	-1.3837	CDX1
1976	-1.38359	MKNK2
1977	-1.38347	ASB7
1978	-1.3824	PSMB11
1979	-1.38192	ABHD14A-ACY1
1980	-1.38174	SIRT4
1981	-1.38132	TSPYL5
1982	-1.38116	RNASE10
1983	-1.38097	BTN2A2
1984	-1.38079	PAXBP1
1985	-1.38078	FAM124B
1986	-1.38076	CSNK1A1L
1987	-1.3804	VTN
1988	-1.37942	SP7
1989	-1.37921	NOL12
1990	-1.37918	MCM9
1991	-1.37812	PNLIPRP1
1992	-1.3777	MAN1B1
1993	-1.37762	HYPK
1994	-1.37758	CRAT
1995	-1.37719	COL11A2
1996	-1.37705	ZCRB1
1997	-1.37705	MYBL2
1998	-1.37679	SPATC1
1999	-1.37663	CCDC166
[truncated: 16,886 more rows]

## Sheet: Figure 2b
	Wildtype				BRCA2 KO				BRCA2 KO ABCB1 LAP
[Olaparib] (µM)	Experiment 1	Experiment 2	Experiment 3	Experiment 4	Experiment 1	Experiment 2	Experiment 3	Experiment 4	Experiment 1	Experiment 2	Experiment 3	Experiment 4
6	0.530023	0.433321	0.802651	0.820182	0.12051	0.16334	0.0917437	0.0878752	0.665618	0.711676	0.699116	0.779532
3	0.883113	0.858244	0.964138	0.96495	0.180849	0.274377	0.225973	0.159947	0.804246	0.835594	0.838632	0.902165
1.5	0.955016	0.94421	0.969299	0.993856	0.398945	0.4908	0.430458	0.353211	0.859385	0.875691	0.920705	0.957906
0	1	1	1	1	1	1	1	1	1	1	1	1

## Sheet: Figure 2c
	No Drug				5 µM olaparib
	Experiment 1	Experiment 2	Experiment 3	Experiment 4	Experiment 1	Experiment 2	Experiment 3	Experiment 4
Wildtype	1	1	1	1	1.86034	1.83117	1.55435	2.15306
BRCA2 KO	1	1	1	1	4.52055	7.55789	7.29524	6.39316
BRCA2 KO LAP (no guide)	1	1	1	1	4.80576	7.93478	5.12371	6.92523
BRCA2 KO LAP ABCB1	1	1	1	1	1.91057	2.19444	2.17593	2.6
TTEST: two-tailed, two-sample, unequal variance
BRCA2 KO LAP (no guide) 5 uM vs BRCA2 KO LAP ABCB1 5 uM
P value:	0.0112361

## Sheet: Figure 3a
olaparib (μM)	siControl				siBRCA2				siBRCA2 + siKAT5			siBRCA2 + siHUWE1
6	0.819904	0.8315	0.809867	0.924582	0.162954	0.290528	0.211431	0.351991	0.807921	0.748195	0.717307	0.587299	0.848209	0.711234
3	1.02154	1.00598	1.01038	1.117	0.302752	0.522676	0.427809	0.59479	0.921541	0.852869	0.828723	0.822884	0.921004	0.95097
1.5	1.08273	1.08397	1.0309	1.12147	0.506356	0.747412	0.637379	0.7393	0.975846	0.958499	0.929399	0.962117	1.0035	1.03082
0	1	1	1	1	1	1	1	1	1	1	1	1	1	1

## Sheet: Figure 3b
olaparib (μM)	siControl			siControl + siKAT5			siControl + siHUWE1			siBRCA2 + siControl			siBRCA2 + siKAT5			siBRCA2 + siHUWE1
6	0.856477	0.843362	0.921999	0.743344	0.688193	0.720527	0.899329	0.723203	0.884969	0.295994	0.379257	0.36397	0.714182	0.670287	0.73393	0.726265	0.504158	0.673395
3	0.923685	0.899857	0.952659	0.828003	0.815588	0.793901	0.940398	0.856878	0.953774	0.432832	0.453641	0.441537	0.721363	0.698329	0.776527	0.772264	0.655591	0.776526
1.5	0.924648	0.903483	0.917954	0.844393	0.934249	0.916343	0.99936	1.04781	0.906993	0.557693	0.524533	0.561249	0.711747	0.845099	0.880349	0.861034	0.70128	0.971864
0	1	1	1	1	1	1	1	1	1	1	1	1	1	1	1	1	1	1

## Sheet: Figure 3c
olaparib (μM)	Wildtype siControl			Wildtype siKAT5			Wildtype siHUWE1			BRCA2 KO siControl			BRCA2 KO siKAT5			BRCA2 KO siHUWE1
10	0.643669	0.712078	0.78296	0.747397	0.69521	0.881603	0.596775	0.653868	0.752315	0.178247	0.193179	0.271133	0.562826	0.432615	0.418215	0.454832	0.421736	0.418911
5	0.765812	0.847303	0.872394	0.810622	0.825838	0.944914	0.70631	0.823898	0.798248	0.208563	0.241091	0.340935	0.625939	0.490115	0.453735	0.499334	0.468743	0.429993
2.5	0.872975	0.926583	0.927941	0.877434	0.906568	0.957428	0.810779	0.912	0.944547	0.281678	0.323676	0.404414	0.632101	0.545079	0.525928	0.517339	0.535328	0.45467
1.25	0.905593	0.967532	0.962845	0.944426	0.945267	0.989766	0.819919	0.948102	0.901704	0.334945	0.389241	0.499541	0.704487	0.603064	0.556429	0.528349	0.57471	0.528482
0.625	0.973235	0.958252	0.928068	0.936	0.986725	0.968095	0.847157	0.961564	0.857389	0.43142	0.468726	0.546112	0.683405	0.631795	0.589164	0.576355	0.632309	0.582385
0	1	1	1	1	1	1	1	1	1	1	1	1	1	1	1	1	1	1

## Sheet: Figure 3d
	Untreated			5 μM olaparib
siControl	1	1	1	2.05043	1.46753	1.67213
siBRCA2	1	1	1	7.17647	5.02778	6.16
siBRCA2 + siKAT5	1	1	1	3.25323	2.4386	2.67797
siBRCA2 + siHUWE1	1	1	1	2.2187	1.94595	2.45833
TTEST: two-tailed, two-sample, unequal variance
siBRCA2 5 uM vs siBRCA2 + siKAT5 5 uM
P value:	0.0215745
siBRCA2 5 uM vs siBRCA2 + siHUWE1 5 uM
P value:	0.019602

## Sheet: Figure 3e
	Untreated			5 μM olaparib
Wildtype siControl	1	1	1	1.72222	1.86364	1.63158
Wildtype siKAT5	1	1	1	1.32787	1.60638	1.75439
Wildtype siHUWE1	1	1	1	2.05405	3	2.35714
BRCA2 KO siControl	1	1	1	5.41237	7.3956	5.06557
BRCA2 KO siKAT5	1	1	1	2.39506	2.98773	3.74627
BRCA2 KO siHUWE1	1	1	1	2.68794	4.43119	4.69369
TTEST: two-tailed, two-sample, unequal variance
BRCA2 KO siControl 5 uM vs siKAT5 5 uM
P value:	0.0370805
BRCA2 KO siControl 5 uM vs siHUWE1 5 uM
P value:	0.104707

[truncated: 43 more sheets: Figure 3f, Figure 4a, Figure 4b, Figure 4c, Figure 4d, Figure 5a, Figure 5b, Figure 5c, Figure 5d, Figure 6a, Figure 6b, Figure 6c, Figure 7a, Figure 7b, Figure 7c, Supplementary Figure 1a, Supplementary Figure 1b, Supplementary Figure 2a, Supplementary Figure 2b, Supplementary Figure 3a …]
